# Supplementary material for: An amphioxus neurula stage cell atlas supports a complex scenario for the emergence of vertebrate head mesoderm
Source: Nat Commun. 2024 May 29;15:4550. doi: 10.1038/s41467-024-48774-4 (PMC11136973; doi:10.1038/s41467-024-48774-4)
Supplement: Supplementary file 4 — Supplementary Data 1-6 [file 41467_2024_48774_MOESM4_ESM.xlsx]

## Sheet: Supplementary Data 1
Species 1	Cell type species 1	Species 2	Cell type species 2	Stage species 2	Gene species 1	Gene species 2	Gene name	Orthogroup name	is TF?	FC species 1	Adj. p-value species 1	FC species 1	Adj. p-value species 1	Score species 1	Score species 2
Bralan	endoderm	Cint	endoderm	MTB	Bralan_BLAG04001279	Cint_ENSCINT00000032337	PAX9	lan:PAX9	TRUE	3.5656	0.00134238	2.65987	7.96231e-35	4.10399	12.5198
Bralan	endoderm	Cint	endoderm	ETB	Bralan_BLAG04001279	Cint_ENSCINT00000032337	PAX9	lan:PAX9	TRUE	3.5656	0.00134238	2.57112	1.26446e-32	4.10399	12.106
Bralan	endoderm	Cint	endoderm	LTB1	Bralan_BLAG04001279	Cint_ENSCINT00000032337	PAX9	lan:PAX9	TRUE	3.5656	0.00134238	2.96114	6.6996e-53	4.10399	15.4992
Bralan	endoderm	Cint	endoderm	ETB	Bralan_BLAG04001275	Cint_ENSCINT00000033442	FOXA2	FOXA1/FOXA2/FOXA3	TRUE	3.04244	8.99915e-11	2.69478	5.52992e-89	7.06334	20.1765
Bralan	endoderm	Cint	endoderm	MTB	Bralan_BLAG04001275	Cint_ENSCINT00000033442	FOXA2	FOXA1/FOXA2/FOXA3	TRUE	3.04244	8.99915e-11	2.48208	9.68042e-63	7.06334	16.907
Bralan	endoderm	Cint	endoderm	ITB	Bralan_BLAG04001275	Cint_ENSCINT00000033442	FOXA2	FOXA1/FOXA2/FOXA3	TRUE	3.04244	8.99915e-11	2.49857	2.0508e-54	7.06334	15.7387
Bralan	endoderm	Cint	endoderm	ETB	Bralan_BLAG04001273	Cint_ENSCINT00000033442	FOXA1	FOXA1/FOXA2/FOXA3	TRUE	2.97599	6.35755e-19	2.69478	5.52992e-89	9.35207	20.1765
Bralan	endoderm	Cint	endoderm	MTB	Bralan_BLAG04001273	Cint_ENSCINT00000033442	FOXA1	FOXA1/FOXA2/FOXA3	TRUE	2.97599	6.35755e-19	2.48208	9.68042e-63	9.35207	16.907
Bralan	endoderm	Cint	endoderm	ITB	Bralan_BLAG04001273	Cint_ENSCINT00000033442	FOXA1	FOXA1/FOXA2/FOXA3	TRUE	2.97599	6.35755e-19	2.49857	2.0508e-54	9.35207	15.7387
Bralan	endoderm	Cint	endoderm	MTB	Bralan_BLAG06000553	Cint_ENSCINT00000008399	HMGB1	lan:HMGB1	TRUE	2.87253	1.20183e-226	1.66883	7.25688e-133	32.3748	24.7157
Bralan	endoderm	Cint	endoderm	ETB	Bralan_BLAG06000553	Cint_ENSCINT00000008399	HMGB1	lan:HMGB1	TRUE	2.87253	1.20183e-226	1.76245	1.9875e-156	32.3748	26.8184
Bralan	endoderm	Cint	endoderm	LTB1	Bralan_BLAG06000553	Cint_ENSCINT00000008399	HMGB1	lan:HMGB1	TRUE	2.87253	1.20183e-226	2.19868	1.39665e-241	32.3748	33.3475
Bralan	endoderm	Cint	endoderm	LTB1	Bralan_BLAG04001574	Cint_ENSCINT00000012840	NKX2-1	NKX2-1	TRUE	2.47958	0.0028347	6.66656	1.00568e-13	3.91428	7.70999
Bralan	endoderm	Cint	endoderm	ETB	Bralan_BLAG05000336	Cint_ENSCINT00000008224	DNAJC2	DNAJC2	TRUE	2.32051	0.0014795	1.68549	2.82145e-162	4.07862	27.3203
Bralan	endoderm	Cint	endoderm	ITB	Bralan_BLAG05000336	Cint_ENSCINT00000008224	DNAJC2	DNAJC2	TRUE	2.32051	0.0014795	2.14067	1.51205e-171	4.07862	28.1311
Bralan	endoderm	Cint	endoderm	MTB	Bralan_BLAG05000336	Cint_ENSCINT00000008224	DNAJC2	DNAJC2	TRUE	2.32051	0.0014795	2.04798	2.44787e-225	4.07862	32.2313
Bralan	endoderm	Cint	endoderm	LTB1	Bralan_BLAG05000336	Cint_ENSCINT00000008224	DNAJC2	DNAJC2	TRUE	2.32051	0.0014795	1.48559	7.15307e-120	4.07862	23.4463
Bralan	endoderm	Cint	endoderm	LTB1	Bralan_BLAG01001483	Cint_ENSCINT00000000932	SSRP1	SSRP1	TRUE	1.92991	0.0313215	1.93803	3.97697e-87	3.23867	19.9582
Bralan	endoderm	Cint	endoderm	ITB	Bralan_BLAG01001483	Cint_ENSCINT00000000932	SSRP1	SSRP1	TRUE	1.92991	0.0313215	1.59624	3.17578e-37	3.23867	12.9678
Bralan	endoderm	Cint	endoderm	MTB	Bralan_BLAG01001483	Cint_ENSCINT00000000932	SSRP1	SSRP1	TRUE	1.92991	0.0313215	1.829	1.65507e-72	3.23867	18.1949
Bralan	endoderm	Cint	endoderm	ETB	Bralan_BLAG01001483	Cint_ENSCINT00000000932	SSRP1	SSRP1	TRUE	1.92991	0.0313215	1.65355	3.22553e-60	3.23867	16.5528
Bralan	endoderm	Cint	endoderm	MTB	Bralan_BLAG15101012	Cint_ENSCINT00000004053	TCF7L2	LEF1/TCF7/TCF7L1/TCF7L2	TRUE	1.53625	1.11407e-08	1.41196	0.000251403	6.34543	4.04622
Bralan	endoderm	Cint	endoderm	ETB	Bralan_BLAG15101012	Cint_ENSCINT00000004053	TCF7L2	LEF1/TCF7/TCF7L1/TCF7L2	TRUE	1.53625	1.11407e-08	1.55068	1.88445e-05	6.34543	4.63241
Bralan	endoderm	Cint	endoderm	LTB1	Bralan_BLAG15101012	Cint_ENSCINT00000004053	TCF7L2	LEF1/TCF7/TCF7L1/TCF7L2	TRUE	1.53625	1.11407e-08	1.26891	0.00268482	6.34543	3.41899
Bralan	endoderm	Cint	endoderm	ITB	Bralan_BLAG04000936	Cint_ENSCINT00000013282	MTA1	MTA1	TRUE	1.45484	3.30774e-06	1.0687	1.01067e-13	5.37294	7.71441
Bralan	endoderm	Cint	endoderm	LTB1	Bralan_BLAG04000936	Cint_ENSCINT00000013282	MTA1	MTA1	TRUE	1.45484	3.30774e-06	1.01503	1.63277e-18	5.37294	9.02777
Bralan	endoderm	Cint	endoderm	MTB	Bralan_BLAG12000447	Cint_ENSCINT00000036497	SMARCC2	SMARCC2	TRUE	1.26923	1.82967e-17	1.04277	1.12621e-09	8.98524	6.38332
Bralan	endoderm	Cint	endoderm	MTB	Bralan_BLAG07000692	Cint_ENSCINT00000007859	SALL3	SALL1/SALL3/SALL4	TRUE	1.24263	1.43472e-13	5.00208	0	7.92371	43.9184
Bralan	endoderm	Cint	endoderm	ITB	Bralan_BLAG07000692	Cint_ENSCINT00000007859	SALL3	SALL1/SALL3/SALL4	TRUE	1.24263	1.43472e-13	3.31743	2.20479e-201	7.92371	30.4973
Bralan	endoderm	Cint	endoderm	LTB1	Bralan_BLAG07000692	Cint_ENSCINT00000007859	SALL3	SALL1/SALL3/SALL4	TRUE	1.24263	1.43472e-13	4.10616	0	7.92371	41.4138
Bralan	endoderm	Cint	endoderm	ETB	Bralan_BLAG07000692	Cint_ENSCINT00000007859	SALL3	SALL1/SALL3/SALL4	TRUE	1.24263	1.43472e-13	4.21847	0	7.92371	41.9984
Bralan	endoderm	Cint	endoderm	LTB1	Bralan_BLAG14000242	Cint_ENSCINT00000003677	TFDP2	TFDP1/TFDP2	TRUE	1.06158	0.000200589	1.91372	4.47113e-32	4.54627	12.002
Bralan	endoderm	Cint	endoderm	MTB	Bralan_BLAG14000242	Cint_ENSCINT00000003677	TFDP2	TFDP1/TFDP2	TRUE	1.06158	0.000200589	1.40984	6.76343e-15	4.54627	8.04766
Bralan	endoderm	Cint	endoderm	ITB	Bralan_BLAG03001510	Cint_ENSCINT00000016537	TIMP4	TIMP3	FALSE	3.88673	8.24608e-33	2.78197	1.92928e-102	12.3084	21.6902
Bralan	endoderm	Cint	endoderm	ETB	Bralan_BLAG03001510	Cint_ENSCINT00000016537	TIMP4	TIMP3	FALSE	3.88673	8.24608e-33	3.35459	4.81037e-205	12.3084	30.7354
Bralan	endoderm	Cint	endoderm	LTB1	Bralan_BLAG03001510	Cint_ENSCINT00000016537	TIMP4	TIMP3	FALSE	3.88673	8.24608e-33	4.54605	0	12.3084	38.2451
Bralan	endoderm	Cint	endoderm	MTB	Bralan_BLAG03001510	Cint_ENSCINT00000016537	TIMP4	TIMP3	FALSE	3.88673	8.24608e-33	4.12244	8.4997e-269	12.3084	35.2106
Bralan	endoderm	Cint	endoderm	MTB	Bralan_BLAG09000527	Cint_ENSCINT00000011712	LIG1	LIG1	FALSE	3.48295	0.00010265	1.40575	1.44489e-32	4.69101	12.0947
Bralan	endoderm	Cint	endoderm	ITB	Bralan_BLAG09000527	Cint_ENSCINT00000011712	LIG1	LIG1	FALSE	3.48295	0.00010265	2.21781	2.92565e-66	4.69101	17.3958
Bralan	endoderm	Cint	endoderm	ITB	Bralan_BLAG09000552	Cint_ENSCINT00000022642	RSL1D1	RSL1D1	FALSE	3.44322	1.48789e-35	1.83725	1.9923e-128	12.8116	24.3123
Bralan	endoderm	Cint	endoderm	ETB	Bralan_BLAG09000552	Cint_ENSCINT00000022642	RSL1D1	RSL1D1	FALSE	3.44322	1.48789e-35	1.58554	2.37913e-139	12.8116	25.304
Bralan	endoderm	Cint	endoderm	MTB	Bralan_BLAG09000552	Cint_ENSCINT00000022642	RSL1D1	RSL1D1	FALSE	3.44322	1.48789e-35	1.84173	1.08685e-173	12.8116	28.2865
Bralan	endoderm	Cint	endoderm	LTB1	Bralan_BLAG09000552	Cint_ENSCINT00000022642	RSL1D1	RSL1D1	FALSE	3.44322	1.48789e-35	2.04035	2.24133e-223	12.8116	32.0601
Bralan	endoderm	Cint	endoderm	MTB	Bralan_BLAG15000798	Cint_ENSCINT00000007210	DDX21	DDX21/DDX50	FALSE	3.18461	4.35924e-16	2.74176	1.70708e-238	8.62617	33.1659
Bralan	endoderm	Cint	endoderm	LTB1	Bralan_BLAG15000798	Cint_ENSCINT00000007210	DDX21	DDX21/DDX50	FALSE	3.18461	4.35924e-16	1.1625	4.3967e-43	8.62617	13.9613
Bralan	endoderm	Cint	endoderm	ETB	Bralan_BLAG15000798	Cint_ENSCINT00000007210	DDX21	DDX21/DDX50	FALSE	3.18461	4.35924e-16	2.27784	2.35744e-172	8.62617	28.1618
Bralan	endoderm	Cint	endoderm	ITB	Bralan_BLAG15000798	Cint_ENSCINT00000007210	DDX21	DDX21/DDX50	FALSE	3.18461	4.35924e-16	1.95774	1.05764e-91	8.62617	20.5107
Bralan	endoderm	Cint	endoderm	LTB1	Bralan_BLAG18000349	Cint_ENSCINT00000027176	CCND2	CCND2/CCND3	FALSE	3.13696	7.14872e-53	2.37478	0	15.6147	39.7715
Bralan	endoderm	Cint	endoderm	MTB	Bralan_BLAG18000349	Cint_ENSCINT00000027176	CCND2	CCND2/CCND3	FALSE	3.13696	7.14872e-53	1.96318	1.16254e-233	15.6147	32.825
Bralan	endoderm	Cint	endoderm	ETB	Bralan_BLAG18000349	Cint_ENSCINT00000027176	CCND2	CCND2/CCND3	FALSE	3.13696	7.14872e-53	1.69197	3.12365e-187	15.6147	29.359
Bralan	endoderm	Cint	endoderm	MTB	Bralan_BLAG11000184	Cint_ENSCINT00000008382	ATIC	ATIC	FALSE	3.09511	0.0200277	3.20079	2.16958e-156	3.37413	26.8322
Bralan	endoderm	Cint	endoderm	ETB	Bralan_BLAG11000184	Cint_ENSCINT00000008382	ATIC	ATIC	FALSE	3.09511	0.0200277	1.82265	1.20671e-37	3.37413	13.0294
Bralan	endoderm	Cint	endoderm	LTB1	Bralan_BLAG11000184	Cint_ENSCINT00000008382	ATIC	ATIC	FALSE	3.09511	0.0200277	2.9104	1.11904e-121	3.37413	23.6245
Bralan	endoderm	Cint	endoderm	MTB	Bralan_BLAG09001139	Cint_ENSCINT00000014754	ATAD5	ATAD5	FALSE	3.09192	0.000743186	1.28873	1.76198e-38	4.24508	13.1774
Bralan	endoderm	Cint	endoderm	ITB	Bralan_BLAG09001139	Cint_ENSCINT00000014754	ATAD5	ATAD5	FALSE	3.09192	0.000743186	1.52505	4.28941e-41	4.24508	13.6399
Bralan	endoderm	Cint	endoderm	ITB	Bralan_BLAG06001050	Cint_ENSCINT00000003820	SFRP2	SFRP1/SFRP5	FALSE	3.02686	3.97185e-18	3.95426	7.02809e-209	9.15486	31.0652
Bralan	endoderm	Cint	endoderm	LTB1	Bralan_BLAG06001050	Cint_ENSCINT00000003820	SFRP2	SFRP1/SFRP5	FALSE	3.02686	3.97185e-18	3.97732	7.50308e-266	9.15486	34.9891
Bralan	endoderm	Cint	endoderm	ETB	Bralan_BLAG06001050	Cint_ENSCINT00000003820	SFRP2	SFRP1/SFRP5	FALSE	3.02686	3.97185e-18	4.65804	0	9.15486	38.5419
Bralan	endoderm	Cint	endoderm	MTB	Bralan_BLAG06001050	Cint_ENSCINT00000003820	SFRP2	SFRP1/SFRP5	FALSE	3.02686	3.97185e-18	4.49355	2.91456e-294	9.15486	36.842
Bralan	endoderm	Cint	endoderm	ETB	Bralan_BLAG14101207	Cint_ENSCINT00000009077	MCM7	MCM7	FALSE	2.99343	1.21619e-06	1.74899	1.83688e-71	5.55784	18.0553
Bralan	endoderm	Cint	endoderm	MTB	Bralan_BLAG14101207	Cint_ENSCINT00000009077	MCM7	MCM7	FALSE	2.99343	1.21619e-06	1.70909	3.63105e-65	5.55784	17.2353
Bralan	endoderm	Cint	endoderm	LTB1	Bralan_BLAG14101207	Cint_ENSCINT00000009077	MCM7	MCM7	FALSE	2.99343	1.21619e-06	1.19639	1.20249e-27	5.55784	11.1184
Bralan	endoderm	Cint	endoderm	ITB	Bralan_BLAG15000674	Cint_ENSCINT00000023966	CENPE	CENPE	FALSE	2.95816	1.32213e-08	1.18748	8.16677e-30	6.31874	11.5714
Bralan	endoderm	Cint	endoderm	LTB1	Bralan_BLAG02002146	Cint_ENSCINT00000029437	CKS1B	CKS1B/CKS1BRT	FALSE	2.92864	6.29107e-08	1.33228	3.95122e-87	6.06581	19.9586
Bralan	endoderm	Cint	endoderm	ETB	Bralan_BLAG02002146	Cint_ENSCINT00000029437	CKS1B	CKS1B/CKS1BRT	FALSE	2.92864	6.29107e-08	1.93995	7.82127e-200	6.06581	30.3397
Bralan	endoderm	Cint	endoderm	MTB	Bralan_BLAG02002146	Cint_ENSCINT00000029437	CKS1B	CKS1B/CKS1BRT	FALSE	2.92864	6.29107e-08	1.31869	5.87027e-80	6.06581	19.1196
Bralan	endoderm	Cint	endoderm	ETB	Bralan_BLAG01001739	Cint_ENSCINT00000035626	Hypp465	GM42742/PAGR1A/PAGR1B	FALSE	2.91845	0.00821772	1.82166	3.70308e-144	3.62992	25.7388
Bralan	endoderm	Cint	endoderm	LTB1	Bralan_BLAG01001739	Cint_ENSCINT00000035626	Hypp465	GM42742/PAGR1A/PAGR1B	FALSE	2.91845	0.00821772	1.32062	1.43283e-71	3.62992	18.0681
Bralan	endoderm	Cint	endoderm	ITB	Bralan_BLAG01001739	Cint_ENSCINT00000035626	Hypp465	GM42742/PAGR1A/PAGR1B	FALSE	2.91845	0.00821772	1.43507	1.27359e-62	3.62992	16.9044
Bralan	endoderm	Cint	endoderm	LTB1	Bralan_BLAG03000679	Cint_ENSCINT00000035211	ELOVL4	ELOVL4	FALSE	2.91454	0.0144164	1.45635	5.9111e-147	3.46764	25.9782
Bralan	endoderm	Cint	endoderm	ITB	Bralan_BLAG03000679	Cint_ENSCINT00000035211	ELOVL4	ELOVL4	FALSE	2.91454	0.0144164	1.21815	1.1429e-65	3.46764	17.3165
Bralan	endoderm	Cint	endoderm	MTB	Bralan_BLAG09001097	Cint_ENSCINT00000033378	SNU13	SNU13	FALSE	2.90947	5.11229e-97	1.81825	2.69602e-161	21.1527	27.2526
Bralan	endoderm	Cint	endoderm	LTB1	Bralan_BLAG09001097	Cint_ENSCINT00000033378	SNU13	SNU13	FALSE	2.90947	5.11229e-97	2.42841	3.70532e-286	21.1527	36.3094
Bralan	endoderm	Cint	endoderm	ETB	Bralan_BLAG09001097	Cint_ENSCINT00000033378	SNU13	SNU13	FALSE	2.90947	5.11229e-97	2.18024	8.63986e-236	21.1527	32.9666
Bralan	endoderm	Cint	endoderm	ETB	Bralan_BLAG06000137	Cint_ENSCINT00000004834	PRPS1	PRPS1/PRPS1L1/PRPS1L3/PRPS2	FALSE	2.90677	3.92096e-07	1.93377	1.57032e-98	5.75592	21.2442
Bralan	endoderm	Cint	endoderm	LTB1	Bralan_BLAG06000137	Cint_ENSCINT00000004834	PRPS1	PRPS1/PRPS1L1/PRPS1L3/PRPS2	FALSE	2.90677	3.92096e-07	2.83521	1.22468e-204	5.75592	30.6806
Bralan	endoderm	Cint	endoderm	MTB	Bralan_BLAG06000137	Cint_ENSCINT00000004834	PRPS1	PRPS1/PRPS1L1/PRPS1L3/PRPS2	FALSE	2.90677	3.92096e-07	2.2885	1.62762e-126	5.75592	24.1118
Bralan	endoderm	Cint	endoderm	LTB1	Bralan_BLAG02001998	Cint_ENSCINT00000014372	RPS12	RPS12	FALSE	2.86715	7.06545e-188	2.26084	0	29.4639	37.7068
Bralan	endoderm	Cint	endoderm	ETB	Bralan_BLAG02001998	Cint_ENSCINT00000014372	RPS12	RPS12	FALSE	2.86715	7.06545e-188	1.54605	2.06671e-148	29.4639	26.1181
Bralan	endoderm	Cint	endoderm	MTB	Bralan_BLAG02001998	Cint_ENSCINT00000014372	RPS12	RPS12	FALSE	2.86715	7.06545e-188	1.29379	4.26405e-103	29.4639	21.7456
Bralan	endoderm	Cint	endoderm	ITB	Bralan_BLAG13000773	Cint_ENSCINT00000035158	PUM3	PUM3	FALSE	2.81601	0.000310314	1.9226	3.89534e-96	4.44919	21.0058
Bralan	endoderm	Cint	endoderm	ETB	Bralan_BLAG13000773	Cint_ENSCINT00000035158	PUM3	PUM3	FALSE	2.81601	0.000310314	1.51802	3.67531e-87	4.44919	19.9662
Bralan	endoderm	Cint	endoderm	LTB1	Bralan_BLAG13000773	Cint_ENSCINT00000035158	PUM3	PUM3	FALSE	2.81601	0.000310314	1.58633	5.4589e-92	4.44919	20.5139
Bralan	endoderm	Cint	endoderm	MTB	Bralan_BLAG13000773	Cint_ENSCINT00000035158	PUM3	PUM3	FALSE	2.81601	0.000310314	2.00648	8.49881e-149	4.44919	26.1688
Bralan	endoderm	Cint	endoderm	MTB	Bralan_BLAG15000641	Cint_ENSCINT00000012350	CDK3	CDK1	FALSE	2.81332	8.40304e-07	1.08399	8.72132e-68	5.62318	17.5837
Bralan	endoderm	Cint	endoderm	ETB	Bralan_BLAG15000641	Cint_ENSCINT00000012350	CDK3	CDK1	FALSE	2.81332	8.40304e-07	1.17296	1.35795e-85	5.62318	19.7838
Bralan	endoderm	Cint	endoderm	LTB1	Bralan_BLAG02001516	Cint_ENSCINT00000023015	PCLAF	PCLAF	FALSE	2.79506	2.4045e-05	2.21643	7.60141e-61	4.99224	16.6418
Bralan	endoderm	Cint	endoderm	MTB	Bralan_BLAG02001516	Cint_ENSCINT00000023015	PCLAF	PCLAF	FALSE	2.79506	2.4045e-05	2.0926	4.93363e-51	4.99224	15.2214
Bralan	endoderm	Cint	endoderm	ITB	Bralan_BLAG02001516	Cint_ENSCINT00000023015	PCLAF	PCLAF	FALSE	2.79506	2.4045e-05	1.98252	7.58015e-35	4.99224	12.5361
Bralan	endoderm	Cint	endoderm	ETB	Bralan_BLAG02001516	Cint_ENSCINT00000023015	PCLAF	PCLAF	FALSE	2.79506	2.4045e-05	1.55912	1.16075e-26	4.99224	10.9097
Bralan	endoderm	Cint	endoderm	ITB	Bralan_BLAG07001436	Cint_ENSCINT00000022020	PAICS	PAICS	FALSE	2.77564	0.00914929	1.31922	5.68806e-35	3.59852	12.5591
Bralan	endoderm	Cint	endoderm	ETB	Bralan_BLAG07001436	Cint_ENSCINT00000022020	PAICS	PAICS	FALSE	2.77564	0.00914929	3.45548	2.37943e-304	3.59852	37.463
Bralan	endoderm	Cint	endoderm	LTB1	Bralan_BLAG07001436	Cint_ENSCINT00000022020	PAICS	PAICS	FALSE	2.77564	0.00914929	5.00077	0	3.59852	46.6772
Bralan	endoderm	Cint	endoderm	MTB	Bralan_BLAG07001436	Cint_ENSCINT00000022020	PAICS	PAICS	FALSE	2.77564	0.00914929	3.80702	0	3.59852	38.9588
Bralan	endoderm	Cint	endoderm	ETB	Bralan_BLAG12000408	Cint_ENSCINT00000036283	RPL23	RPL23	FALSE	2.66771	3.3449e-166	1.40388	1.23726e-143	27.7016	25.6918
Bralan	endoderm	Cint	endoderm	LTB1	Bralan_BLAG12000408	Cint_ENSCINT00000036283	RPL23	RPL23	FALSE	2.66771	3.3449e-166	1.47255	1.87997e-169	27.7016	27.9074
Bralan	endoderm	Cint	endoderm	MTB	Bralan_BLAG12000408	Cint_ENSCINT00000036283	RPL23	RPL23	FALSE	2.66771	3.3449e-166	1.04358	3.75853e-73	27.7016	18.2766
Bralan	endoderm	Cint	endoderm	MTB	Bralan_BLAG02001734	Cint_ENSCINT00000008982	ABT1	ABT1	FALSE	2.6349	0.00775325	1.64589	1.27926e-69	3.64675	17.8233
Bralan	endoderm	Cint	endoderm	ITB	Bralan_BLAG02001734	Cint_ENSCINT00000008982	ABT1	ABT1	FALSE	2.6349	0.00775325	2.00697	1.34103e-75	3.64675	18.5997
Bralan	endoderm	Cint	endoderm	LTB1	Bralan_BLAG02001734	Cint_ENSCINT00000008982	ABT1	ABT1	FALSE	2.6349	0.00775325	1.68963	1.59993e-73	3.64675	18.316
Bralan	endoderm	Cint	endoderm	ETB	Bralan_BLAG01000085	Cint_ENSCINT00000016261	RBBP4	RBBP4	FALSE	2.62594	4.83263e-31	1.25858	3.24275e-44	11.9723	14.1459
Bralan	endoderm	Cint	endoderm	LTB1	Bralan_BLAG01000085	Cint_ENSCINT00000016261	RBBP4	RBBP4	FALSE	2.62594	4.83263e-31	1.63509	2.87751e-77	11.9723	18.7825
Bralan	endoderm	Cint	endoderm	ITB	Bralan_BLAG01000085	Cint_ENSCINT00000016261	RBBP4	RBBP4	FALSE	2.62594	4.83263e-31	1.04934	1.18322e-21	11.9723	9.80696
Bralan	endoderm	Cint	endoderm	MTB	Bralan_BLAG01000085	Cint_ENSCINT00000016261	RBBP4	RBBP4	FALSE	2.62594	4.83263e-31	1.52634	1.07941e-65	11.9723	17.3061
Bralan	endoderm	Cint	endoderm	MTB	Bralan_BLAG02002238	Cint_ENSCINT00000018175	CHAF1A	CHAF1A	FALSE	2.62316	0.000249812	1.81153	6.4024e-136	4.49726	25.0016
Bralan	endoderm	Cint	endoderm	ITB	Bralan_BLAG02002238	Cint_ENSCINT00000018175	CHAF1A	CHAF1A	FALSE	2.62316	0.000249812	1.92298	2.74688e-110	4.49726	22.5146
Bralan	endoderm	Cint	endoderm	ETB	Bralan_BLAG02002238	Cint_ENSCINT00000018175	CHAF1A	CHAF1A	FALSE	2.62316	0.000249812	1.43092	1.01368e-86	4.49726	19.915
Bralan	endoderm	Cint	endoderm	ITB	Bralan_BLAG04001187	Cint_ENSCINT00000033984	RRP1B	RRP1/RRP1B	FALSE	2.62102	0.00166348	1.8294	4.31235e-71	4.04876	18.0282
Bralan	endoderm	Cint	endoderm	LTB1	Bralan_BLAG04001187	Cint_ENSCINT00000006779	RRP1B	RRP1/RRP1B	FALSE	2.62102	0.00166348	1.33448	7.29759e-48	4.04876	14.7302
Bralan	endoderm	Cint	endoderm	ETB	Bralan_BLAG04001187	Cint_ENSCINT00000006779	RRP1B	RRP1/RRP1B	FALSE	2.62102	0.00166348	2.26105	2.94329e-160	4.04876	27.1484
Bralan	endoderm	Cint	endoderm	ETB	Bralan_BLAG04001187	Cint_ENSCINT00000033984	RRP1B	RRP1/RRP1B	FALSE	2.62102	0.00166348	2.26105	2.94329e-160	4.04876	27.1484
Bralan	endoderm	Cint	endoderm	LTB1	Bralan_BLAG04001187	Cint_ENSCINT00000033984	RRP1B	RRP1/RRP1B	FALSE	2.62102	0.00166348	1.33448	7.29759e-48	4.04876	14.7302
Bralan	endoderm	Cint	endoderm	MTB	Bralan_BLAG04001187	Cint_ENSCINT00000033984	RRP1B	RRP1/RRP1B	FALSE	2.62102	0.00166348	2.46768	1.35363e-181	4.04876	28.9258
Bralan	endoderm	Cint	endoderm	MTB	Bralan_BLAG04001187	Cint_ENSCINT00000006779	RRP1B	RRP1/RRP1B	FALSE	2.62102	0.00166348	2.46768	1.35363e-181	4.04876	28.9258
Bralan	endoderm	Cint	endoderm	ITB	Bralan_BLAG04001187	Cint_ENSCINT00000006779	RRP1B	RRP1/RRP1B	FALSE	2.62102	0.00166348	1.8294	4.31235e-71	4.04876	18.0282
Bralan	endoderm	Cint	endoderm	MTB	Bralan_BLAG02000948	Cint_ENSCINT00000011146	RPS17	RPS17	FALSE	2.60231	2.34463e-164	1.19838	9.4305e-164	27.5448	27.4613
Bralan	endoderm	Cint	endoderm	LTB1	Bralan_BLAG02000948	Cint_ENSCINT00000011146	RPS17	RPS17	FALSE	2.60231	2.34463e-164	1.97722	0	27.5448	41.8814
Bralan	endoderm	Cint	endoderm	ETB	Bralan_BLAG15000669	Cint_ENSCINT00000007136	PPIF	lan:PPIF	FALSE	2.58494	1.47915e-152	1.3263	5.22624e-107	26.534	22.1486
Bralan	endoderm	Cint	endoderm	LTB1	Bralan_BLAG15000669	Cint_ENSCINT00000007136	PPIF	lan:PPIF	FALSE	2.58494	1.47915e-152	1.56696	3.33581e-158	26.534	26.9597
Bralan	endoderm	Cint	endoderm	ITB	Bralan_BLAG15000669	Cint_ENSCINT00000007136	PPIF	lan:PPIF	FALSE	2.58494	1.47915e-152	1.90289	1.04513e-179	26.534	28.7972
Bralan	endoderm	Cint	endoderm	MTB	Bralan_BLAG15000669	Cint_ENSCINT00000007136	PPIF	lan:PPIF	FALSE	2.58494	1.47915e-152	1.6689	9.6547e-172	26.534	28.1267
Bralan	endoderm	Cint	endoderm	LTB1	Bralan_BLAG17000751	Cint_ENSCINT00000008935	PA2G4	PA2G4	FALSE	2.58252	2.5787e-05	1.05182	4.20458e-99	4.97843	21.3014
Bralan	endoderm	Cint	endoderm	ETB	Bralan_BLAG17000751	Cint_ENSCINT00000008935	PA2G4	PA2G4	FALSE	2.58252	2.5787e-05	1.29497	6.38244e-160	4.97843	27.1189
Bralan	endoderm	Cint	endoderm	MTB	Bralan_BLAG17000751	Cint_ENSCINT00000008935	PA2G4	PA2G4	FALSE	2.58252	2.5787e-05	1.08707	3.93853e-98	4.97843	21.2085
Bralan	endoderm	Cint	endoderm	ETB	Bralan_BLAG15000384	Cint_ENSCINT00000010364	RPS14	RPS14	FALSE	2.56072	1.43478e-176	1.1242	4.64479e-145	28.5581	25.8197
Bralan	endoderm	Cint	endoderm	LTB1	Bralan_BLAG15000384	Cint_ENSCINT00000010364	RPS14	RPS14	FALSE	2.56072	1.43478e-176	1.12321	2.59834e-143	28.5581	25.6527
Bralan	endoderm	Cint	endoderm	MTB	Bralan_BLAG03000223	Cint_ENSCINT00000027031	RPL27A	RPL27A	FALSE	2.56018	9.33716e-191	1.23963	9.27277e-101	29.6889	21.4942
Bralan	endoderm	Cint	endoderm	LTB1	Bralan_BLAG03000223	Cint_ENSCINT00000027031	RPL27A	RPL27A	FALSE	2.56018	9.33716e-191	1.14591	4.06693e-96	29.6889	20.9748
Bralan	endoderm	Cint	endoderm	ETB	Bralan_BLAG03000223	Cint_ENSCINT00000027031	RPL27A	RPL27A	FALSE	2.56018	9.33716e-191	1.60432	1.99861e-187	29.6889	29.3746
Bralan	endoderm	Cint	endoderm	LTB1	Bralan_BLAG08001055	Cint_ENSCINT00000016656	RPL35	GM2000/RPL35	FALSE	2.5412	2.41169e-176	1.58725	3.64429e-276	28.5391	35.6661
Bralan	endoderm	Cint	endoderm	MTB	Bralan_BLAG09000245	Cint_ENSCINT00000033649	RPSA	RPSA	FALSE	2.5377	4.34782e-145	1.85908	7.6747e-159	25.8737	27.0439
Bralan	endoderm	Cint	endoderm	ETB	Bralan_BLAG09000245	Cint_ENSCINT00000033649	RPSA	RPSA	FALSE	2.5377	4.34782e-145	2.18671	9.36064e-225	25.8737	32.1859
Bralan	endoderm	Cint	endoderm	LTB1	Bralan_BLAG09000245	Cint_ENSCINT00000033649	RPSA	RPSA	FALSE	2.5377	4.34782e-145	2.56757	1.1791e-296	25.8737	36.9717
Bralan	endoderm	Cint	endoderm	MTB	Bralan_BLAG04000704	Cint_ENSCINT00000015670	CCDC86	CCDC86	FALSE	2.51695	0.000747139	1.03548	4.61826e-64	4.24361	17.0863
Bralan	endoderm	Cint	endoderm	ITB	Bralan_BLAG04000704	Cint_ENSCINT00000015670	CCDC86	CCDC86	FALSE	2.51695	0.000747139	1.01892	9.05672e-52	4.24361	15.3444
Bralan	endoderm	Cint	endoderm	ETB	Bralan_BLAG04000704	Cint_ENSCINT00000015670	CCDC86	CCDC86	FALSE	2.51695	0.000747139	1.67011	5.97766e-203	4.24361	30.5767
Bralan	endoderm	Cint	endoderm	LTB1	Bralan_BLAG04000704	Cint_ENSCINT00000015670	CCDC86	CCDC86	FALSE	2.51695	0.000747139	1.35366	2.75725e-135	4.24361	24.92
Bralan	endoderm	Cint	endoderm	LTB1	Bralan_BLAG01001783	Cint_ENSCINT00000001148	RPLP2	AC124742.1/RPLP2	FALSE	2.51621	2.33916e-207	1.32886	7.62072e-211	30.9566	31.1442
Bralan	endoderm	Cint	endoderm	MTB	Bralan_BLAG01001783	Cint_ENSCINT00000001148	RPLP2	AC124742.1/RPLP2	FALSE	2.51621	2.33916e-207	1.05533	3.41126e-118	30.9566	23.2975
Bralan	endoderm	Cint	endoderm	ETB	Bralan_BLAG01001783	Cint_ENSCINT00000001148	RPLP2	AC124742.1/RPLP2	FALSE	2.51621	2.33916e-207	1.24675	4.45169e-180	30.9566	28.7901
Bralan	endoderm	Cint	endoderm	LTB1	Bralan_BLAG13000748	Cint_ENSCINT00000024529	RPL37	RPL37	FALSE	2.50325	7.31763e-183	1.34904	2.0533e-126	29.0677	24.0827
Bralan	endoderm	Cint	endoderm	ETB	Bralan_BLAG10000512	Cint_ENSCINT00000028310	RPL27	RPL27	FALSE	2.48819	4.66505e-179	1.02756	3.55786e-131	28.7613	24.5451
Bralan	endoderm	Cint	endoderm	LTB1	Bralan_BLAG10000512	Cint_ENSCINT00000028310	RPL27	RPL27	FALSE	2.48819	4.66505e-179	1.18169	1.67394e-172	28.7613	28.1596
Bralan	endoderm	Cint	endoderm	MTB	Bralan_BLAG08000567	Cint_ENSCINT00000019124	SNU13	GM14214/RPL7A	FALSE	2.47777	2.69105e-170	1.4918	4.06366e-147	28.0429	26.0187
Bralan	endoderm	Cint	endoderm	ETB	Bralan_BLAG08000567	Cint_ENSCINT00000019124	SNU13	GM14214/RPL7A	FALSE	2.47777	2.69105e-170	1.48546	7.7438e-157	28.0429	26.854
Bralan	endoderm	Cint	endoderm	LTB1	Bralan_BLAG08000567	Cint_ENSCINT00000019124	SNU13	GM14214/RPL7A	FALSE	2.47777	2.69105e-170	1.44108	3.81023e-142	28.0429	25.5474
Bralan	endoderm	Cint	endoderm	ETB	Bralan_BLAG14000753	Cint_ENSCINT00000010811	GSTM3	GSTM1/GSTM2/GSTM3/GSTM4/GSTM5/GSTM6/GSTM7	FALSE	2.45281	2.13272e-07	1.21913	4.48824e-94	5.86101	20.7524
Bralan	endoderm	Cint	endoderm	LTB1	Bralan_BLAG14000753	Cint_ENSCINT00000010811	GSTM3	GSTM1/GSTM2/GSTM3/GSTM4/GSTM5/GSTM6/GSTM7	FALSE	2.45281	2.13272e-07	1.53387	8.22258e-143	5.86101	25.6075
Bralan	endoderm	Cint	endoderm	LTB1	Bralan_BLAG19000310	Cint_ENSCINT00000016413	RPL4	RPL4	FALSE	2.43879	1.10971e-121	1.74208	2.25627e-217	23.6895	31.6244
Bralan	endoderm	Cint	endoderm	MTB	Bralan_BLAG19000310	Cint_ENSCINT00000016413	RPL4	RPL4	FALSE	2.43879	1.10971e-121	1.39005	1.45054e-131	23.6895	24.592
Bralan	endoderm	Cint	endoderm	ETB	Bralan_BLAG19000310	Cint_ENSCINT00000016413	RPL4	RPL4	FALSE	2.43879	1.10971e-121	1.27531	1.3792e-114	23.6895	22.9281
Bralan	endoderm	Cint	endoderm	ETB	Bralan_BLAG14000767	Cint_ENSCINT00000024072	RPL8	RPL8	FALSE	2.4354	1.04418e-175	1.16927	3.96418e-124	28.487	23.8705
Bralan	endoderm	Cint	endoderm	MTB	Bralan_BLAG14000767	Cint_ENSCINT00000024072	RPL8	RPL8	FALSE	2.4354	1.04418e-175	1.15564	7.1891e-119	28.487	23.3652
Bralan	endoderm	Cint	endoderm	LTB1	Bralan_BLAG14000767	Cint_ENSCINT00000024072	RPL8	RPL8	FALSE	2.4354	1.04418e-175	1.69691	6.11599e-264	28.487	34.8628
Bralan	endoderm	Cint	endoderm	ETB	Bralan_BLAG16000656	Cint_ENSCINT00000013007	RPS8	RPS8	FALSE	2.43402	2.4267e-195	1.08392	4.04551e-101	30.0466	21.5243
Bralan	endoderm	Cint	endoderm	LTB1	Bralan_BLAG16000656	Cint_ENSCINT00000013007	RPS8	RPS8	FALSE	2.43402	2.4267e-195	1.1917	1.41532e-120	30.0466	23.5159
Bralan	endoderm	Cint	endoderm	ETB	Bralan_BLAG01000451	Cint_ENSCINT00000026977	RPL13A	GM45713/RPL13A	FALSE	2.4314	9.56164e-165	1.26855	5.50378e-164	27.5785	27.4647
Bralan	endoderm	Cint	endoderm	LTB1	Bralan_BLAG01000451	Cint_ENSCINT00000026977	RPL13A	GM45713/RPL13A	FALSE	2.4314	9.56164e-165	1.05552	1.90993e-117	27.5785	23.2059
Bralan	endoderm	Cint	endoderm	MTB	Bralan_BLAG17000243	Cint_ENSCINT00000011290	NOP58	NOP58	FALSE	2.41186	1.30478e-28	2.09206	9.65181e-147	11.4941	25.9841
Bralan	endoderm	Cint	endoderm	LTB1	Bralan_BLAG17000243	Cint_ENSCINT00000011290	NOP58	NOP58	FALSE	2.41186	1.30478e-28	2.49757	6.34638e-214	11.4941	31.3717
Bralan	endoderm	Cint	endoderm	ETB	Bralan_BLAG17000243	Cint_ENSCINT00000011290	NOP58	NOP58	FALSE	2.41186	1.30478e-28	2.12257	6.2708e-160	11.4941	27.1198
Bralan	endoderm	Cint	endoderm	ETB	Bralan_BLAG09000282	Cint_ENSCINT00000013831	RPL3	RPL3/RPL3L	FALSE	2.40801	3.67138e-96	1.12393	3.22506e-79	21.0588	19.0224
Bralan	endoderm	Cint	endoderm	MTB	Bralan_BLAG09000282	Cint_ENSCINT00000013831	RPL3	RPL3/RPL3L	FALSE	2.40801	3.67138e-96	1.54317	4.04976e-144	21.0588	25.7487
Bralan	endoderm	Cint	endoderm	LTB1	Bralan_BLAG09000282	Cint_ENSCINT00000013831	RPL3	RPL3/RPL3L	FALSE	2.40801	3.67138e-96	1.53344	1.7526e-147	21.0588	26.0252
Bralan	endoderm	Cint	endoderm	LTB1	Bralan_BLAG05000388	Cint_ENSCINT00000012773	RPS23	RPS23	FALSE	2.37334	6.36983e-156	1.25694	7.62765e-211	26.8262	31.1439
Bralan	endoderm	Cint	endoderm	LTB1	Bralan_BLAG07000686	Cint_ENSCINT00000005268	RPL13	RPL13	FALSE	2.36173	2.99323e-156	1.07316	1.99294e-130	26.8548	24.4649
Bralan	endoderm	Cint	endoderm	ETB	Bralan_BLAG07000686	Cint_ENSCINT00000005268	RPL13	RPL13	FALSE	2.36173	2.99323e-156	1.26128	4.72768e-180	26.8548	28.7876
Bralan	endoderm	Cint	endoderm	MTB	Bralan_BLAG01000883	Cint_ENSCINT00000015550	RPS4X	GM15013/RPS4X	FALSE	2.35596	6.12745e-170	1.02414	2.21146e-73	28.0129	18.306
Bralan	endoderm	Cint	endoderm	ETB	Bralan_BLAG01000883	Cint_ENSCINT00000015561	RPS4X	GM15013/RPS4X	FALSE	2.35596	6.12745e-170	1.16426	4.4738e-102	28.0129	21.6268
Bralan	endoderm	Cint	endoderm	LTB1	Bralan_BLAG01000883	Cint_ENSCINT00000015561	RPS4X	GM15013/RPS4X	FALSE	2.35596	6.12745e-170	1.75066	3.18716e-233	28.0129	32.7634
Bralan	endoderm	Cint	endoderm	ETB	Bralan_BLAG01000883	Cint_ENSCINT00000015550	RPS4X	GM15013/RPS4X	FALSE	2.35596	6.12745e-170	1.16426	4.4738e-102	28.0129	21.6268
Bralan	endoderm	Cint	endoderm	MTB	Bralan_BLAG01000883	Cint_ENSCINT00000015561	RPS4X	GM15013/RPS4X	FALSE	2.35596	6.12745e-170	1.02414	2.21146e-73	28.0129	18.306
Bralan	endoderm	Cint	endoderm	LTB1	Bralan_BLAG01000883	Cint_ENSCINT00000015550	RPS4X	GM15013/RPS4X	FALSE	2.35596	6.12745e-170	1.75066	3.18716e-233	28.0129	32.7634
Bralan	endoderm	Cint	endoderm	LTB1	Bralan_BLAG03000481	Cint_ENSCINT00000010826	RPS11	RPS11	FALSE	2.35397	8.0112e-161	1.02841	3.92434e-58	27.2458	16.2606
Bralan	endoderm	Cint	endoderm	ETB	Bralan_BLAG03000481	Cint_ENSCINT00000010826	RPS11	RPS11	FALSE	2.35397	8.0112e-161	1.16482	1.376e-71	27.2458	18.0715
Bralan	endoderm	Cint	endoderm	MTB	Bralan_BLAG03000481	Cint_ENSCINT00000010826	RPS11	RPS11	FALSE	2.35397	8.0112e-161	1.11878	7.51387e-61	27.2458	16.6468
Bralan	endoderm	Cint	endoderm	ITB	Bralan_BLAG03002041	Cint_ENSCINT00000026076	NSD2	NSD3	FALSE	2.33862	0.00589263	1.48362	6.61863e-17	3.72091	8.6158
Bralan	endoderm	Cint	endoderm	ETB	Bralan_BLAG03002041	Cint_ENSCINT00000026076	NSD2	NSD3	FALSE	2.33862	0.00589263	2.00931	2.99685e-47	3.72091	14.6329
Bralan	endoderm	Cint	endoderm	LTB1	Bralan_BLAG03002041	Cint_ENSCINT00000026076	NSD2	NSD3	FALSE	2.33862	0.00589263	1.30012	8.79926e-16	3.72091	8.30158
Bralan	endoderm	Cint	endoderm	MTB	Bralan_BLAG03002041	Cint_ENSCINT00000026076	NSD2	NSD3	FALSE	2.33862	0.00589263	2.02908	9.17025e-48	3.72091	14.7172
Bralan	endoderm	Cint	endoderm	LTB1	Bralan_BLAG03001106	Cint_ENSCINT00000008197	RPL26	RPL26	FALSE	2.33143	1.01565e-142	1.38416	1.50904e-186	25.6601	29.2884
Bralan	endoderm	Cint	endoderm	ETB	Bralan_BLAG02001270	Cint_ENSCINT00000022286	RPL17	GM6133/RPL17	FALSE	2.32929	5.83962e-140	1.13248	4.08141e-111	25.4107	22.5753
Bralan	endoderm	Cint	endoderm	LTB1	Bralan_BLAG02001270	Cint_ENSCINT00000022286	RPL17	GM6133/RPL17	FALSE	2.32929	5.83962e-140	1.45377	6.81952e-198	25.4107	30.1688
Bralan	endoderm	Cint	endoderm	LTB1	Bralan_BLAG04001137	Cint_ENSCINT00000020699	RPS25	RPS25	FALSE	2.31619	2.9082e-161	1.06751	4.10845e-92	27.2847	20.5281
Bralan	endoderm	Cint	endoderm	ETB	Bralan_BLAG04001137	Cint_ENSCINT00000020699	RPS25	RPS25	FALSE	2.31619	2.9082e-161	1.27174	1.69618e-135	27.2847	24.9495
Bralan	endoderm	Cint	endoderm	ETB	Bralan_BLAG04000847	Cint_ENSCINT00000010410	FBL	FBL/FBLL1	FALSE	2.30897	3.77644e-26	1.34702	2.12212e-135	10.9886	24.9403
Bralan	endoderm	Cint	endoderm	MTB	Bralan_BLAG04000847	Cint_ENSCINT00000010410	FBL	FBL/FBLL1	FALSE	2.30897	3.77644e-26	1.16064	5.57109e-89	10.9886	20.184
Bralan	endoderm	Cint	endoderm	LTB1	Bralan_BLAG02102331	Cint_ENSCINT00000003974	RPS7	RPS7	FALSE	2.29911	3.87632e-144	1.4906	3.18823e-206	25.7882	30.7999
Bralan	endoderm	Cint	endoderm	LTB1	Bralan_BLAG06000539	Cint_ENSCINT00000010714	RPS3A	RPS3A1	FALSE	2.28746	3.34353e-151	1.51563	1.46416e-211	26.4143	31.1974
Bralan	endoderm	Cint	endoderm	ETB	Bralan_BLAG06000539	Cint_ENSCINT00000010714	RPS3A	RPS3A1	FALSE	2.28746	3.34353e-151	1.22714	3.29226e-133	26.4143	24.7359
Bralan	endoderm	Cint	endoderm	MTB	Bralan_BLAG06000539	Cint_ENSCINT00000010714	RPS3A	RPS3A1	FALSE	2.28746	3.34353e-151	1.02937	6.5307e-88	26.4143	20.0607
Bralan	endoderm	Cint	endoderm	ITB	Bralan_BLAG16000871	Cint_ENSCINT00000007797	BMP7	BMP5/BMP6/BMP7/BMP8A/BMP8B	FALSE	2.28512	0.0072974	1.97732	9.80713e-11	3.66434	6.76358
Bralan	endoderm	Cint	endoderm	MTB	Bralan_BLAG16000871	Cint_ENSCINT00000007797	BMP7	BMP5/BMP6/BMP7/BMP8A/BMP8B	FALSE	2.28512	0.0072974	1.67024	1.49633e-08	3.66434	5.96639
Bralan	endoderm	Cint	endoderm	ETB	Bralan_BLAG16000871	Cint_ENSCINT00000007797	BMP7	BMP5/BMP6/BMP7/BMP8A/BMP8B	FALSE	2.28512	0.0072974	2.06944	1.22568e-15	3.66434	8.25833
Bralan	endoderm	Cint	endoderm	LTB1	Bralan_BLAG14000470	Cint_ENSCINT00000034064	RPL35A	RPL35A	FALSE	2.27993	1.66342e-136	1.69521	1.20324e-231	25.0949	32.6521
Bralan	endoderm	Cint	endoderm	ETB	Bralan_BLAG14000470	Cint_ENSCINT00000034064	RPL35A	RPL35A	FALSE	2.27993	1.66342e-136	1.30208	1.48395e-133	25.0949	24.7686
Bralan	endoderm	Cint	endoderm	ETB	Bralan_BLAG09001261	Cint_ENSCINT00000036941	RPS9	RPS9	FALSE	2.27869	4.58864e-132	1.76831	1.15804e-198	24.683	30.2499
Bralan	endoderm	Cint	endoderm	MTB	Bralan_BLAG09001261	Cint_ENSCINT00000036941	RPS9	RPS9	FALSE	2.27869	4.58864e-132	1.47514	2.39674e-132	24.683	24.6666
Bralan	endoderm	Cint	endoderm	LTB1	Bralan_BLAG09001261	Cint_ENSCINT00000036941	RPS9	RPS9	FALSE	2.27869	4.58864e-132	1.67953	2.60895e-184	24.683	29.1117
Bralan	endoderm	Cint	endoderm	LTB1	Bralan_BLAG19000150	Cint_ENSCINT00000009759	GPATCH4	GPATCH4	FALSE	2.27221	0.00945341	1.56464	2.97987e-19	3.58973	9.2141
Bralan	endoderm	Cint	endoderm	ETB	Bralan_BLAG19000150	Cint_ENSCINT00000009759	GPATCH4	GPATCH4	FALSE	2.27221	0.00945341	1.29562	1.26262e-13	3.58973	7.67756
Bralan	endoderm	Cint	endoderm	ETB	Bralan_BLAG01001530	Cint_ENSCINT00000020870	RPL23A	RPL23A	FALSE	2.26096	2.73439e-168	1.09912	2.97033e-88	27.8764	20.0929
Bralan	endoderm	Cint	endoderm	MTB	Bralan_BLAG01001530	Cint_ENSCINT00000020870	RPL23A	RPL23A	FALSE	2.26096	2.73439e-168	1.12745	6.61116e-87	27.8764	19.9437
Bralan	endoderm	Cint	endoderm	LTB1	Bralan_BLAG01001530	Cint_ENSCINT00000020870	RPL23A	RPL23A	FALSE	2.26096	2.73439e-168	1.67479	9.94498e-231	27.8764	32.5868
Bralan	endoderm	Cint	endoderm	LTB1	Bralan_BLAG01001397	Cint_ENSCINT00000025177	AKAP1	AKAP1	FALSE	2.25512	2.72267e-08	1.2638	1.19463e-14	6.20267	7.9813
Bralan	endoderm	Cint	endoderm	ETB	Bralan_BLAG01001397	Cint_ENSCINT00000025177	AKAP1	AKAP1	FALSE	2.25512	2.72267e-08	1.18259	3.23922e-13	6.20267	7.55426
Bralan	endoderm	Cint	endoderm	MTB	Bralan_BLAG01001397	Cint_ENSCINT00000025177	AKAP1	AKAP1	FALSE	2.25512	2.72267e-08	1.02139	7.51859e-09	6.20267	6.08018
Bralan	endoderm	Cint	endoderm	ITB	Bralan_BLAG01001397	Cint_ENSCINT00000025177	AKAP1	AKAP1	FALSE	2.25512	2.72267e-08	1.57522	1.79078e-16	6.20267	8.49903
Bralan	endoderm	Cint	endoderm	MTB	Bralan_BLAG02001524	Cint_ENSCINT00000031144	NSA2	NSA2	FALSE	2.25474	0.000901563	1.76023	6.52258e-68	4.19874	17.6004
Bralan	endoderm	Cint	endoderm	ETB	Bralan_BLAG02001524	Cint_ENSCINT00000031144	NSA2	NSA2	FALSE	2.25474	0.000901563	1.79087	3.82746e-73	4.19874	18.2701
Bralan	endoderm	Cint	endoderm	LTB1	Bralan_BLAG02001524	Cint_ENSCINT00000031144	NSA2	NSA2	FALSE	2.25474	0.000901563	1.40826	1.44203e-40	4.19874	13.5385
Bralan	endoderm	Cint	endoderm	LTB1	Bralan_BLAG03000554	Cint_ENSCINT00000033414	RPS16	RPS16	FALSE	2.24144	5.6137e-152	1.70388	8.77604e-228	26.4827	32.3769
Bralan	endoderm	Cint	endoderm	MTB	Bralan_BLAG03000554	Cint_ENSCINT00000033414	RPS16	RPS16	FALSE	2.24144	5.6137e-152	1.30484	1.14655e-124	26.4827	23.9336
Bralan	endoderm	Cint	endoderm	ETB	Bralan_BLAG03000554	Cint_ENSCINT00000033414	RPS16	RPS16	FALSE	2.24144	5.6137e-152	1.49167	2.05594e-173	26.4827	28.2492
Bralan	endoderm	Cint	endoderm	ETB	Bralan_BLAG08000772	Cint_ENSCINT00000004982	RPS5	RPS5	FALSE	2.22903	3.46523e-121	1.07157	1.15208e-89	23.6407	20.2543
Bralan	endoderm	Cint	endoderm	LTB1	Bralan_BLAG08000772	Cint_ENSCINT00000004982	RPS5	RPS5	FALSE	2.22903	3.46523e-121	1.05003	6.83021e-90	23.6407	20.2761
Bralan	endoderm	Cint	endoderm	ETB	Bralan_BLAG06000799	Cint_ENSCINT00000010313	RPS3	RPS3	FALSE	2.22216	1.29158e-113	1.15499	1.64549e-104	22.8902	21.8859
Bralan	endoderm	Cint	endoderm	LTB1	Bralan_BLAG06000799	Cint_ENSCINT00000010313	RPS3	RPS3	FALSE	2.22216	1.29158e-113	1.65031	1.11046e-223	22.8902	32.0823
Bralan	endoderm	Cint	endoderm	MTB	Bralan_BLAG06000799	Cint_ENSCINT00000010313	RPS3	RPS3	FALSE	2.22216	1.29158e-113	1.19826	1.05476e-110	22.8902	22.541
Bralan	endoderm	Cint	endoderm	MTB	Bralan_BLAG17000248	Cint_ENSCINT00000032284	RPL15	RPL15	FALSE	2.1959	9.01341e-144	1.09466	5.53762e-75	25.755	18.5077
Bralan	endoderm	Cint	endoderm	LTB1	Bralan_BLAG17000248	Cint_ENSCINT00000032284	RPL15	RPL15	FALSE	2.1959	9.01341e-144	1.61448	3.13302e-180	25.755	28.7862
Bralan	endoderm	Cint	endoderm	ETB	Bralan_BLAG17000248	Cint_ENSCINT00000032284	RPL15	RPL15	FALSE	2.1959	9.01341e-144	1.54357	3.68738e-158	25.755	26.968
Bralan	endoderm	Cint	endoderm	ETB	Bralan_BLAG07000962	Cint_ENSCINT00000029225	RPS19	RPS19	FALSE	2.19326	6.49502e-133	1.11074	3.45841e-92	24.7624	20.5401
Bralan	endoderm	Cint	endoderm	LTB1	Bralan_BLAG07000962	Cint_ENSCINT00000029225	RPS19	RPS19	FALSE	2.19326	6.49502e-133	1.23471	3.26954e-116	24.7624	23.0827
Bralan	endoderm	Cint	endoderm	LTB1	Bralan_BLAG02001381	Cint_ENSCINT00000006896	DAZAP1	DAZAP1	FALSE	2.18435	6.81734e-161	1.49443	1.04275e-174	27.2523	28.3398
Bralan	endoderm	Cint	endoderm	ETB	Bralan_BLAG15000107	Cint_ENSCINT00000012007	RPS24	RPS24	FALSE	2.17882	2.47023e-101	1.24579	2.8434e-126	21.6195	24.0774
Bralan	endoderm	Cint	endoderm	MTB	Bralan_BLAG15000107	Cint_ENSCINT00000012007	RPS24	RPS24	FALSE	2.17882	2.47023e-101	1.1943	2.83813e-110	21.6195	22.4968
Bralan	endoderm	Cint	endoderm	LTB1	Bralan_BLAG15000107	Cint_ENSCINT00000012007	RPS24	RPS24	FALSE	2.17882	2.47023e-101	1.20658	4.35576e-119	21.6195	23.3688
Bralan	endoderm	Cint	endoderm	LTB1	Bralan_BLAG09001020	Cint_ENSCINT00000031963	RPL38	RPL38	FALSE	2.17047	1.2215e-69	1.3961	7.11614e-122	17.9214	23.6438
Bralan	endoderm	Cint	endoderm	MTB	Bralan_BLAG12000622	Cint_ENSCINT00000037346	ATP5G3	ATP5G1/ATP5G2/ATP5G3	FALSE	2.16645	2.20257e-64	1.06954	1.96272e-85	17.2316	19.772
Bralan	endoderm	Cint	endoderm	ETB	Bralan_BLAG12000622	Cint_ENSCINT00000037346	ATP5G3	ATP5G1/ATP5G2/ATP5G3	FALSE	2.16645	2.20257e-64	1.09502	1.04596e-100	17.2316	21.48
Bralan	endoderm	Cint	endoderm	ETB	Bralan_BLAG18000438	Cint_ENSCINT00000026529	INCENP	INCENP	FALSE	2.15833	0.0036582	1.76344	4.70316e-119	3.84753	23.3736
Bralan	endoderm	Cint	endoderm	MTB	Bralan_BLAG18000438	Cint_ENSCINT00000026529	INCENP	INCENP	FALSE	2.15833	0.0036582	1.53228	2.36922e-83	3.84753	19.5257
Bralan	endoderm	Cint	endoderm	ITB	Bralan_BLAG18000438	Cint_ENSCINT00000026529	INCENP	INCENP	FALSE	2.15833	0.0036582	2.03548	4.74947e-118	3.84753	23.3004
Bralan	endoderm	Cint	endoderm	LTB1	Bralan_BLAG02000240	Cint_ENSCINT00000005354	RPS15	RPS15	FALSE	2.14062	4.14806e-127	1.06019	1.70225e-100	24.2138	21.4516
Bralan	endoderm	Cint	endoderm	LTB1	Bralan_BLAG09000816	Cint_ENSCINT00000026385	RPL36AL	GM6525/RPL36A/RPL36A-PS1/RPL36AL	FALSE	2.1206	9.44323e-91	1.36398	2.14664e-93	20.4574	20.6718
Bralan	endoderm	Cint	endoderm	LTB1	Bralan_BLAG01001833	Cint_ENSCINT00000001338	RPL6	RPL6	FALSE	2.11884	1.0109e-126	1.10383	4.90387e-129	24.1762	24.3332
Bralan	endoderm	Cint	endoderm	ETB	Bralan_BLAG11001081	Cint_ENSCINT00000029782	RPL22	RPL22	FALSE	2.11441	6.09585e-53	1.50945	7.97343e-120	15.6251	23.4501
Bralan	endoderm	Cint	endoderm	ITB	Bralan_BLAG04001166	Cint_ENSCINT00000019848	PARP1	PARP1	FALSE	2.07426	0.0125199	1.67381	0.0154354	3.50926	2.8727
Bralan	endoderm	Cint	endoderm	ETB	Bralan_BLAG06000274	Cint_ENSCINT00000022310	RPL21	RPL21	FALSE	2.0618	1.76327e-124	1.50908	1.55286e-149	23.961	26.218
Bralan	endoderm	Cint	endoderm	LTB1	Bralan_BLAG06000274	Cint_ENSCINT00000022310	RPL21	RPL21	FALSE	2.0618	1.76327e-124	2.1853	1.15106e-294	23.961	36.847
Bralan	endoderm	Cint	endoderm	MTB	Bralan_BLAG06000274	Cint_ENSCINT00000022310	RPL21	RPL21	FALSE	2.0618	1.76327e-124	1.47486	7.50979e-135	23.961	24.9019
Bralan	endoderm	Cint	endoderm	ETB	Bralan_BLAG15000625	Cint_ENSCINT00000008324	RACK1	RACK1	FALSE	2.0489	7.81562e-89	1.33556	8.04901e-147	20.2402	25.9774
Bralan	endoderm	Cint	endoderm	MTB	Bralan_BLAG15000625	Cint_ENSCINT00000008324	RACK1	RACK1	FALSE	2.0489	7.81562e-89	1.11368	5.80791e-93	20.2402	20.6363
Bralan	endoderm	Cint	endoderm	LTB1	Bralan_BLAG15000625	Cint_ENSCINT00000008324	RACK1	RACK1	FALSE	2.0489	7.81562e-89	1.64352	1.12984e-221	20.2402	31.9371
Bralan	endoderm	Cint	endoderm	ETB	Bralan_BLAG05001501	Cint_ENSCINT00000022894	RPL36	RPL36	FALSE	2.04082	3.74451e-97	1.26075	4.44334e-170	21.1677	27.9735
Bralan	endoderm	Cint	endoderm	LTB1	Bralan_BLAG05001501	Cint_ENSCINT00000022894	RPL36	RPL36	FALSE	2.04082	3.74451e-97	1.37805	2.04549e-219	21.1677	31.7729
Bralan	endoderm	Cint	endoderm	ETB	Bralan_BLAG16000602	Cint_ENSCINT00000009458	RPL19	RPL19	FALSE	2.02761	4.32744e-111	1.04584	3.12544e-74	22.6349	18.4071
Bralan	endoderm	Cint	endoderm	LTB1	Bralan_BLAG16000602	Cint_ENSCINT00000009458	RPL19	RPL19	FALSE	2.02761	4.32744e-111	1.0847	4.69922e-80	22.6349	19.1221
Bralan	endoderm	Cint	endoderm	ETB	Bralan_BLAG10000302	Cint_ENSCINT00000023452	EEF1B2	EEF1B2	FALSE	1.96637	1.89619e-17	1.18559	2.38495e-60	8.98103	16.5711
Bralan	endoderm	Cint	endoderm	MTB	Bralan_BLAG10000302	Cint_ENSCINT00000023452	EEF1B2	EEF1B2	FALSE	1.96637	1.89619e-17	1.87896	1.13287e-145	8.98103	25.8876
Bralan	endoderm	Cint	endoderm	LTB1	Bralan_BLAG10000302	Cint_ENSCINT00000023452	EEF1B2	EEF1B2	FALSE	1.96637	1.89619e-17	1.76519	6.48828e-133	8.98103	24.6989
Bralan	endoderm	Cint	endoderm	ETB	Bralan_BLAG15000380	Cint_ENSCINT00000011858	GAR1	GAR1	FALSE	1.9543	0.000232202	1.23481	6.94542e-11	4.51363	6.80844
Bralan	endoderm	Cint	endoderm	ETB	Bralan_BLAG08000877	Cint_ENSCINT00000017093	RPL5	RPL5	FALSE	1.94732	6.01264e-126	1.67416	1.83275e-140	24.1017	25.4051
Bralan	endoderm	Cint	endoderm	MTB	Bralan_BLAG08000877	Cint_ENSCINT00000017093	RPL5	RPL5	FALSE	1.94732	6.01264e-126	1.3093	2.91639e-79	24.1017	19.0347
Bralan	endoderm	Cint	endoderm	LTB1	Bralan_BLAG08000877	Cint_ENSCINT00000017093	RPL5	RPL5	FALSE	1.94732	6.01264e-126	1.97685	5.91967e-192	24.1017	29.7116
Bralan	endoderm	Cint	endoderm	LTB1	Bralan_BLAG07000740	Cint_ENSCINT00000033248	NOB1	NOB1	FALSE	1.93315	0.0327967	2.0376	1.40503e-149	3.22387	26.2103
Bralan	endoderm	Cint	endoderm	MTB	Bralan_BLAG07000740	Cint_ENSCINT00000033248	NOB1	NOB1	FALSE	1.93315	0.0327967	1.94322	5.00027e-131	3.22387	24.5415
Bralan	endoderm	Cint	endoderm	ETB	Bralan_BLAG07000740	Cint_ENSCINT00000033248	NOB1	NOB1	FALSE	1.93315	0.0327967	1.84543	2.03185e-123	3.22387	23.8015
Bralan	endoderm	Cint	endoderm	ETB	Bralan_BLAG12000214	Cint_ENSCINT00000003937	NACA	NACA	FALSE	1.91863	3.74386e-66	1.12447	2.25219e-146	17.4666	25.9376
Bralan	endoderm	Cint	endoderm	ETB	Bralan_BLAG01001341	Cint_ENSCINT00000008166	RAN	1700009N14RIK/RAN/RASL2-9	FALSE	1.91276	1.44867e-78	1.50134	1.01812e-156	19.0342	26.8436
Bralan	endoderm	Cint	endoderm	LTB1	Bralan_BLAG01001341	Cint_ENSCINT00000008166	RAN	1700009N14RIK/RAN/RASL2-9	FALSE	1.91276	1.44867e-78	1.52374	5.41248e-163	19.0342	27.3675
Bralan	endoderm	Cint	endoderm	MTB	Bralan_BLAG01001341	Cint_ENSCINT00000008166	RAN	1700009N14RIK/RAN/RASL2-9	FALSE	1.91276	1.44867e-78	1.23091	3.82171e-94	19.0342	20.7689
Bralan	endoderm	Cint	endoderm	ETB	Bralan_BLAG02001541	Cint_ENSCINT00000007489	RPS21	RPS21	FALSE	1.89939	2.482e-46	1.31696	2.03699e-164	14.6204	27.5011
Bralan	endoderm	Cint	endoderm	ETB	Bralan_BLAG07000789	Cint_ENSCINT00000032057	NUTF2	NUTF2/NUTF2-PS1	FALSE	1.83309	0.000132419	1.35009	5.24752e-131	4.63664	24.5291
Bralan	endoderm	Cint	endoderm	LTB1	Bralan_BLAG01001515	Cint_ENSCINT00000027636	YWHAE	YWHAE	FALSE	1.81968	3.29714e-105	1.00686	5.72908e-110	22.0293	22.4497
Bralan	endoderm	Cint	endoderm	LTB1	Bralan_BLAG05001071	Cint_ENSCINT00000015270	SEPHS1	SEPHS1/SEPHS2	FALSE	1.80715	6.19952e-60	1.41616	2.19713e-86	16.6261	19.8722
Bralan	endoderm	Cint	endoderm	ITB	Bralan_BLAG08000352	Cint_ENSCINT00000028289	EHMT1	EHMT1/EHMT2	FALSE	1.80557	0.0318136	1.753	1.11873e-16	3.23377	8.55428
Bralan	endoderm	Cint	endoderm	ETB	Bralan_BLAG02001696	Cint_ENSCINT00000012093	RSL24D1	GM20509/RSL24D1	FALSE	1.79601	9.52902e-06	1.21445	2.04535e-172	5.17261	28.1672
Bralan	endoderm	Cint	endoderm	MTB	Bralan_BLAG02001696	Cint_ENSCINT00000012093	RSL24D1	GM20509/RSL24D1	FALSE	1.79601	9.52902e-06	1.10663	2.34796e-132	5.17261	24.6677
Bralan	endoderm	Cint	endoderm	LTB1	Bralan_BLAG09001287	Cint_ENSCINT00000026994	FKBP4	FKBP4/FKBP5	FALSE	1.75617	0.0471106	2.16916	8.08307e-193	3.10867	29.7787
Bralan	endoderm	Cint	endoderm	MTB	Bralan_BLAG09001287	Cint_ENSCINT00000026994	FKBP4	FKBP4/FKBP5	FALSE	1.75617	0.0471106	1.54893	1.02894e-86	3.10867	19.9213
Bralan	endoderm	Cint	endoderm	ITB	Bralan_BLAG09001287	Cint_ENSCINT00000026994	FKBP4	FKBP4/FKBP5	FALSE	1.75617	0.0471106	1.60525	1.51006e-72	3.10867	18.215
Bralan	endoderm	Cint	endoderm	ETB	Bralan_BLAG09001287	Cint_ENSCINT00000026994	FKBP4	FKBP4/FKBP5	FALSE	1.75617	0.0471106	1.5093	5.61064e-92	3.10867	20.5163
Bralan	endoderm	Cint	endoderm	ETB	Bralan_BLAG08000445	Cint_ENSCINT00000019569	FUBP1	FUBP1/FUBP3	FALSE	1.69707	5.586e-15	1.03347	5.13051e-25	8.32434	10.5555
Bralan	endoderm	Cint	endoderm	LTB1	Bralan_BLAG03000454	Cint_ENSCINT00000015406	PRMT1	PRMT1/PRMT8	FALSE	1.65174	0.0339559	1.26624	5.28968e-117	3.21336	23.1618
Bralan	endoderm	Cint	endoderm	MTB	Bralan_BLAG03000454	Cint_ENSCINT00000015406	PRMT1	PRMT1/PRMT8	FALSE	1.65174	0.0339559	1.04619	9.01475e-70	3.21336	17.8431
Bralan	endoderm	Cint	endoderm	ETB	Bralan_BLAG03000454	Cint_ENSCINT00000015406	PRMT1	PRMT1/PRMT8	FALSE	1.65174	0.0339559	1.22103	3.8298e-104	3.21336	21.847
Bralan	endoderm	Cint	endoderm	ETB	Bralan_BLAG05000838	Cint_ENSCINT00000008922	SMC1A	SMC1A	FALSE	1.606	6.32386e-05	1.40057	9.65838e-84	4.7934	19.5657
Bralan	endoderm	Cint	endoderm	ETB	Bralan_BLAG05000838	Cint_ENSCINT00000036985	SMC1A	SMC1A	FALSE	1.606	6.32386e-05	1.40057	9.65838e-84	4.7934	19.5657
Bralan	endoderm	Cint	endoderm	ITB	Bralan_BLAG05000838	Cint_ENSCINT00000008922	SMC1A	SMC1A	FALSE	1.606	6.32386e-05	1.32296	5.20802e-53	4.7934	15.5305
Bralan	endoderm	Cint	endoderm	LTB1	Bralan_BLAG05000838	Cint_ENSCINT00000008922	SMC1A	SMC1A	FALSE	1.606	6.32386e-05	1.97514	6.22376e-170	4.7934	27.9476
Bralan	endoderm	Cint	endoderm	ITB	Bralan_BLAG05000838	Cint_ENSCINT00000036985	SMC1A	SMC1A	FALSE	1.606	6.32386e-05	1.32296	5.20802e-53	4.7934	15.5305
Bralan	endoderm	Cint	endoderm	LTB1	Bralan_BLAG05000838	Cint_ENSCINT00000036985	SMC1A	SMC1A	FALSE	1.606	6.32386e-05	1.97514	6.22376e-170	4.7934	27.9476
Bralan	endoderm	Cint	endoderm	MTB	Bralan_BLAG05000838	Cint_ENSCINT00000036985	SMC1A	SMC1A	FALSE	1.606	6.32386e-05	1.12522	7.18187e-49	4.7934	14.8897
Bralan	endoderm	Cint	endoderm	MTB	Bralan_BLAG05000838	Cint_ENSCINT00000008922	SMC1A	SMC1A	FALSE	1.606	6.32386e-05	1.12522	7.18187e-49	4.7934	14.8897
Bralan	endoderm	Cint	endoderm	MTB	Bralan_BLAG01000427	Cint_ENSCINT00000000632	SYNCRIP	lan:SYNCRIP	FALSE	1.60085	3.5165e-100	2.16177	1.81245e-111	21.4959	22.6198
Bralan	endoderm	Cint	endoderm	ETB	Bralan_BLAG01000427	Cint_ENSCINT00000000632	SYNCRIP	lan:SYNCRIP	FALSE	1.60085	3.5165e-100	1.85213	2.75494e-80	21.4959	19.1525
Bralan	endoderm	Cint	endoderm	LTB1	Bralan_BLAG01000427	Cint_ENSCINT00000000632	SYNCRIP	lan:SYNCRIP	FALSE	1.60085	3.5165e-100	3.04822	6.41323e-241	21.4959	33.3011
Bralan	endoderm	Cint	endoderm	ITB	Bralan_BLAG10000524	Cint_ENSCINT00000033565	PINX1	PINX1	FALSE	1.59956	0.0451127	1.44505	1.88625e-55	3.12336	15.8909
Bralan	endoderm	Cint	endoderm	MTB	Bralan_BLAG10000524	Cint_ENSCINT00000033565	PINX1	PINX1	FALSE	1.59956	0.0451127	2.673	3.74254e-229	3.12336	32.5041
Bralan	endoderm	Cint	endoderm	ETB	Bralan_BLAG10000524	Cint_ENSCINT00000033565	PINX1	PINX1	FALSE	1.59956	0.0451127	2.0812	4.29381e-157	3.12336	26.8762
Bralan	endoderm	Cint	endoderm	LTB1	Bralan_BLAG10000524	Cint_ENSCINT00000033565	PINX1	PINX1	FALSE	1.59956	0.0451127	3.55081	0	3.12336	41.7591
Bralan	endoderm	Cint	endoderm	MTB	Bralan_BLAG01001909	Cint_ENSCINT00000014730	EIF4H	EIF4H	FALSE	1.55402	1.73548e-15	1.2418	1.05528e-83	8.46401	19.5675
Bralan	endoderm	Cint	endoderm	ETB	Bralan_BLAG01001909	Cint_ENSCINT00000014730	EIF4H	EIF4H	FALSE	1.55402	1.73548e-15	1.19437	1.63199e-81	8.46401	19.3001
Bralan	endoderm	Cint	endoderm	MTB	Bralan_BLAG04000211	Cint_ENSCINT00000014937	EIF3K	EIF3K	FALSE	1.53795	0.0117185	1.62721	3.99219e-102	3.52941	21.6424
Bralan	endoderm	Cint	endoderm	LTB1	Bralan_BLAG04000211	Cint_ENSCINT00000014937	EIF3K	EIF3K	FALSE	1.53795	0.0117185	1.94711	2.24404e-158	3.52941	26.9746
Bralan	endoderm	Cint	endoderm	ETB	Bralan_BLAG04000211	Cint_ENSCINT00000014937	EIF3K	EIF3K	FALSE	1.53795	0.0117185	2.05323	3.95839e-176	3.52941	28.4714
Bralan	endoderm	Cint	endoderm	LTB1	Bralan_BLAG04000866	Cint_ENSCINT00000030210	NAA50	NAA50	FALSE	1.50639	0.0278316	1.49471	6.59505e-34	3.2755	12.3495
Bralan	endoderm	Cint	endoderm	ETB	Bralan_BLAG04000866	Cint_ENSCINT00000030210	NAA50	NAA50	FALSE	1.50639	0.0278316	1.48545	3.75336e-35	3.2755	12.5791
Bralan	endoderm	Cint	endoderm	MTB	Bralan_BLAG04000866	Cint_ENSCINT00000030210	NAA50	NAA50	FALSE	1.50639	0.0278316	1.0255	9.60629e-15	3.2755	8.00392
Bralan	endoderm	Cint	endoderm	ITB	Bralan_BLAG19000006	Cint_ENSCINT00000033285	HYPK	HYPK	FALSE	1.49053	0.00695379	1.00529	3.1319e-39	3.67694	13.3205
Bralan	endoderm	Cint	endoderm	ETB	Bralan_BLAG19000006	Cint_ENSCINT00000033285	HYPK	HYPK	FALSE	1.49053	0.00695379	1.28524	2.49244e-87	3.67694	19.9861
Bralan	endoderm	Cint	endoderm	LTB1	Bralan_BLAG19000006	Cint_ENSCINT00000033285	HYPK	HYPK	FALSE	1.49053	0.00695379	1.06104	3.28129e-56	3.67694	15.9848
Bralan	endoderm	Cint	endoderm	MTB	Bralan_BLAG19000006	Cint_ENSCINT00000033285	HYPK	HYPK	FALSE	1.49053	0.00695379	1.33894	5.86182e-87	3.67694	19.9499
Bralan	endoderm	Cint	endoderm	LTB1	Bralan_BLAG09000221	Cint_ENSCINT00000036556	NDUFAB1	NDUFAB1	FALSE	1.46625	0.0196132	1.25473	2.36412e-131	3.38043	24.5522
Bralan	endoderm	Cint	endoderm	ITB	Bralan_BLAG09000221	Cint_ENSCINT00000036556	NDUFAB1	NDUFAB1	FALSE	1.46625	0.0196132	1.20229	9.56587e-80	3.38043	19.1095
Bralan	endoderm	Cint	endoderm	LTB1	Bralan_BLAG09001050	Cint_ENSCINT00000018853	LUC7L2	LUC7L/LUC7L2	FALSE	1.409	3.28062e-05	1.17815	1.84435e-26	4.92816	10.87
Bralan	endoderm	Cint	endoderm	MTB	Bralan_BLAG03000685	Cint_ENSCINT00000018825	CAPRIN1	CAPRIN1/CAPRIN2	FALSE	1.40472	4.33233e-45	1.00548	1.37339e-32	14.4235	12.099
Bralan	endoderm	Cint	endoderm	LTB1	Bralan_BLAG03000437	Cint_ENSCINT00000015406	PRMT1	PRMT1/PRMT8	FALSE	1.37837	1.87625e-07	1.26624	5.28968e-117	5.88282	23.1618
Bralan	endoderm	Cint	endoderm	MTB	Bralan_BLAG03000437	Cint_ENSCINT00000015406	PRMT1	PRMT1/PRMT8	FALSE	1.37837	1.87625e-07	1.04619	9.01475e-70	5.88282	17.8431
Bralan	endoderm	Cint	endoderm	ETB	Bralan_BLAG03000437	Cint_ENSCINT00000015406	PRMT1	PRMT1/PRMT8	FALSE	1.37837	1.87625e-07	1.22103	3.8298e-104	5.88282	21.847
Bralan	endoderm	Cint	endoderm	LTB1	Bralan_BLAG10000435	Cint_ENSCINT00000017546	ATP5B	ATP5B	FALSE	1.36614	2.14763e-08	1.10283	7.3512e-25	6.24131	10.5251
Bralan	endoderm	Cint	endoderm	ITB	Bralan_BLAG10000166	Cint_ENSCINT00000030431	PHGDH	PHGDH	FALSE	1.35395	0.000526008	1.55922	9.95386e-15	4.3287	8.01004
Bralan	endoderm	Cint	endoderm	ETB	Bralan_BLAG10000166	Cint_ENSCINT00000030431	PHGDH	PHGDH	FALSE	1.35395	0.000526008	2.18756	3.48101e-52	4.3287	15.3917
Bralan	endoderm	Cint	endoderm	LTB1	Bralan_BLAG10000166	Cint_ENSCINT00000030431	PHGDH	PHGDH	FALSE	1.35395	0.000526008	2.08511	8.95823e-42	4.3287	13.7431
Bralan	endoderm	Cint	endoderm	MTB	Bralan_BLAG10000166	Cint_ENSCINT00000030431	PHGDH	PHGDH	FALSE	1.35395	0.000526008	2.61871	2.18504e-79	4.3287	19.0502
Bralan	endoderm	Cint	endoderm	LTB1	Bralan_BLAG09000579	Cint_ENSCINT00000007610	EIF3D	EIF3D	FALSE	1.34588	0.0463578	1.19702	7.59261e-41	3.11397	13.5859
Bralan	endoderm	Cint	endoderm	MTB	Bralan_BLAG09000579	Cint_ENSCINT00000007610	EIF3D	EIF3D	FALSE	1.34588	0.0463578	1.20245	1.0539e-41	3.11397	13.7314
Bralan	endoderm	Cint	endoderm	ITB	Bralan_BLAG11000760	Cint_ENSCINT00000005164	PHB2	PHB2	FALSE	1.32736	0.0378113	1.60322	1.6223e-136	3.17904	25.0698
Bralan	endoderm	Cint	endoderm	LTB1	Bralan_BLAG11000760	Cint_ENSCINT00000005164	PHB2	PHB2	FALSE	1.32736	0.0378113	1.71972	1.89567e-205	3.17904	30.7415
Bralan	endoderm	Cint	endoderm	MTB	Bralan_BLAG11000760	Cint_ENSCINT00000005164	PHB2	PHB2	FALSE	1.32736	0.0378113	1.26686	1.30579e-100	3.17904	21.478
Bralan	endoderm	Cint	endoderm	ETB	Bralan_BLAG11000760	Cint_ENSCINT00000005164	PHB2	PHB2	FALSE	1.32736	0.0378113	1.49675	7.28061e-161	3.17904	27.2001
Bralan	endoderm	Cint	endoderm	LTB1	Bralan_BLAG02001424	Cint_ENSCINT00000035031	EIF3J	EIF3J1/EIF3J2	FALSE	1.30879	2.27694e-07	1.61276	4.17438e-95	5.84985	20.8626
Bralan	endoderm	Cint	endoderm	MTB	Bralan_BLAG02001424	Cint_ENSCINT00000035031	EIF3J	EIF3J1/EIF3J2	FALSE	1.30879	2.27694e-07	1.85919	1.04693e-122	5.84985	23.7427
Bralan	endoderm	Cint	endoderm	ETB	Bralan_BLAG02001424	Cint_ENSCINT00000035031	EIF3J	EIF3J1/EIF3J2	FALSE	1.30879	2.27694e-07	2.09361	1.69329e-168	5.84985	27.8426
Bralan	endoderm	Cint	endoderm	LTB1	Bralan_BLAG04000609	Cint_ENSCINT00000011863	ZNF318	ZFP318	FALSE	1.2718	0.049971	2.70509	1.39146e-65	3.08983	17.2861
Bralan	endoderm	Cint	endoderm	ITB	Bralan_BLAG09000291	Cint_ENSCINT00000027555	ATP5J2	ATP5J2/D11WSU47E	FALSE	1.26861	7.66069e-10	1.91102	2.14797e-182	6.75465	29.0154
Bralan	endoderm	Cint	endoderm	ETB	Bralan_BLAG12000109	Cint_ENSCINT00000033785	SAP18	SAP18/SAP18B	FALSE	1.23382	0.000706511	1.26357	5.6859e-149	4.25698	26.1678
Bralan	endoderm	Cint	endoderm	MTB	Bralan_BLAG12000109	Cint_ENSCINT00000033785	SAP18	SAP18/SAP18B	FALSE	1.23382	0.000706511	1.26432	9.2526e-140	4.25698	25.3546
Bralan	endoderm	Cint	endoderm	ETB	Bralan_BLAG01001532	Cint_ENSCINT00000015757	SUPT6H	SUPT6	FALSE	1.07555	0.0121836	1.42224	1.41756e-43	3.5174	14.0408
Bralan	endoderm	Cint	endoderm	ITB	Bralan_BLAG01001532	Cint_ENSCINT00000015760	SUPT6H	SUPT6	FALSE	1.07555	0.0121836	1.13405	1.84573e-19	3.5174	9.27658
Bralan	endoderm	Cint	endoderm	MTB	Bralan_BLAG01001532	Cint_ENSCINT00000015760	SUPT6H	SUPT6	FALSE	1.07555	0.0121836	1.39669	6.70622e-40	3.5174	13.4241
Bralan	endoderm	Cint	endoderm	MTB	Bralan_BLAG01001532	Cint_ENSCINT00000015757	SUPT6H	SUPT6	FALSE	1.07555	0.0121836	1.39669	6.70622e-40	3.5174	13.4241
Bralan	endoderm	Cint	endoderm	ITB	Bralan_BLAG01001532	Cint_ENSCINT00000015757	SUPT6H	SUPT6	FALSE	1.07555	0.0121836	1.13405	1.84573e-19	3.5174	9.27658
Bralan	endoderm	Cint	endoderm	ETB	Bralan_BLAG01001532	Cint_ENSCINT00000015760	SUPT6H	SUPT6	FALSE	1.07555	0.0121836	1.42224	1.41756e-43	3.5174	14.0408
Bralan	endoderm	Cint	endoderm	ETB	Bralan_BLAG12000663	Cint_ENSCINT00000000317	PPIG	NKTR/PPIG	FALSE	1.07296	0.0339912	1.30632	1.85651e-105	3.21278	21.9858
Bralan	endoderm	Cint	endoderm	ITB	Bralan_BLAG04000869	Cint_ENSCINT00000008425	U2AF1	GM49396/U2AF1/U2AF1L4	FALSE	1.06638	0.00474515	1.09433	1.65701e-103	3.7791	21.804
Bralan	endoderm	Cint	endoderm	LTB1	Bralan_BLAG04000869	Cint_ENSCINT00000008425	U2AF1	GM49396/U2AF1/U2AF1L4	FALSE	1.06638	0.00474515	1.37174	8.77604e-228	3.7791	32.3769
Bralan	endoderm	Cint	endoderm	ITB	Bralan_BLAG09000701	Cint_ENSCINT00000025343	ATP5H	ATP5H	FALSE	1.03108	0.00565869	2.17076	4.13016e-193	3.73141	29.8605
Bralan	endoderm	Cint	endoderm	MTB	Bralan_BLAG09000701	Cint_ENSCINT00000025343	ATP5H	ATP5H	FALSE	1.03108	0.00565869	1.00648	2.93603e-54	3.73141	15.7032
Bralan	endoderm	Cint	endoderm	MTB	Bralan_BLAG06001003	Cint_ENSCINT00000031785	UQCRQ	UQCRQ	FALSE	1.00239	2.83339e-06	1.02074	8.03292e-58	5.40163	16.2201
Bralan	endoderm	Cint	endoderm	ITB	Bralan_BLAG06001003	Cint_ENSCINT00000031785	UQCRQ	UQCRQ	FALSE	1.00239	2.83339e-06	3.23075	0	5.40163	38.0398
Bralan	endoderm	Cint	epidermis	ETB	Bralan_BLAG02000864	Cint_ENSCINT00000027010	ID2	ID1/ID2/ID3/ID4	TRUE	1.66074	3.59884e-57	1.24441	3.20215e-69	16.2378	17.7655
Bralan	endoderm	Cint	epidermis	LTB1	Bralan_BLAG11000894	Cint_ENSCINT00000008110	HES1	HES1	TRUE	1.21385	0.00535039	3.25579	0.000742252	3.74632	3.70573
Bralan	endoderm	Cint	epidermis	MTB	Bralan_BLAG07000527	Cint_ENSCINT00000016661	Hypp4156	lan:HYPP4156/HYPP4278	FALSE	5.60524	9.15347e-249	3.30786	0	33.9231	70.2465
Bralan	endoderm	Cint	epidermis	ETB	Bralan_BLAG07000527	Cint_ENSCINT00000016661	Hypp4156	lan:HYPP4156/HYPP4278	FALSE	5.60524	9.15347e-249	3.01399	0	33.9231	52.2607
Bralan	endoderm	Cint	epidermis	LTB1	Bralan_BLAG07000527	Cint_ENSCINT00000016661	Hypp4156	lan:HYPP4156/HYPP4278	FALSE	5.60524	9.15347e-249	3.67487	0	33.9231	46.5095
Bralan	endoderm	Cint	epidermis	LTB1	Bralan_BLAG14000550	Cint_ENSCINT00000016093	COL4A6	COL4A1/COL4A3/COL4A5	FALSE	3.66803	1.47258e-238	1.93569	5.22434e-148	33.2177	26.0503
Bralan	endoderm	Cint	epidermis	MTB	Bralan_BLAG14000551	Cint_ENSCINT00000016017	COL4A6	COL4A2/COL4A4/COL4A6	FALSE	2.94993	4.74884e-150	1.4216	0	26.3133	38.1191
Bralan	endoderm	Cint	epidermis	LTB1	Bralan_BLAG14000551	Cint_ENSCINT00000016017	COL4A6	COL4A2/COL4A4/COL4A6	FALSE	2.94993	4.74884e-150	1.36597	2.7747e-101	26.3133	21.5184
Bralan	endoderm	Cint	epidermis	LTB1	Bralan_BLAG15000766	Cint_ENSCINT00000002425	NODAL	NODAL	FALSE	2.1033	0.0258503	1.4263	1.29708e-11	3.29767	7.01677
Bralan	endoderm	Cint	epidermis	ETB	Bralan_BLAG15000766	Cint_ENSCINT00000002425	NODAL	NODAL	FALSE	2.1033	0.0258503	1.34911	1.0781e-12	3.29767	7.38102
Bralan	endoderm	Cint	epidermis	MTB	Bralan_BLAG15000766	Cint_ENSCINT00000002425	NODAL	NODAL	FALSE	2.1033	0.0258503	2.95991	2.12041e-125	3.29767	23.9484
Bralan	endoderm	Cint	epidermis	MTB	Bralan_BLAG12000320	Cint_ENSCINT00000003914	PDK3	PDK1/PDK2/PDK3/PDK4	FALSE	2.07985	0.00731233	1.36182	1.02692e-83	3.66326	19.5272
Bralan	endoderm	Cint	epidermis	ETB	Bralan_BLAG12000320	Cint_ENSCINT00000003914	PDK3	PDK1/PDK2/PDK3/PDK4	FALSE	2.07985	0.00731233	1.06486	6.14475e-32	3.66326	11.9731
Bralan	endoderm	Cint	epidermis	LTB1	Bralan_BLAG09000370	Cint_ENSCINT00000019401	UBE2S	AC159819.1/UBE2S	FALSE	2.07662	2.41078e-11	1.72709	6.02473e-163	7.24771	27.3423
Bralan	endoderm	Cint	epidermis	MTB	Bralan_BLAG09000370	Cint_ENSCINT00000019401	UBE2S	AC159819.1/UBE2S	FALSE	2.07662	2.41078e-11	1.15932	1.2775e-220	7.24771	31.8199
Bralan	endoderm	Cint	epidermis	ETB	Bralan_BLAG09000370	Cint_ENSCINT00000019401	UBE2S	AC159819.1/UBE2S	FALSE	2.07662	2.41078e-11	1.5161	2.40889e-266	7.24771	34.9948
Bralan	endoderm	Cint	epidermis	MTB	Bralan_BLAG16000576	Cint_ENSCINT00000018514	RPN2	RPN2	FALSE	1.67276	4.41739e-39	1.57848	0	13.4298	57.5676
Bralan	endoderm	Cint	epidermis	LTB1	Bralan_BLAG16000576	Cint_ENSCINT00000018514	RPN2	RPN2	FALSE	1.67276	4.41739e-39	2.37993	0	13.4298	45.685
Bralan	endoderm	Cint	epidermis	LTB1	Bralan_BLAG05000094	Cint_ENSCINT00000007028	RPN1	RPN1	FALSE	1.65599	2.45856e-18	1.8135	9.43538e-234	9.2068	32.7774
Bralan	endoderm	Cint	epidermis	MTB	Bralan_BLAG05000094	Cint_ENSCINT00000007028	RPN1	RPN1	FALSE	1.65599	2.45856e-18	1.96438	0	9.2068	60.6553
Bralan	endoderm	Cint	epidermis	MTB	Bralan_BLAG13000104	Cint_ENSCINT00000004046	PTBP1	PTBP1/PTBP2/PTBP3/ZFP638	FALSE	1.52431	7.39208e-09	1.3738	4.69142e-38	6.41027	13.068
Bralan	endoderm	Cint	epidermis	MTB	Bralan_BLAG04001293	Cint_ENSCINT00000010786	GALNT2	GALNT2/GALNT2L	FALSE	1.43446	0.0230978	1.93987	0	3.33224	53.0603
Bralan	endoderm	Cint	epidermis	ETB	Bralan_BLAG04001293	Cint_ENSCINT00000010786	GALNT2	GALNT2/GALNT2L	FALSE	1.43446	0.0230978	1.37033	3.00663e-208	3.33224	30.9328
Bralan	endoderm	Cint	epidermis	LTB1	Bralan_BLAG04001293	Cint_ENSCINT00000010786	GALNT2	GALNT2/GALNT2L	FALSE	1.43446	0.0230978	1.04989	1.18905e-58	3.33224	16.3168
Bralan	endoderm	Cint	epidermis	ETB	Bralan_BLAG04001293	Cint_ENSCINT00000010748	GALNT2	GALNT2/GALNT2L	FALSE	1.43446	0.0230978	1.37033	3.00663e-208	3.33224	30.9328
Bralan	endoderm	Cint	epidermis	MTB	Bralan_BLAG04001293	Cint_ENSCINT00000010748	GALNT2	GALNT2/GALNT2L	FALSE	1.43446	0.0230978	1.93987	0	3.33224	53.0603
Bralan	endoderm	Cint	epidermis	LTB1	Bralan_BLAG04001293	Cint_ENSCINT00000010748	GALNT2	GALNT2/GALNT2L	FALSE	1.43446	0.0230978	1.04989	1.18905e-58	3.33224	16.3168
Bralan	endoderm	Cint	epidermis	LTB1	Bralan_BLAG06000797	Cint_ENSCINT00000013529	AADAT	AADAT	FALSE	1.32739	4.52599e-56	3.64798	6.73146e-23	16.0805	10.0635
Bralan	endoderm	Cint	epidermis	MTB	Bralan_BLAG06000797	Cint_ENSCINT00000013529	AADAT	AADAT	FALSE	1.32739	4.52599e-56	1.53563	0.000220982	16.0805	4.00464
Bralan	endoderm	Cint	epidermis	LTB1	Bralan_BLAG06000797	Cint_ENSCINT00000013529	AADAT	AADAT	FALSE	1.32739	4.52599e-56	3.64798	6.73146e-23	16.0805	10.0635
Bralan	endoderm	Cint	epidermis	MTB	Bralan_BLAG06000797	Cint_ENSCINT00000013529	AADAT	AADAT	FALSE	1.32739	4.52599e-56	1.53563	0.000220982	16.0805	4.00464
Bralan	endoderm	Cint	epidermis	LTB1	Bralan_BLAG16000505	Cint_ENSCINT00000010932	STT3A	STT3A	FALSE	1.25544	2.88813e-06	3.17494	0	5.39763	47.4078
Bralan	endoderm	Cint	epidermis	MTB	Bralan_BLAG16000505	Cint_ENSCINT00000010932	STT3A	STT3A	FALSE	1.25544	2.88813e-06	2.57248	0	5.39763	67.8606
Bralan	endoderm	Cint	epidermis	ETB	Bralan_BLAG16000505	Cint_ENSCINT00000010932	STT3A	STT3A	FALSE	1.25544	2.88813e-06	1.61222	7.98897e-255	5.39763	34.2278
Bralan	endoderm	Cint	germ	MTB	Bralan_BLAG06000553	Cint_ENSCINT00000008399	HMGB1	lan:HMGB1	TRUE	2.87253	1.20183e-226	1.07879	0.0152487	32.3748	3.23165
Bralan	endoderm	Cint	germ	LTB1	Bralan_BLAG06000553	Cint_ENSCINT00000008399	HMGB1	lan:HMGB1	TRUE	2.87253	1.20183e-226	1.60868	0.00125862	32.3748	4.04961
Bralan	endoderm	Cint	germ	MTB	Bralan_BLAG05000336	Cint_ENSCINT00000008224	DNAJC2	DNAJC2	TRUE	2.32051	0.0014795	1.32806	0.00187591	4.07862	3.88934
Bralan	endoderm	Cint	germ	ITB	Bralan_BLAG05000336	Cint_ENSCINT00000008224	DNAJC2	DNAJC2	TRUE	2.32051	0.0014795	1.41813	0.00264636	4.07862	3.84464
Bralan	endoderm	Cint	germ	LTB1	Bralan_BLAG04000936	Cint_ENSCINT00000013282	MTA1	MTA1	TRUE	1.45484	3.30774e-06	3.36759	6.0246e-07	5.37294	5.82319
Bralan	endoderm	Cint	germ	MTB	Bralan_BLAG04000936	Cint_ENSCINT00000013282	MTA1	MTA1	TRUE	1.45484	3.30774e-06	2.26662	0.000260505	5.37294	4.41635
Bralan	endoderm	Cint	germ	MTB	Bralan_BLAG14000242	Cint_ENSCINT00000003677	TFDP2	TFDP1/TFDP2	TRUE	1.06158	0.000200589	2.68863	0.00702722	4.54627	3.4949
Bralan	endoderm	Cint	germ	ITB	Bralan_BLAG09000527	Cint_ENSCINT00000011712	LIG1	LIG1	FALSE	3.48295	0.00010265	2.02336	0.0308533	4.69101	3.05804
Bralan	endoderm	Cint	germ	MTB	Bralan_BLAG09000527	Cint_ENSCINT00000011712	LIG1	LIG1	FALSE	3.48295	0.00010265	2.23206	0.000877847	4.69101	4.09585
Bralan	endoderm	Cint	germ	MTB	Bralan_BLAG09000552	Cint_ENSCINT00000022642	RSL1D1	RSL1D1	FALSE	3.44322	1.48789e-35	1.76587	9.0202e-05	12.8116	4.68855
Bralan	endoderm	Cint	germ	LTB1	Bralan_BLAG09000552	Cint_ENSCINT00000022642	RSL1D1	RSL1D1	FALSE	3.44322	1.48789e-35	2.2271	1.54243e-05	12.8116	5.1197
Bralan	endoderm	Cint	germ	ETB	Bralan_BLAG09001139	Cint_ENSCINT00000014754	ATAD5	ATAD5	FALSE	3.09192	0.000743186	1.46414	0.022695	4.24508	3.12906
Bralan	endoderm	Cint	germ	ITB	Bralan_BLAG09001139	Cint_ENSCINT00000014754	ATAD5	ATAD5	FALSE	3.09192	0.000743186	1.96458	0.0102491	4.24508	3.43176
Bralan	endoderm	Cint	germ	ETB	Bralan_BLAG14101207	Cint_ENSCINT00000009077	MCM7	MCM7	FALSE	2.99343	1.21619e-06	1.51091	0.0456455	5.55784	2.86989
Bralan	endoderm	Cint	germ	MTB	Bralan_BLAG15000674	Cint_ENSCINT00000023966	CENPE	CENPE	FALSE	2.95816	1.32213e-08	1.27694	0.0462801	6.31874	2.82773
Bralan	endoderm	Cint	germ	MTB	Bralan_BLAG02002146	Cint_ENSCINT00000029437	CKS1B	CKS1B/CKS1BRT	FALSE	2.92864	6.29107e-08	1.6953	0.000134244	6.06581	4.58463
Bralan	endoderm	Cint	germ	ITB	Bralan_BLAG02002146	Cint_ENSCINT00000029437	CKS1B	CKS1B/CKS1BRT	FALSE	2.92864	6.29107e-08	2.26098	2.27837e-07	6.06581	5.95322
Bralan	endoderm	Cint	germ	ETB	Bralan_BLAG02002146	Cint_ENSCINT00000029437	CKS1B	CKS1B/CKS1BRT	FALSE	2.92864	6.29107e-08	2.26663	5.78453e-07	6.06581	5.78843
Bralan	endoderm	Cint	germ	LTB1	Bralan_BLAG02002146	Cint_ENSCINT00000029437	CKS1B	CKS1B/CKS1BRT	FALSE	2.92864	6.29107e-08	1.42396	0.0108181	6.06581	3.41645
Bralan	endoderm	Cint	germ	LTB1	Bralan_BLAG09001097	Cint_ENSCINT00000033378	SNU13	SNU13	FALSE	2.90947	5.11229e-97	1.41203	0.00716626	21.1527	3.543
Bralan	endoderm	Cint	germ	MTB	Bralan_BLAG13000773	Cint_ENSCINT00000035158	PUM3	PUM3	FALSE	2.81601	0.000310314	2.45413	1.49107e-06	4.44919	5.57929
Bralan	endoderm	Cint	germ	LTB1	Bralan_BLAG13000773	Cint_ENSCINT00000035158	PUM3	PUM3	FALSE	2.81601	0.000310314	2.07845	0.000393474	4.44919	4.35286
Bralan	endoderm	Cint	germ	ETB	Bralan_BLAG15000641	Cint_ENSCINT00000012350	CDK3	CDK1	FALSE	2.81332	8.40304e-07	2.03197	4.46323e-06	5.62318	5.38168
Bralan	endoderm	Cint	germ	MTB	Bralan_BLAG15000641	Cint_ENSCINT00000012350	CDK3	CDK1	FALSE	2.81332	8.40304e-07	2.71284	2.2194e-10	5.62318	7.15966
Bralan	endoderm	Cint	germ	ITB	Bralan_BLAG15000641	Cint_ENSCINT00000012350	CDK3	CDK1	FALSE	2.81332	8.40304e-07	2.27401	8.54118e-09	5.62318	6.52883
Bralan	endoderm	Cint	germ	LTB1	Bralan_BLAG15000641	Cint_ENSCINT00000012350	CDK3	CDK1	FALSE	2.81332	8.40304e-07	2.91606	2.07196e-08	5.62318	6.51496
Bralan	endoderm	Cint	germ	ITB	Bralan_BLAG02001734	Cint_ENSCINT00000008982	ABT1	ABT1	FALSE	2.6349	0.00775325	1.65512	0.0491728	3.64675	2.88514
Bralan	endoderm	Cint	germ	ITB	Bralan_BLAG02002238	Cint_ENSCINT00000018175	CHAF1A	CHAF1A	FALSE	2.62316	0.000249812	2.67545	1.07217e-06	4.49726	5.66265
Bralan	endoderm	Cint	germ	ETB	Bralan_BLAG02002238	Cint_ENSCINT00000018175	CHAF1A	CHAF1A	FALSE	2.62316	0.000249812	2.71096	1.37351e-08	4.49726	6.48615
Bralan	endoderm	Cint	germ	LTB1	Bralan_BLAG02002238	Cint_ENSCINT00000018175	CHAF1A	CHAF1A	FALSE	2.62316	0.000249812	3.95237	2.08725e-08	4.49726	6.51099
Bralan	endoderm	Cint	germ	MTB	Bralan_BLAG02002238	Cint_ENSCINT00000018175	CHAF1A	CHAF1A	FALSE	2.62316	0.000249812	3.30651	6.904e-11	4.49726	7.36161
Bralan	endoderm	Cint	germ	LTB1	Bralan_BLAG04001187	Cint_ENSCINT00000033984	RRP1B	RRP1/RRP1B	FALSE	2.62102	0.00166348	1.62776	0.0279899	4.04876	3.0947
Bralan	endoderm	Cint	germ	LTB1	Bralan_BLAG04001187	Cint_ENSCINT00000006779	RRP1B	RRP1/RRP1B	FALSE	2.62102	0.00166348	1.62776	0.0279899	4.04876	3.0947
Bralan	endoderm	Cint	germ	ITB	Bralan_BLAG04001187	Cint_ENSCINT00000006779	RRP1B	RRP1/RRP1B	FALSE	2.62102	0.00166348	2.19185	0.000980949	4.04876	4.11772
Bralan	endoderm	Cint	germ	ITB	Bralan_BLAG04001187	Cint_ENSCINT00000033984	RRP1B	RRP1/RRP1B	FALSE	2.62102	0.00166348	2.19185	0.000980949	4.04876	4.11772
Bralan	endoderm	Cint	germ	MTB	Bralan_BLAG04001187	Cint_ENSCINT00000033984	RRP1B	RRP1/RRP1B	FALSE	2.62102	0.00166348	2.05038	0.000986188	4.04876	4.06298
Bralan	endoderm	Cint	germ	MTB	Bralan_BLAG04001187	Cint_ENSCINT00000006779	RRP1B	RRP1/RRP1B	FALSE	2.62102	0.00166348	2.05038	0.000986188	4.04876	4.06298
Bralan	endoderm	Cint	germ	ETB	Bralan_BLAG04001187	Cint_ENSCINT00000033984	RRP1B	RRP1/RRP1B	FALSE	2.62102	0.00166348	2.00794	0.000223088	4.04876	4.4847
Bralan	endoderm	Cint	germ	ETB	Bralan_BLAG04001187	Cint_ENSCINT00000006779	RRP1B	RRP1/RRP1B	FALSE	2.62102	0.00166348	2.00794	0.000223088	4.04876	4.4847
Bralan	endoderm	Cint	germ	ETB	Bralan_BLAG04000704	Cint_ENSCINT00000015670	CCDC86	CCDC86	FALSE	2.51695	0.000747139	1.10289	0.00437878	4.24361	3.6756
Bralan	endoderm	Cint	germ	LTB1	Bralan_BLAG13000748	Cint_ENSCINT00000024529	RPL37	RPL37	FALSE	2.50325	7.31763e-183	1.03251	0.0262473	29.0677	3.11656
Bralan	endoderm	Cint	germ	ETB	Bralan_BLAG01000337	Cint_ENSCINT00000025826	RDX	EZR/MSN/RDX	FALSE	2.43937	3.97874e-13	1.05596	0.0398856	7.79393	2.92082
Bralan	endoderm	Cint	germ	MTB	Bralan_BLAG17000243	Cint_ENSCINT00000011290	NOP58	NOP58	FALSE	2.41186	1.30478e-28	1.50212	0.0102906	11.4941	3.36996
Bralan	endoderm	Cint	germ	ETB	Bralan_BLAG03002041	Cint_ENSCINT00000026076	NSD2	NSD3	FALSE	2.33862	0.00589263	2.22222	0.00715472	3.72091	3.51727
Bralan	endoderm	Cint	germ	MTB	Bralan_BLAG03002041	Cint_ENSCINT00000026076	NSD2	NSD3	FALSE	2.33862	0.00589263	2.33589	0.005733	3.72091	3.55769
Bralan	endoderm	Cint	germ	LTB1	Bralan_BLAG02102331	Cint_ENSCINT00000003974	RPS7	RPS7	FALSE	2.29911	3.87632e-144	1.07282	0.0015572	25.7882	3.9884
Bralan	endoderm	Cint	germ	ETB	Bralan_BLAG18000438	Cint_ENSCINT00000026529	INCENP	INCENP	FALSE	2.15833	0.0036582	2.01788	9.28066e-05	3.84753	4.70068
Bralan	endoderm	Cint	germ	ITB	Bralan_BLAG18000438	Cint_ENSCINT00000026529	INCENP	INCENP	FALSE	2.15833	0.0036582	1.8114	0.00483625	3.84753	3.66125
Bralan	endoderm	Cint	germ	LTB1	Bralan_BLAG18000438	Cint_ENSCINT00000026529	INCENP	INCENP	FALSE	2.15833	0.0036582	1.8905	0.00396562	3.84753	3.72014
Bralan	endoderm	Cint	germ	MTB	Bralan_BLAG16000805	Cint_ENSCINT00000001663	DPYS	DPYS	FALSE	2.11292	5.28081e-05	1.33073	0.0328658	4.83056	2.9583
Bralan	endoderm	Cint	germ	LTB1	Bralan_BLAG09000370	Cint_ENSCINT00000019401	UBE2S	AC159819.1/UBE2S	FALSE	2.07662	2.41078e-11	2.07188	6.32905e-05	7.24771	4.80628
Bralan	endoderm	Cint	germ	MTB	Bralan_BLAG09000370	Cint_ENSCINT00000019401	UBE2S	AC159819.1/UBE2S	FALSE	2.07662	2.41078e-11	1.54348	0.00021631	7.24771	4.46454
Bralan	endoderm	Cint	germ	ETB	Bralan_BLAG09000370	Cint_ENSCINT00000019401	UBE2S	AC159819.1/UBE2S	FALSE	2.07662	2.41078e-11	1.8512	3.08004e-05	7.24771	4.96503
Bralan	endoderm	Cint	germ	LTB1	Bralan_BLAG06000274	Cint_ENSCINT00000022310	RPL21	RPL21	FALSE	2.0618	1.76327e-124	1.01497	0.0375825	23.961	2.98975
Bralan	endoderm	Cint	germ	LTB1	Bralan_BLAG10000302	Cint_ENSCINT00000023452	EEF1B2	EEF1B2	FALSE	1.96637	1.89619e-17	2.56226	6.64059e-06	8.98103	5.30321
Bralan	endoderm	Cint	germ	MTB	Bralan_BLAG10000302	Cint_ENSCINT00000023452	EEF1B2	EEF1B2	FALSE	1.96637	1.89619e-17	2.25092	1.81602e-06	8.98103	5.53986
Bralan	endoderm	Cint	germ	ETB	Bralan_BLAG10000302	Cint_ENSCINT00000023452	EEF1B2	EEF1B2	FALSE	1.96637	1.89619e-17	1.29506	0.0381716	8.98103	2.9364
Bralan	endoderm	Cint	germ	LTB1	Bralan_BLAG07000789	Cint_ENSCINT00000032057	NUTF2	NUTF2/NUTF2-PS1	FALSE	1.83309	0.000132419	1.54557	0.000660618	4.63664	4.21999
Bralan	endoderm	Cint	germ	MTB	Bralan_BLAG07000789	Cint_ENSCINT00000032057	NUTF2	NUTF2/NUTF2-PS1	FALSE	1.83309	0.000132419	1.13028	0.000988324	4.63664	4.06215
Bralan	endoderm	Cint	germ	MTB	Bralan_BLAG02102351	Cint_ENSCINT00000013107	ATP5A1	ATP5A1	FALSE	1.82139	9.29046e-21	5.01129	2.80289e-14	9.79434	8.51249
Bralan	endoderm	Cint	germ	ETB	Bralan_BLAG02102351	Cint_ENSCINT00000013107	ATP5A1	ATP5A1	FALSE	1.82139	9.29046e-21	4.07894	4.95787e-08	9.79434	6.25086
Bralan	endoderm	Cint	germ	ITB	Bralan_BLAG02102351	Cint_ENSCINT00000013107	ATP5A1	ATP5A1	FALSE	1.82139	9.29046e-21	3.52441	1.09971e-05	9.79434	5.19024
Bralan	endoderm	Cint	germ	LTB1	Bralan_BLAG02102351	Cint_ENSCINT00000013107	ATP5A1	ATP5A1	FALSE	1.82139	9.29046e-21	5.00046	2.98025e-09	9.79434	6.86237
Bralan	endoderm	Cint	germ	MTB	Bralan_BLAG09001287	Cint_ENSCINT00000026994	FKBP4	FKBP4/FKBP5	FALSE	1.75617	0.0471106	1.12418	0.0482468	3.10867	2.81224
Bralan	endoderm	Cint	germ	LTB1	Bralan_BLAG03000454	Cint_ENSCINT00000015406	PRMT1	PRMT1/PRMT8	FALSE	1.65174	0.0339559	1.46813	0.000826071	3.21336	4.15995
Bralan	endoderm	Cint	germ	MTB	Bralan_BLAG03000454	Cint_ENSCINT00000015406	PRMT1	PRMT1/PRMT8	FALSE	1.65174	0.0339559	1.01994	0.0108365	3.21336	3.35253
Bralan	endoderm	Cint	germ	LTB1	Bralan_BLAG05000838	Cint_ENSCINT00000008922	SMC1A	SMC1A	FALSE	1.606	6.32386e-05	2.80281	2.58147e-06	4.7934	5.51084
Bralan	endoderm	Cint	germ	ITB	Bralan_BLAG05000838	Cint_ENSCINT00000008922	SMC1A	SMC1A	FALSE	1.606	6.32386e-05	1.9289	0.000233665	4.7934	4.49827
Bralan	endoderm	Cint	germ	LTB1	Bralan_BLAG05000838	Cint_ENSCINT00000036985	SMC1A	SMC1A	FALSE	1.606	6.32386e-05	2.80281	2.58147e-06	4.7934	5.51084
Bralan	endoderm	Cint	germ	MTB	Bralan_BLAG05000838	Cint_ENSCINT00000036985	SMC1A	SMC1A	FALSE	1.606	6.32386e-05	2.42703	4.23375e-07	4.7934	5.81596
Bralan	endoderm	Cint	germ	ITB	Bralan_BLAG05000838	Cint_ENSCINT00000036985	SMC1A	SMC1A	FALSE	1.606	6.32386e-05	1.9289	0.000233665	4.7934	4.49827
Bralan	endoderm	Cint	germ	ETB	Bralan_BLAG05000838	Cint_ENSCINT00000008922	SMC1A	SMC1A	FALSE	1.606	6.32386e-05	2.28858	7.10976e-06	4.7934	5.28291
Bralan	endoderm	Cint	germ	ETB	Bralan_BLAG05000838	Cint_ENSCINT00000036985	SMC1A	SMC1A	FALSE	1.606	6.32386e-05	2.28858	7.10976e-06	4.7934	5.28291
Bralan	endoderm	Cint	germ	MTB	Bralan_BLAG05000838	Cint_ENSCINT00000008922	SMC1A	SMC1A	FALSE	1.606	6.32386e-05	2.42703	4.23375e-07	4.7934	5.81596
Bralan	endoderm	Cint	germ	ITB	Bralan_BLAG10000524	Cint_ENSCINT00000033565	PINX1	PINX1	FALSE	1.59956	0.0451127	1.84441	0.00215958	3.12336	3.90185
Bralan	endoderm	Cint	germ	MTB	Bralan_BLAG10000524	Cint_ENSCINT00000033565	PINX1	PINX1	FALSE	1.59956	0.0451127	1.29657	0.0231387	3.12336	3.0849
Bralan	endoderm	Cint	germ	ETB	Bralan_BLAG10000524	Cint_ENSCINT00000033565	PINX1	PINX1	FALSE	1.59956	0.0451127	1.41808	0.00771198	3.12336	3.49234
Bralan	endoderm	Cint	germ	ITB	Bralan_BLAG13000344	Cint_ENSCINT00000023109	ATP5D	ATP5D	FALSE	1.51867	0.00533089	2.35968	1.11516e-07	3.74751	6.08478
Bralan	endoderm	Cint	germ	LTB1	Bralan_BLAG13000344	Cint_ENSCINT00000023109	ATP5D	ATP5D	FALSE	1.51867	0.00533089	3.35538	6.01172e-08	3.74751	6.27898
Bralan	endoderm	Cint	germ	MTB	Bralan_BLAG13000344	Cint_ENSCINT00000023109	ATP5D	ATP5D	FALSE	1.51867	0.00533089	3.25493	1.30628e-11	3.74751	7.63359
Bralan	endoderm	Cint	germ	ETB	Bralan_BLAG13000344	Cint_ENSCINT00000023109	ATP5D	ATP5D	FALSE	1.51867	0.00533089	3.30747	2.18628e-14	3.74751	8.44849
Bralan	endoderm	Cint	germ	ETB	Bralan_BLAG06000740	Cint_ENSCINT00000026973	SHROOM2	lan:SHROOM2	FALSE	1.51334	0.0203605	2.69142	0.0245639	3.36931	3.09909
Bralan	endoderm	Cint	germ	ETB	Bralan_BLAG04000866	Cint_ENSCINT00000030210	NAA50	NAA50	FALSE	1.50639	0.0278316	1.85865	0.00859029	3.2755	3.45735
Bralan	endoderm	Cint	germ	ETB	Bralan_BLAG19000006	Cint_ENSCINT00000033285	HYPK	HYPK	FALSE	1.49053	0.00695379	1.10905	0.0287205	3.67694	3.04138
Bralan	endoderm	Cint	germ	LTB1	Bralan_BLAG19000006	Cint_ENSCINT00000033285	HYPK	HYPK	FALSE	1.49053	0.00695379	2.23852	5.84167e-06	3.67694	5.33156
Bralan	endoderm	Cint	germ	ETB	Bralan_BLAG09000221	Cint_ENSCINT00000036556	NDUFAB1	NDUFAB1	FALSE	1.46625	0.0196132	1.17973	0.00323053	3.38043	3.76596
Bralan	endoderm	Cint	germ	LTB1	Bralan_BLAG09000221	Cint_ENSCINT00000036556	NDUFAB1	NDUFAB1	FALSE	1.46625	0.0196132	2.89047	1.5443e-07	3.38043	6.08612
Bralan	endoderm	Cint	germ	MTB	Bralan_BLAG09000221	Cint_ENSCINT00000036556	NDUFAB1	NDUFAB1	FALSE	1.46625	0.0196132	2.17936	3.63098e-09	3.38043	6.68852
Bralan	endoderm	Cint	germ	ITB	Bralan_BLAG09000221	Cint_ENSCINT00000036556	NDUFAB1	NDUFAB1	FALSE	1.46625	0.0196132	1.67776	1.88661e-05	3.38043	5.07028
Bralan	endoderm	Cint	germ	LTB1	Bralan_BLAG03000437	Cint_ENSCINT00000015406	PRMT1	PRMT1/PRMT8	FALSE	1.37837	1.87625e-07	1.46813	0.000826071	5.88282	4.15995
Bralan	endoderm	Cint	germ	MTB	Bralan_BLAG03000437	Cint_ENSCINT00000015406	PRMT1	PRMT1/PRMT8	FALSE	1.37837	1.87625e-07	1.01994	0.0108365	5.88282	3.35253
Bralan	endoderm	Cint	germ	ETB	Bralan_BLAG10000435	Cint_ENSCINT00000017546	ATP5B	ATP5B	FALSE	1.36614	2.14763e-08	3.98247	2.55138e-12	6.24131	7.82282
Bralan	endoderm	Cint	germ	MTB	Bralan_BLAG10000435	Cint_ENSCINT00000017546	ATP5B	ATP5B	FALSE	1.36614	2.14763e-08	4.7468	6.0276e-15	6.24131	8.70223
Bralan	endoderm	Cint	germ	ITB	Bralan_BLAG10000435	Cint_ENSCINT00000017546	ATP5B	ATP5B	FALSE	1.36614	2.14763e-08	3.48022	2.05368e-08	6.24131	6.37502
Bralan	endoderm	Cint	germ	LTB1	Bralan_BLAG10000435	Cint_ENSCINT00000017546	ATP5B	ATP5B	FALSE	1.36614	2.14763e-08	5.31156	2.28126e-11	6.24131	7.80067
Bralan	endoderm	Cint	germ	MTB	Bralan_BLAG10000166	Cint_ENSCINT00000030431	PHGDH	PHGDH	FALSE	1.35395	0.000526008	2.2017	0.0134828	4.3287	3.27555
Bralan	endoderm	Cint	germ	ETB	Bralan_BLAG10000166	Cint_ENSCINT00000030431	PHGDH	PHGDH	FALSE	1.35395	0.000526008	2.27964	0.00593978	4.3287	3.5825
Bralan	endoderm	Cint	germ	ETB	Bralan_BLAG09000579	Cint_ENSCINT00000007610	EIF3D	EIF3D	FALSE	1.34588	0.0463578	1.69831	0.000818862	3.11397	4.15269
Bralan	endoderm	Cint	germ	MTB	Bralan_BLAG09000579	Cint_ENSCINT00000007610	EIF3D	EIF3D	FALSE	1.34588	0.0463578	1.88459	0.00287057	3.11397	3.76609
Bralan	endoderm	Cint	germ	MTB	Bralan_BLAG11000760	Cint_ENSCINT00000005164	PHB2	PHB2	FALSE	1.32736	0.0378113	1.79908	4.17227e-07	3.17904	5.81994
Bralan	endoderm	Cint	germ	LTB1	Bralan_BLAG11000760	Cint_ENSCINT00000005164	PHB2	PHB2	FALSE	1.32736	0.0378113	2.18523	5.70276e-06	3.17904	5.33889
Bralan	endoderm	Cint	germ	MTB	Bralan_BLAG13001023	Cint_ENSCINT00000035263	UQCRH	UQCRH	FALSE	1.32223	1.33876e-14	3.62706	3.23359e-11	8.21727	7.46911
Bralan	endoderm	Cint	germ	ETB	Bralan_BLAG13001023	Cint_ENSCINT00000035263	UQCRH	UQCRH	FALSE	1.32223	1.33876e-14	3.46588	1.25706e-12	8.21727	7.9292
Bralan	endoderm	Cint	germ	ITB	Bralan_BLAG13001023	Cint_ENSCINT00000035263	UQCRH	UQCRH	FALSE	1.32223	1.33876e-14	4.00606	2.13911e-11	8.21727	7.49197
Bralan	endoderm	Cint	germ	LTB1	Bralan_BLAG13001023	Cint_ENSCINT00000035263	UQCRH	UQCRH	FALSE	1.32223	1.33876e-14	2.80136	3.28706e-06	8.21727	5.4597
Bralan	endoderm	Cint	germ	ETB	Bralan_BLAG05001159	Cint_ENSCINT00000013236	SLC25A3	SLC25A3	FALSE	1.28386	1.95841e-05	2.10085	1.69002e-12	5.03315	7.88765
Bralan	endoderm	Cint	germ	LTB1	Bralan_BLAG05001159	Cint_ENSCINT00000013236	SLC25A3	SLC25A3	FALSE	1.28386	1.95841e-05	1.43024	0.000900359	5.03315	4.13692
Bralan	endoderm	Cint	germ	MTB	Bralan_BLAG05001159	Cint_ENSCINT00000013236	SLC25A3	SLC25A3	FALSE	1.28386	1.95841e-05	2.70749	2.2919e-12	5.03315	7.89387
Bralan	endoderm	Cint	germ	ITB	Bralan_BLAG05001159	Cint_ENSCINT00000013236	SLC25A3	SLC25A3	FALSE	1.28386	1.95841e-05	2.05586	1.1598e-07	5.03315	6.07643
Bralan	endoderm	Cint	germ	LTB1	Bralan_BLAG09000554	Cint_ENSCINT00000015370	GSPT2	GSPT1/GSPT2	FALSE	1.27758	0.0082013	2.41827	8.60297e-07	3.63072	5.73801
Bralan	endoderm	Cint	germ	ITB	Bralan_BLAG09000554	Cint_ENSCINT00000015370	GSPT2	GSPT1/GSPT2	FALSE	1.27758	0.0082013	1.29906	0.0109773	3.63072	3.41017
Bralan	endoderm	Cint	germ	MTB	Bralan_BLAG09000554	Cint_ENSCINT00000015370	GSPT2	GSPT1/GSPT2	FALSE	1.27758	0.0082013	2.23146	7.63113e-09	3.63072	6.55232
Bralan	endoderm	Cint	germ	ETB	Bralan_BLAG09000554	Cint_ENSCINT00000015370	GSPT2	GSPT1/GSPT2	FALSE	1.27758	0.0082013	1.19477	0.00813806	3.63072	3.47419
Bralan	endoderm	Cint	germ	LTB1	Bralan_BLAG04000609	Cint_ENSCINT00000011863	ZNF318	ZFP318	FALSE	1.2718	0.049971	4.26317	7.19743e-06	3.08983	5.28486
Bralan	endoderm	Cint	germ	ETB	Bralan_BLAG09000291	Cint_ENSCINT00000027555	ATP5J2	ATP5J2/D11WSU47E	FALSE	1.26861	7.66069e-10	2.51387	7.45363e-10	6.75465	6.97227
Bralan	endoderm	Cint	germ	MTB	Bralan_BLAG09000291	Cint_ENSCINT00000027555	ATP5J2	ATP5J2/D11WSU47E	FALSE	1.26861	7.66069e-10	3.29592	2.0081e-12	6.75465	7.93132
Bralan	endoderm	Cint	germ	LTB1	Bralan_BLAG09000291	Cint_ENSCINT00000027555	ATP5J2	ATP5J2/D11WSU47E	FALSE	1.26861	7.66069e-10	3.35392	1.23462e-08	6.75465	6.61366
Bralan	endoderm	Cint	germ	ITB	Bralan_BLAG09000291	Cint_ENSCINT00000027555	ATP5J2	ATP5J2/D11WSU47E	FALSE	1.26861	7.66069e-10	3.77401	2.57901e-15	6.75465	8.81301
Bralan	endoderm	Cint	germ	LTB1	Bralan_BLAG01001186	Cint_ENSCINT00000015147	SRSF1	SRSF1	FALSE	1.25002	0.00274727	1.77118	0.00389067	3.92239	3.727
Bralan	endoderm	Cint	germ	ETB	Bralan_BLAG01000077	Cint_ENSCINT00000011862	ATP5O	ATP5O	FALSE	1.22885	0.000626874	3.53514	3.28535e-13	4.28506	8.10393
Bralan	endoderm	Cint	germ	ITB	Bralan_BLAG01000077	Cint_ENSCINT00000011862	ATP5O	ATP5O	FALSE	1.22885	0.000626874	3.02601	1.51935e-12	4.28506	7.88778
Bralan	endoderm	Cint	germ	LTB1	Bralan_BLAG01000077	Cint_ENSCINT00000011862	ATP5O	ATP5O	FALSE	1.22885	0.000626874	4.00312	2.87045e-10	4.28506	7.30797
Bralan	endoderm	Cint	germ	MTB	Bralan_BLAG01000077	Cint_ENSCINT00000011862	ATP5O	ATP5O	FALSE	1.22885	0.000626874	3.868	2.2919e-12	4.28506	7.89348
Bralan	endoderm	Cint	germ	ETB	Bralan_BLAG09001136	Cint_ENSCINT00000027723	PDAP1	PDAP1	FALSE	1.17821	0.000318492	1.313	0.00051614	4.44331	4.27296
Bralan	endoderm	Cint	germ	ITB	Bralan_BLAG09001136	Cint_ENSCINT00000027723	PDAP1	PDAP1	FALSE	1.17821	0.000318492	1.35373	0.000479852	4.44331	4.3105
Bralan	endoderm	Cint	germ	ITB	Bralan_BLAG09000701	Cint_ENSCINT00000025343	ATP5H	ATP5H	FALSE	1.03108	0.00565869	3.36432	1.41654e-12	3.73141	7.9243
Bralan	endoderm	Cint	germ	ETB	Bralan_BLAG09000701	Cint_ENSCINT00000025343	ATP5H	ATP5H	FALSE	1.03108	0.00565869	2.91276	3.87154e-12	3.73141	7.75809
Bralan	endoderm	Cint	germ	LTB1	Bralan_BLAG09000701	Cint_ENSCINT00000025343	ATP5H	ATP5H	FALSE	1.03108	0.00565869	3.777	1.52642e-09	3.73141	6.99365
Bralan	endoderm	Cint	germ	MTB	Bralan_BLAG09000701	Cint_ENSCINT00000025343	ATP5H	ATP5H	FALSE	1.03108	0.00565869	3.33772	2.51206e-11	3.73141	7.50585
Bralan	endoderm	Cint	mesenchyme	ITB	Bralan_BLAG05000336	Cint_ENSCINT00000008224	DNAJC2	DNAJC2	TRUE	2.32051	0.0014795	1.51173	6.19163e-110	4.07862	22.4629
Bralan	endoderm	Cint	mesenchyme	MTB	Bralan_BLAG05000336	Cint_ENSCINT00000008224	DNAJC2	DNAJC2	TRUE	2.32051	0.0014795	1.36192	1.25496e-160	4.07862	27.1495
Bralan	endoderm	Cint	mesenchyme	LTB1	Bralan_BLAG14000242	Cint_ENSCINT00000003677	TFDP2	TFDP1/TFDP2	TRUE	1.06158	0.000200589	1.65952	1.36319e-27	4.54627	11.0915
Bralan	endoderm	Cint	mesenchyme	ETB	Bralan_BLAG07000527	Cint_ENSCINT00000035943	Hypp4156	lan:HYPP4156/HYPP4278	FALSE	5.60524	9.15347e-249	2.06605	0.00180206	33.9231	3.52738
Bralan	endoderm	Cint	mesenchyme	LTB1	Bralan_BLAG07000527	Cint_ENSCINT00000035943	Hypp4156	lan:HYPP4156/HYPP4278	FALSE	5.60524	9.15347e-249	5.67381	4.19218e-46	33.9231	14.4362
Bralan	endoderm	Cint	mesenchyme	MTB	Bralan_BLAG07000527	Cint_ENSCINT00000035943	Hypp4156	lan:HYPP4156/HYPP4278	FALSE	5.60524	9.15347e-249	2.00153	0.000147178	33.9231	4.14018
Bralan	endoderm	Cint	mesenchyme	LTB1	Bralan_BLAG13000607	Cint_ENSCINT00000010557	C6	C6	FALSE	4.35104	6.33407e-105	3.46275	4.02314e-61	21.9993	16.6644
Bralan	endoderm	Cint	mesenchyme	LTB1	Bralan_BLAG13000607	Cint_ENSCINT00000017843	C6	C6	FALSE	4.35104	6.33407e-105	2.34805	1.29982e-10	21.9993	6.69315
Bralan	endoderm	Cint	mesenchyme	MTB	Bralan_BLAG13000607	Cint_ENSCINT00000010557	C6	C6	FALSE	4.35104	6.33407e-105	4.15416	9.84223e-90	21.9993	20.2403
Bralan	endoderm	Cint	mesenchyme	ETB	Bralan_BLAG13000607	Cint_ENSCINT00000010557	C6	C6	FALSE	4.35104	6.33407e-105	3.75978	7.81729e-61	21.9993	16.6385
Bralan	endoderm	Cint	mesenchyme	LTB1	Bralan_BLAG18000638	Cint_ENSCINT00000010347	SLC6A19	SLC6A15/SLC6A16/SLC6A17/SLC6A21	FALSE	4.19652	9.90362e-43	1.9371	0.00380147	14.0419	3.27313
Bralan	endoderm	Cint	mesenchyme	LTB1	Bralan_BLAG18000638	Cint_ENSCINT00000010206	SLC6A19	SLC6A15/SLC6A16/SLC6A17/SLC6A21	FALSE	4.19652	9.90362e-43	1.67822	4.40333e-13	14.0419	7.49331
Bralan	endoderm	Cint	mesenchyme	MTB	Bralan_BLAG18000638	Cint_ENSCINT00000010206	SLC6A19	SLC6A15/SLC6A16/SLC6A17/SLC6A21	FALSE	4.19652	9.90362e-43	1.36432	1.85836e-09	14.0419	6.28567
Bralan	endoderm	Cint	mesenchyme	ITB	Bralan_BLAG18000638	Cint_ENSCINT00000010206	SLC6A19	SLC6A15/SLC6A16/SLC6A17/SLC6A21	FALSE	4.19652	9.90362e-43	1.30407	0.0012644	14.0419	3.63873
Bralan	endoderm	Cint	mesenchyme	MTB	Bralan_BLAG09000527	Cint_ENSCINT00000011712	LIG1	LIG1	FALSE	3.48295	0.00010265	1.44598	6.09871e-50	4.69101	15.0349
Bralan	endoderm	Cint	mesenchyme	ITB	Bralan_BLAG09000527	Cint_ENSCINT00000011712	LIG1	LIG1	FALSE	3.48295	0.00010265	2.24786	1.1063e-78	4.69101	18.9702
Bralan	endoderm	Cint	mesenchyme	LTB1	Bralan_BLAG09000552	Cint_ENSCINT00000022642	RSL1D1	RSL1D1	FALSE	3.44322	1.48789e-35	2.42244	0	12.8116	41.8755
Bralan	endoderm	Cint	mesenchyme	ITB	Bralan_BLAG09000552	Cint_ENSCINT00000022642	RSL1D1	RSL1D1	FALSE	3.44322	1.48789e-35	1.07263	2.85292e-59	12.8116	16.4372
Bralan	endoderm	Cint	mesenchyme	ETB	Bralan_BLAG09000552	Cint_ENSCINT00000022642	RSL1D1	RSL1D1	FALSE	3.44322	1.48789e-35	1.32733	2.4592e-113	12.8116	22.7904
Bralan	endoderm	Cint	mesenchyme	MTB	Bralan_BLAG09000552	Cint_ENSCINT00000022642	RSL1D1	RSL1D1	FALSE	3.44322	1.48789e-35	1.71935	3.38175e-258	12.8116	34.4625
Bralan	endoderm	Cint	mesenchyme	ITB	Bralan_BLAG15000798	Cint_ENSCINT00000007210	DDX21	DDX21/DDX50	FALSE	3.18461	4.35924e-16	1.77788	8.81987e-92	8.62617	20.5055
Bralan	endoderm	Cint	mesenchyme	MTB	Bralan_BLAG15000798	Cint_ENSCINT00000007210	DDX21	DDX21/DDX50	FALSE	3.18461	4.35924e-16	2.49326	0	8.62617	38.0205
Bralan	endoderm	Cint	mesenchyme	LTB1	Bralan_BLAG15000798	Cint_ENSCINT00000007210	DDX21	DDX21/DDX50	FALSE	3.18461	4.35924e-16	1.63001	3.22433e-106	8.62617	22.0429
Bralan	endoderm	Cint	mesenchyme	ETB	Bralan_BLAG15000798	Cint_ENSCINT00000007210	DDX21	DDX21/DDX50	FALSE	3.18461	4.35924e-16	2.14366	1.60359e-172	8.62617	28.1607
Bralan	endoderm	Cint	mesenchyme	ITB	Bralan_BLAG09001139	Cint_ENSCINT00000014754	ATAD5	ATAD5	FALSE	3.09192	0.000743186	1.05292	2.96817e-19	4.24508	9.23249
Bralan	endoderm	Cint	mesenchyme	LTB1	Bralan_BLAG02002146	Cint_ENSCINT00000029437	CKS1B	CKS1B/CKS1BRT	FALSE	2.92864	6.29107e-08	1.05217	3.83182e-68	6.06581	17.6111
Bralan	endoderm	Cint	mesenchyme	MTB	Bralan_BLAG02002146	Cint_ENSCINT00000029437	CKS1B	CKS1B/CKS1BRT	FALSE	2.92864	6.29107e-08	1.18561	1.00397e-105	6.06581	21.9891
Bralan	endoderm	Cint	mesenchyme	ETB	Bralan_BLAG02002146	Cint_ENSCINT00000029437	CKS1B	CKS1B/CKS1BRT	FALSE	2.92864	6.29107e-08	2.13168	1.50814e-274	6.06581	35.5655
Bralan	endoderm	Cint	mesenchyme	MTB	Bralan_BLAG09001097	Cint_ENSCINT00000033378	SNU13	SNU13	FALSE	2.90947	5.11229e-97	2.34073	0	21.1527	44.7748
Bralan	endoderm	Cint	mesenchyme	ETB	Bralan_BLAG09001097	Cint_ENSCINT00000033378	SNU13	SNU13	FALSE	2.90947	5.11229e-97	2.5893	0	21.1527	41.8031
Bralan	endoderm	Cint	mesenchyme	LTB1	Bralan_BLAG09001097	Cint_ENSCINT00000033378	SNU13	SNU13	FALSE	2.90947	5.11229e-97	3.01211	0	21.1527	48.4546
Bralan	endoderm	Cint	mesenchyme	LTB1	Bralan_BLAG06000137	Cint_ENSCINT00000004834	PRPS1	PRPS1/PRPS1L1/PRPS1L3/PRPS2	FALSE	2.90677	3.92096e-07	1.45038	3.38205e-63	5.75592	16.9494
Bralan	endoderm	Cint	mesenchyme	MTB	Bralan_BLAG02001998	Cint_ENSCINT00000014372	RPS12	RPS12	FALSE	2.86715	7.06545e-188	1.38285	7.97819e-197	29.4639	30.0709
Bralan	endoderm	Cint	mesenchyme	LTB1	Bralan_BLAG02001998	Cint_ENSCINT00000014372	RPS12	RPS12	FALSE	2.86715	7.06545e-188	3.00911	0	29.4639	51.9352
Bralan	endoderm	Cint	mesenchyme	ETB	Bralan_BLAG02001998	Cint_ENSCINT00000014372	RPS12	RPS12	FALSE	2.86715	7.06545e-188	1.71322	1.19223e-208	29.4639	30.9881
Bralan	endoderm	Cint	mesenchyme	ETB	Bralan_BLAG13000773	Cint_ENSCINT00000035158	PUM3	PUM3	FALSE	2.81601	0.000310314	1.16094	8.10671e-58	4.44919	16.2137
Bralan	endoderm	Cint	mesenchyme	ITB	Bralan_BLAG13000773	Cint_ENSCINT00000035158	PUM3	PUM3	FALSE	2.81601	0.000310314	1.10849	6.04796e-38	4.44919	13.1011
Bralan	endoderm	Cint	mesenchyme	LTB1	Bralan_BLAG13000773	Cint_ENSCINT00000035158	PUM3	PUM3	FALSE	2.81601	0.000310314	1.56345	7.06746e-111	4.44919	22.525
Bralan	endoderm	Cint	mesenchyme	MTB	Bralan_BLAG13000773	Cint_ENSCINT00000035158	PUM3	PUM3	FALSE	2.81601	0.000310314	1.67907	1.32271e-163	4.44919	27.4019
Bralan	endoderm	Cint	mesenchyme	LTB1	Bralan_BLAG15000641	Cint_ENSCINT00000012350	CDK3	CDK1	FALSE	2.81332	8.40304e-07	1.1418	6.17166e-104	5.62318	21.8022
Bralan	endoderm	Cint	mesenchyme	ITB	Bralan_BLAG02001516	Cint_ENSCINT00000023015	PCLAF	PCLAF	FALSE	2.79506	2.4045e-05	1.20856	6.45527e-10	4.99224	6.4918
Bralan	endoderm	Cint	mesenchyme	MTB	Bralan_BLAG07001436	Cint_ENSCINT00000022020	PAICS	PAICS	FALSE	2.77564	0.00914929	1.10421	1.11483e-53	3.59852	15.5978
Bralan	endoderm	Cint	mesenchyme	ETB	Bralan_BLAG07001436	Cint_ENSCINT00000022020	PAICS	PAICS	FALSE	2.77564	0.00914929	1.05514	4.34346e-36	3.59852	12.7504
Bralan	endoderm	Cint	mesenchyme	LTB1	Bralan_BLAG07001436	Cint_ENSCINT00000022020	PAICS	PAICS	FALSE	2.77564	0.00914929	1.87927	5.26612e-108	3.59852	22.229
Bralan	endoderm	Cint	mesenchyme	LTB1	Bralan_BLAG12000408	Cint_ENSCINT00000036283	RPL23	RPL23	FALSE	2.66771	3.3449e-166	1.57733	9.40488e-253	27.7016	34.0877
Bralan	endoderm	Cint	mesenchyme	ETB	Bralan_BLAG12000408	Cint_ENSCINT00000036283	RPL23	RPL23	FALSE	2.66771	3.3449e-166	1.20085	1.93565e-121	27.7016	23.5989
Bralan	endoderm	Cint	mesenchyme	LTB1	Bralan_BLAG02001734	Cint_ENSCINT00000008982	ABT1	ABT1	FALSE	2.6349	0.00775325	1.22883	4.06219e-44	3.64675	14.1151
Bralan	endoderm	Cint	mesenchyme	MTB	Bralan_BLAG02001734	Cint_ENSCINT00000008982	ABT1	ABT1	FALSE	2.6349	0.00775325	1.24553	5.69194e-56	3.64675	15.9336
Bralan	endoderm	Cint	mesenchyme	ITB	Bralan_BLAG02001734	Cint_ENSCINT00000008982	ABT1	ABT1	FALSE	2.6349	0.00775325	1.20536	5.47575e-28	3.64675	11.2071
Bralan	endoderm	Cint	mesenchyme	LTB1	Bralan_BLAG01000085	Cint_ENSCINT00000016261	RBBP4	RBBP4	FALSE	2.62594	4.83263e-31	1.37137	8.13156e-65	11.9723	17.1688
Bralan	endoderm	Cint	mesenchyme	ETB	Bralan_BLAG01000085	Cint_ENSCINT00000016261	RBBP4	RBBP4	FALSE	2.62594	4.83263e-31	1.15242	2.02108e-43	11.9723	14.0143
Bralan	endoderm	Cint	mesenchyme	MTB	Bralan_BLAG01000085	Cint_ENSCINT00000016261	RBBP4	RBBP4	FALSE	2.62594	4.83263e-31	1.21514	6.14505e-62	11.9723	16.7748
Bralan	endoderm	Cint	mesenchyme	ETB	Bralan_BLAG02002238	Cint_ENSCINT00000018175	CHAF1A	CHAF1A	FALSE	2.62316	0.000249812	1.02258	3.95095e-50	4.49726	15.0796
Bralan	endoderm	Cint	mesenchyme	MTB	Bralan_BLAG02002238	Cint_ENSCINT00000018175	CHAF1A	CHAF1A	FALSE	2.62316	0.000249812	1.47937	6.76278e-145	4.49726	25.7778
Bralan	endoderm	Cint	mesenchyme	ITB	Bralan_BLAG02002238	Cint_ENSCINT00000018175	CHAF1A	CHAF1A	FALSE	2.62316	0.000249812	1.49866	2.31449e-81	4.49726	19.2936
Bralan	endoderm	Cint	mesenchyme	ITB	Bralan_BLAG04001187	Cint_ENSCINT00000006779	RRP1B	RRP1/RRP1B	FALSE	2.62102	0.00166348	1.10715	6.51538e-27	4.04876	10.9834
Bralan	endoderm	Cint	mesenchyme	LTB1	Bralan_BLAG04001187	Cint_ENSCINT00000033984	RRP1B	RRP1/RRP1B	FALSE	2.62102	0.00166348	1.75097	1.28513e-105	4.04876	21.9799
Bralan	endoderm	Cint	mesenchyme	MTB	Bralan_BLAG04001187	Cint_ENSCINT00000006779	RRP1B	RRP1/RRP1B	FALSE	2.62102	0.00166348	2.21733	3.05161e-227	4.04876	32.3221
Bralan	endoderm	Cint	mesenchyme	ETB	Bralan_BLAG04001187	Cint_ENSCINT00000033984	RRP1B	RRP1/RRP1B	FALSE	2.62102	0.00166348	2.07427	1.72567e-143	4.04876	25.6698
Bralan	endoderm	Cint	mesenchyme	ETB	Bralan_BLAG04001187	Cint_ENSCINT00000006779	RRP1B	RRP1/RRP1B	FALSE	2.62102	0.00166348	2.07427	1.72567e-143	4.04876	25.6698
Bralan	endoderm	Cint	mesenchyme	MTB	Bralan_BLAG04001187	Cint_ENSCINT00000033984	RRP1B	RRP1/RRP1B	FALSE	2.62102	0.00166348	2.21733	3.05161e-227	4.04876	32.3221
Bralan	endoderm	Cint	mesenchyme	ITB	Bralan_BLAG04001187	Cint_ENSCINT00000033984	RRP1B	RRP1/RRP1B	FALSE	2.62102	0.00166348	1.10715	6.51538e-27	4.04876	10.9834
Bralan	endoderm	Cint	mesenchyme	LTB1	Bralan_BLAG04001187	Cint_ENSCINT00000006779	RRP1B	RRP1/RRP1B	FALSE	2.62102	0.00166348	1.75097	1.28513e-105	4.04876	21.9799
Bralan	endoderm	Cint	mesenchyme	MTB	Bralan_BLAG02000948	Cint_ENSCINT00000011146	RPS17	RPS17	FALSE	2.60231	2.34463e-164	1.03082	6.05689e-200	27.5448	30.3097
Bralan	endoderm	Cint	mesenchyme	LTB1	Bralan_BLAG02000948	Cint_ENSCINT00000011146	RPS17	RPS17	FALSE	2.60231	2.34463e-164	2.02895	0	27.5448	48.4199
Bralan	endoderm	Cint	mesenchyme	ETB	Bralan_BLAG15000669	Cint_ENSCINT00000007136	PPIF	lan:PPIF	FALSE	2.58494	1.47915e-152	1.53766	4.58608e-183	26.534	29.0139
Bralan	endoderm	Cint	mesenchyme	MTB	Bralan_BLAG15000669	Cint_ENSCINT00000007136	PPIF	lan:PPIF	FALSE	2.58494	1.47915e-152	1.85281	0	26.534	40.6438
Bralan	endoderm	Cint	mesenchyme	ITB	Bralan_BLAG15000669	Cint_ENSCINT00000007136	PPIF	lan:PPIF	FALSE	2.58494	1.47915e-152	1.82108	2.45311e-223	26.534	32.0837
Bralan	endoderm	Cint	mesenchyme	LTB1	Bralan_BLAG15000669	Cint_ENSCINT00000007136	PPIF	lan:PPIF	FALSE	2.58494	1.47915e-152	1.30331	2.41935e-129	26.534	24.3437
Bralan	endoderm	Cint	mesenchyme	LTB1	Bralan_BLAG15000384	Cint_ENSCINT00000010364	RPS14	RPS14	FALSE	2.56072	1.43478e-176	1.27064	6.06069e-241	28.5581	33.2793
Bralan	endoderm	Cint	mesenchyme	MTB	Bralan_BLAG03000223	Cint_ENSCINT00000027031	RPL27A	RPL27A	FALSE	2.56018	9.33716e-191	1.27315	1.9616e-188	29.6889	29.42
Bralan	endoderm	Cint	mesenchyme	ETB	Bralan_BLAG03000223	Cint_ENSCINT00000027031	RPL27A	RPL27A	FALSE	2.56018	9.33716e-191	1.52353	1.44212e-199	29.6889	30.3023
Bralan	endoderm	Cint	mesenchyme	LTB1	Bralan_BLAG03000223	Cint_ENSCINT00000027031	RPL27A	RPL27A	FALSE	2.56018	9.33716e-191	1.56274	1.67972e-256	29.6889	34.3404
Bralan	endoderm	Cint	mesenchyme	LTB1	Bralan_BLAG08001055	Cint_ENSCINT00000016656	RPL35	GM2000/RPL35	FALSE	2.5412	2.41169e-176	1.81393	0	28.5391	45.2872
Bralan	endoderm	Cint	mesenchyme	MTB	Bralan_BLAG09000245	Cint_ENSCINT00000033649	RPSA	RPSA	FALSE	2.5377	4.34782e-145	1.91833	6.81358e-287	25.8737	36.3343
Bralan	endoderm	Cint	mesenchyme	LTB1	Bralan_BLAG09000245	Cint_ENSCINT00000033649	RPSA	RPSA	FALSE	2.5377	4.34782e-145	2.91205	0	25.8737	45.9847
Bralan	endoderm	Cint	mesenchyme	ETB	Bralan_BLAG09000245	Cint_ENSCINT00000033649	RPSA	RPSA	FALSE	2.5377	4.34782e-145	2.22226	6.5901e-267	25.8737	35.0666
Bralan	endoderm	Cint	mesenchyme	LTB1	Bralan_BLAG04000704	Cint_ENSCINT00000015670	CCDC86	CCDC86	FALSE	2.51695	0.000747139	1.37208	3.6458e-174	4.24361	28.2737
Bralan	endoderm	Cint	mesenchyme	ETB	Bralan_BLAG04000704	Cint_ENSCINT00000015670	CCDC86	CCDC86	FALSE	2.51695	0.000747139	1.26634	1.87338e-136	4.24361	25.0281
Bralan	endoderm	Cint	mesenchyme	LTB1	Bralan_BLAG01001783	Cint_ENSCINT00000001148	RPLP2	AC124742.1/RPLP2	FALSE	2.51621	2.33916e-207	1.6892	0	30.9566	43.3696
Bralan	endoderm	Cint	mesenchyme	ETB	Bralan_BLAG01001783	Cint_ENSCINT00000001148	RPLP2	AC124742.1/RPLP2	FALSE	2.51621	2.33916e-207	1.11023	1.55067e-157	30.9566	26.9033
Bralan	endoderm	Cint	mesenchyme	LTB1	Bralan_BLAG13000748	Cint_ENSCINT00000024529	RPL37	RPL37	FALSE	2.50325	7.31763e-183	1.3831	9.05319e-178	29.0677	28.566
Bralan	endoderm	Cint	mesenchyme	MTB	Bralan_BLAG10000512	Cint_ENSCINT00000028310	RPL27	RPL27	FALSE	2.48819	4.66505e-179	1.01923	4.01086e-198	28.7613	30.1704
Bralan	endoderm	Cint	mesenchyme	ETB	Bralan_BLAG10000512	Cint_ENSCINT00000028310	RPL27	RPL27	FALSE	2.48819	4.66505e-179	1.05896	3.50659e-159	28.7613	27.0442
Bralan	endoderm	Cint	mesenchyme	LTB1	Bralan_BLAG10000512	Cint_ENSCINT00000028310	RPL27	RPL27	FALSE	2.48819	4.66505e-179	1.50103	0	28.7613	38.7249
Bralan	endoderm	Cint	mesenchyme	MTB	Bralan_BLAG08000567	Cint_ENSCINT00000019124	SNU13	GM14214/RPL7A	FALSE	2.47777	2.69105e-170	1.32343	9.5243e-195	28.0429	29.9109
Bralan	endoderm	Cint	mesenchyme	LTB1	Bralan_BLAG08000567	Cint_ENSCINT00000019124	SNU13	GM14214/RPL7A	FALSE	2.47777	2.69105e-170	1.88989	0	28.0429	38.536
Bralan	endoderm	Cint	mesenchyme	ETB	Bralan_BLAG08000567	Cint_ENSCINT00000019124	SNU13	GM14214/RPL7A	FALSE	2.47777	2.69105e-170	1.27594	1.17732e-130	28.0429	24.4865
Bralan	endoderm	Cint	mesenchyme	ETB	Bralan_BLAG19000310	Cint_ENSCINT00000016413	RPL4	RPL4	FALSE	2.43879	1.10971e-121	1.22221	4.42656e-118	23.6895	23.2675
Bralan	endoderm	Cint	mesenchyme	MTB	Bralan_BLAG19000310	Cint_ENSCINT00000016413	RPL4	RPL4	FALSE	2.43879	1.10971e-121	1.26407	3.28311e-174	23.6895	28.2818
Bralan	endoderm	Cint	mesenchyme	LTB1	Bralan_BLAG19000310	Cint_ENSCINT00000016413	RPL4	RPL4	FALSE	2.43879	1.10971e-121	2.16414	0	23.6895	42.8032
Bralan	endoderm	Cint	mesenchyme	ETB	Bralan_BLAG14000767	Cint_ENSCINT00000024072	RPL8	RPL8	FALSE	2.4354	1.04418e-175	1.141	1.31481e-136	28.487	25.0424
Bralan	endoderm	Cint	mesenchyme	MTB	Bralan_BLAG14000767	Cint_ENSCINT00000024072	RPL8	RPL8	FALSE	2.4354	1.04418e-175	1.00596	4.47008e-144	28.487	25.7037
Bralan	endoderm	Cint	mesenchyme	LTB1	Bralan_BLAG14000767	Cint_ENSCINT00000024072	RPL8	RPL8	FALSE	2.4354	1.04418e-175	1.91129	0	28.487	43.5945
Bralan	endoderm	Cint	mesenchyme	LTB1	Bralan_BLAG16000656	Cint_ENSCINT00000013007	RPS8	RPS8	FALSE	2.43402	2.4267e-195	1.57813	9.75518e-277	30.0466	35.6744
Bralan	endoderm	Cint	mesenchyme	ETB	Bralan_BLAG16000656	Cint_ENSCINT00000013007	RPS8	RPS8	FALSE	2.43402	2.4267e-195	1.06445	2.19453e-116	30.0466	23.0986
Bralan	endoderm	Cint	mesenchyme	LTB1	Bralan_BLAG01000451	Cint_ENSCINT00000026977	RPL13A	GM45713/RPL13A	FALSE	2.4314	9.56164e-165	1.34109	3.54181e-258	27.5785	34.453
Bralan	endoderm	Cint	mesenchyme	ETB	Bralan_BLAG01000451	Cint_ENSCINT00000026977	RPL13A	GM45713/RPL13A	FALSE	2.4314	9.56164e-165	1.09329	3.86348e-143	27.5785	25.6383
Bralan	endoderm	Cint	mesenchyme	LTB1	Bralan_BLAG17000243	Cint_ENSCINT00000011290	NOP58	NOP58	FALSE	2.41186	1.30478e-28	2.51067	1.88215e-273	11.4941	35.4613
Bralan	endoderm	Cint	mesenchyme	ETB	Bralan_BLAG17000243	Cint_ENSCINT00000011290	NOP58	NOP58	FALSE	2.41186	1.30478e-28	1.68364	1.75619e-112	11.4941	22.7034
Bralan	endoderm	Cint	mesenchyme	MTB	Bralan_BLAG17000243	Cint_ENSCINT00000011290	NOP58	NOP58	FALSE	2.41186	1.30478e-28	1.98601	1.30454e-211	11.4941	31.1857
Bralan	endoderm	Cint	mesenchyme	LTB1	Bralan_BLAG09000282	Cint_ENSCINT00000013831	RPL3	RPL3/RPL3L	FALSE	2.40801	3.67138e-96	2.03555	0	21.0588	38.9072
Bralan	endoderm	Cint	mesenchyme	MTB	Bralan_BLAG09000282	Cint_ENSCINT00000013831	RPL3	RPL3/RPL3L	FALSE	2.40801	3.67138e-96	1.79985	0	21.0588	38.7573
Bralan	endoderm	Cint	mesenchyme	ETB	Bralan_BLAG09000282	Cint_ENSCINT00000013831	RPL3	RPL3/RPL3L	FALSE	2.40801	3.67138e-96	1.42622	1.2783e-146	21.0588	25.95
Bralan	endoderm	Cint	mesenchyme	ETB	Bralan_BLAG07000052	Cint_ENSCINT00000018235	UBE2C	UBE2C	FALSE	2.39498	0.0404789	1.54045	1.03008e-161	3.15594	27.2592
Bralan	endoderm	Cint	mesenchyme	MTB	Bralan_BLAG07000052	Cint_ENSCINT00000018235	UBE2C	UBE2C	FALSE	2.39498	0.0404789	2.15747	0	3.15594	41.3533
Bralan	endoderm	Cint	mesenchyme	LTB1	Bralan_BLAG07000052	Cint_ENSCINT00000018235	UBE2C	UBE2C	FALSE	2.39498	0.0404789	1.29802	3.64416e-129	3.15594	24.3267
Bralan	endoderm	Cint	mesenchyme	LTB1	Bralan_BLAG05000388	Cint_ENSCINT00000012773	RPS23	RPS23	FALSE	2.37334	6.36983e-156	1.4914	0	26.8262	40.7903
Bralan	endoderm	Cint	mesenchyme	LTB1	Bralan_BLAG07000686	Cint_ENSCINT00000005268	RPL13	RPL13	FALSE	2.36173	2.99323e-156	1.1127	1.37799e-182	26.8548	28.9532
Bralan	endoderm	Cint	mesenchyme	ETB	Bralan_BLAG07000686	Cint_ENSCINT00000005268	RPL13	RPL13	FALSE	2.36173	2.99323e-156	1.03366	2.80851e-132	26.8548	24.6396
Bralan	endoderm	Cint	mesenchyme	LTB1	Bralan_BLAG01000883	Cint_ENSCINT00000015561	RPS4X	GM15013/RPS4X	FALSE	2.35596	6.12745e-170	1.97782	0	28.0129	41.9732
Bralan	endoderm	Cint	mesenchyme	LTB1	Bralan_BLAG01000883	Cint_ENSCINT00000015550	RPS4X	GM15013/RPS4X	FALSE	2.35596	6.12745e-170	1.97782	0	28.0129	41.9732
Bralan	endoderm	Cint	mesenchyme	LTB1	Bralan_BLAG03000481	Cint_ENSCINT00000010826	RPS11	RPS11	FALSE	2.35397	8.0112e-161	1.1969	2.05519e-107	27.2458	22.1675
Bralan	endoderm	Cint	mesenchyme	ETB	Bralan_BLAG03002041	Cint_ENSCINT00000026076	NSD2	NSD3	FALSE	2.33862	0.00589263	1.34296	2.05642e-20	3.72091	9.49839
Bralan	endoderm	Cint	mesenchyme	MTB	Bralan_BLAG03002041	Cint_ENSCINT00000026076	NSD2	NSD3	FALSE	2.33862	0.00589263	1.13825	7.59995e-18	3.72091	8.83401
Bralan	endoderm	Cint	mesenchyme	LTB1	Bralan_BLAG03001106	Cint_ENSCINT00000008197	RPL26	RPL26	FALSE	2.33143	1.01565e-142	1.62294	0	25.6601	39.3524
Bralan	endoderm	Cint	mesenchyme	ETB	Bralan_BLAG02001270	Cint_ENSCINT00000022286	RPL17	GM6133/RPL17	FALSE	2.32929	5.83962e-140	1.03094	9.49081e-107	25.4107	22.112
Bralan	endoderm	Cint	mesenchyme	LTB1	Bralan_BLAG02001270	Cint_ENSCINT00000022286	RPL17	GM6133/RPL17	FALSE	2.32929	5.83962e-140	1.64371	0	25.4107	38.9709
Bralan	endoderm	Cint	mesenchyme	LTB1	Bralan_BLAG04001137	Cint_ENSCINT00000020699	RPS25	RPS25	FALSE	2.31619	2.9082e-161	1.52517	1.01054e-269	27.2847	35.2177
Bralan	endoderm	Cint	mesenchyme	ETB	Bralan_BLAG04001137	Cint_ENSCINT00000020699	RPS25	RPS25	FALSE	2.31619	2.9082e-161	1.17265	9.36574e-131	27.2847	24.4961
Bralan	endoderm	Cint	mesenchyme	LTB1	Bralan_BLAG04000847	Cint_ENSCINT00000010410	FBL	FBL/FBLL1	FALSE	2.30897	3.77644e-26	1.45541	5.08169e-202	10.9886	30.4623
Bralan	endoderm	Cint	mesenchyme	ETB	Bralan_BLAG04000847	Cint_ENSCINT00000010410	FBL	FBL/FBLL1	FALSE	2.30897	3.77644e-26	1.68741	6.34235e-243	10.9886	33.4486
Bralan	endoderm	Cint	mesenchyme	MTB	Bralan_BLAG04000847	Cint_ENSCINT00000010410	FBL	FBL/FBLL1	FALSE	2.30897	3.77644e-26	1.71228	0	10.9886	39.8918
Bralan	endoderm	Cint	mesenchyme	LTB1	Bralan_BLAG02102331	Cint_ENSCINT00000003974	RPS7	RPS7	FALSE	2.29911	3.87632e-144	1.82064	0	25.7882	41.5036
Bralan	endoderm	Cint	mesenchyme	LTB1	Bralan_BLAG06000539	Cint_ENSCINT00000010714	RPS3A	RPS3A1	FALSE	2.28746	3.34353e-151	1.83237	0	26.4143	42.0326
Bralan	endoderm	Cint	mesenchyme	ETB	Bralan_BLAG06000539	Cint_ENSCINT00000010714	RPS3A	RPS3A1	FALSE	2.28746	3.34353e-151	1.07146	1.39346e-116	26.4143	23.1186
Bralan	endoderm	Cint	mesenchyme	ETB	Bralan_BLAG14000470	Cint_ENSCINT00000034064	RPL35A	RPL35A	FALSE	2.27993	1.66342e-136	1.11235	7.0657e-116	25.0949	23.0475
Bralan	endoderm	Cint	mesenchyme	LTB1	Bralan_BLAG14000470	Cint_ENSCINT00000034064	RPL35A	RPL35A	FALSE	2.27993	1.66342e-136	1.70354	7.74842e-295	25.0949	36.8263
Bralan	endoderm	Cint	mesenchyme	MTB	Bralan_BLAG09001261	Cint_ENSCINT00000036941	RPS9	RPS9	FALSE	2.27869	4.58864e-132	1.1762	4.733e-134	24.683	24.7876
Bralan	endoderm	Cint	mesenchyme	LTB1	Bralan_BLAG09001261	Cint_ENSCINT00000036941	RPS9	RPS9	FALSE	2.27869	4.58864e-132	1.71386	8.60656e-247	24.683	33.6818
Bralan	endoderm	Cint	mesenchyme	ETB	Bralan_BLAG09001261	Cint_ENSCINT00000036941	RPS9	RPS9	FALSE	2.27869	4.58864e-132	1.50134	4.3647e-170	24.683	27.9598
Bralan	endoderm	Cint	mesenchyme	MTB	Bralan_BLAG19000150	Cint_ENSCINT00000009759	GPATCH4	GPATCH4	FALSE	2.27221	0.00945341	1.27104	2.38103e-18	3.58973	8.96465
Bralan	endoderm	Cint	mesenchyme	LTB1	Bralan_BLAG19000150	Cint_ENSCINT00000009759	GPATCH4	GPATCH4	FALSE	2.27221	0.00945341	1.96342	6.30056e-43	3.58973	13.9193
Bralan	endoderm	Cint	mesenchyme	ETB	Bralan_BLAG19000150	Cint_ENSCINT00000009759	GPATCH4	GPATCH4	FALSE	2.27221	0.00945341	1.11847	7.63515e-11	3.58973	6.79453
Bralan	endoderm	Cint	mesenchyme	LTB1	Bralan_BLAG01001530	Cint_ENSCINT00000020870	RPL23A	RPL23A	FALSE	2.26096	2.73439e-168	2.09429	0	27.8764	45.4027
Bralan	endoderm	Cint	mesenchyme	ETB	Bralan_BLAG01001397	Cint_ENSCINT00000025177	AKAP1	AKAP1	FALSE	2.25512	2.72267e-08	1.35344	9.68096e-21	6.20267	9.57755
Bralan	endoderm	Cint	mesenchyme	MTB	Bralan_BLAG01001397	Cint_ENSCINT00000025177	AKAP1	AKAP1	FALSE	2.25512	2.72267e-08	1.28245	9.10718e-23	6.20267	10.0355
Bralan	endoderm	Cint	mesenchyme	ITB	Bralan_BLAG01001397	Cint_ENSCINT00000025177	AKAP1	AKAP1	FALSE	2.25512	2.72267e-08	1.44189	4.66127e-15	6.20267	8.1151
Bralan	endoderm	Cint	mesenchyme	MTB	Bralan_BLAG02001524	Cint_ENSCINT00000031144	NSA2	NSA2	FALSE	2.25474	0.000901563	1.93735	2.02417e-132	4.19874	24.6347
Bralan	endoderm	Cint	mesenchyme	LTB1	Bralan_BLAG02001524	Cint_ENSCINT00000031144	NSA2	NSA2	FALSE	2.25474	0.000901563	1.96251	4.36467e-108	4.19874	22.2376
Bralan	endoderm	Cint	mesenchyme	ETB	Bralan_BLAG02001524	Cint_ENSCINT00000031144	NSA2	NSA2	FALSE	2.25474	0.000901563	1.85573	2.57363e-83	4.19874	19.511
Bralan	endoderm	Cint	mesenchyme	ETB	Bralan_BLAG03000554	Cint_ENSCINT00000033414	RPS16	RPS16	FALSE	2.24144	5.6137e-152	1.23585	5.57195e-143	26.4827	25.6239
Bralan	endoderm	Cint	mesenchyme	LTB1	Bralan_BLAG03000554	Cint_ENSCINT00000033414	RPS16	RPS16	FALSE	2.24144	5.6137e-152	1.86803	0	26.4827	39.2782
Bralan	endoderm	Cint	mesenchyme	LTB1	Bralan_BLAG08000772	Cint_ENSCINT00000004982	RPS5	RPS5	FALSE	2.22903	3.46523e-121	1.48996	2.80907e-258	23.6407	34.46
Bralan	endoderm	Cint	mesenchyme	MTB	Bralan_BLAG06000799	Cint_ENSCINT00000010313	RPS3	RPS3	FALSE	2.22216	1.29158e-113	1.19606	3.06214e-182	22.8902	28.9289
Bralan	endoderm	Cint	mesenchyme	ETB	Bralan_BLAG06000799	Cint_ENSCINT00000010313	RPS3	RPS3	FALSE	2.22216	1.29158e-113	1.20654	3.59141e-135	22.8902	24.9095
Bralan	endoderm	Cint	mesenchyme	LTB1	Bralan_BLAG06000799	Cint_ENSCINT00000010313	RPS3	RPS3	FALSE	2.22216	1.29158e-113	2.07932	0	22.8902	45.0576
Bralan	endoderm	Cint	mesenchyme	MTB	Bralan_BLAG17000248	Cint_ENSCINT00000032284	RPL15	RPL15	FALSE	2.1959	9.01341e-144	1.06414	6.93602e-113	25.755	22.7288
Bralan	endoderm	Cint	mesenchyme	LTB1	Bralan_BLAG17000248	Cint_ENSCINT00000032284	RPL15	RPL15	FALSE	2.1959	9.01341e-144	2.09496	0	25.755	42.4346
Bralan	endoderm	Cint	mesenchyme	ETB	Bralan_BLAG17000248	Cint_ENSCINT00000032284	RPL15	RPL15	FALSE	2.1959	9.01341e-144	1.39632	1.23798e-152	25.755	26.4798
Bralan	endoderm	Cint	mesenchyme	LTB1	Bralan_BLAG07000962	Cint_ENSCINT00000029225	RPS19	RPS19	FALSE	2.19326	6.49502e-133	1.63672	6.08581e-265	24.7624	34.9032
Bralan	endoderm	Cint	mesenchyme	ETB	Bralan_BLAG07000962	Cint_ENSCINT00000029225	RPS19	RPS19	FALSE	2.19326	6.49502e-133	1.1324	1.57272e-113	24.7624	22.8102
Bralan	endoderm	Cint	mesenchyme	LTB1	Bralan_BLAG15000107	Cint_ENSCINT00000012007	RPS24	RPS24	FALSE	2.17882	2.47023e-101	1.34978	2.08927e-189	21.6195	29.491
Bralan	endoderm	Cint	mesenchyme	MTB	Bralan_BLAG15000107	Cint_ENSCINT00000012007	RPS24	RPS24	FALSE	2.17882	2.47023e-101	1.07059	3.54649e-146	21.6195	25.892
Bralan	endoderm	Cint	mesenchyme	ETB	Bralan_BLAG15000107	Cint_ENSCINT00000012007	RPS24	RPS24	FALSE	2.17882	2.47023e-101	1.04485	2.76551e-101	21.6195	21.5336
Bralan	endoderm	Cint	mesenchyme	LTB1	Bralan_BLAG09001020	Cint_ENSCINT00000031963	RPL38	RPL38	FALSE	2.17047	1.2215e-69	1.67494	6.38989e-217	17.9214	31.5703
Bralan	endoderm	Cint	mesenchyme	LTB1	Bralan_BLAG12000622	Cint_ENSCINT00000037346	ATP5G3	ATP5G1/ATP5G2/ATP5G3	FALSE	2.16645	2.20257e-64	1.27689	2.56465e-183	17.2316	29.0115
Bralan	endoderm	Cint	mesenchyme	MTB	Bralan_BLAG12000622	Cint_ENSCINT00000037346	ATP5G3	ATP5G1/ATP5G2/ATP5G3	FALSE	2.16645	2.20257e-64	1.41659	1.15479e-278	17.2316	35.8071
Bralan	endoderm	Cint	mesenchyme	ETB	Bralan_BLAG12000622	Cint_ENSCINT00000037346	ATP5G3	ATP5G1/ATP5G2/ATP5G3	FALSE	2.16645	2.20257e-64	1.39909	8.04926e-202	17.2316	30.4743
Bralan	endoderm	Cint	mesenchyme	ETB	Bralan_BLAG18000438	Cint_ENSCINT00000026529	INCENP	INCENP	FALSE	2.15833	0.0036582	1.07429	4.10251e-49	3.84753	14.9235
Bralan	endoderm	Cint	mesenchyme	LTB1	Bralan_BLAG05000532	Cint_ENSCINT00000011693	RPL18A	RPL18A	FALSE	2.15604	1.6659e-130	1.12887	5.2861e-172	24.5361	28.0966
Bralan	endoderm	Cint	mesenchyme	ETB	Bralan_BLAG05000532	Cint_ENSCINT00000011693	RPL18A	RPL18A	FALSE	2.15604	1.6659e-130	1.02301	1.97252e-126	24.5361	24.0833
Bralan	endoderm	Cint	mesenchyme	LTB1	Bralan_BLAG02000240	Cint_ENSCINT00000005354	RPS15	RPS15	FALSE	2.14062	4.14806e-127	1.40841	1.12653e-245	24.2138	33.6052
Bralan	endoderm	Cint	mesenchyme	LTB1	Bralan_BLAG08000061	Cint_ENSCINT00000024205	RPL12	RPL12	FALSE	2.13485	1.12646e-41	1.35251	4.29545e-262	13.8674	34.7145
Bralan	endoderm	Cint	mesenchyme	LTB1	Bralan_BLAG09000816	Cint_ENSCINT00000026385	RPL36AL	GM6525/RPL36A/RPL36A-PS1/RPL36AL	FALSE	2.1206	9.44323e-91	1.43227	1.80504e-133	20.4574	24.732
Bralan	endoderm	Cint	mesenchyme	LTB1	Bralan_BLAG01001833	Cint_ENSCINT00000001338	RPL6	RPL6	FALSE	2.11884	1.0109e-126	1.41329	7.91158e-277	24.1762	35.6804
Bralan	endoderm	Cint	mesenchyme	LTB1	Bralan_BLAG11001081	Cint_ENSCINT00000029782	RPL22	RPL22	FALSE	2.11441	6.09585e-53	1.23644	1.07715e-114	15.6251	22.9129
Bralan	endoderm	Cint	mesenchyme	ETB	Bralan_BLAG11001081	Cint_ENSCINT00000029782	RPL22	RPL22	FALSE	2.11441	6.09585e-53	1.31607	4.96219e-110	15.6251	22.4525
Bralan	endoderm	Cint	mesenchyme	MTB	Bralan_BLAG06000274	Cint_ENSCINT00000022310	RPL21	RPL21	FALSE	2.0618	1.76327e-124	1.02866	3.91744e-105	23.961	21.9268
Bralan	endoderm	Cint	mesenchyme	LTB1	Bralan_BLAG06000274	Cint_ENSCINT00000022310	RPL21	RPL21	FALSE	2.0618	1.76327e-124	2.09053	0	23.961	40.2175
Bralan	endoderm	Cint	mesenchyme	ETB	Bralan_BLAG06000274	Cint_ENSCINT00000022310	RPL21	RPL21	FALSE	2.0618	1.76327e-124	1.34554	7.19186e-138	23.961	25.1583
Bralan	endoderm	Cint	mesenchyme	LTB1	Bralan_BLAG15000625	Cint_ENSCINT00000008324	RACK1	RACK1	FALSE	2.0489	7.81562e-89	1.9349	0	20.2402	41.9558
Bralan	endoderm	Cint	mesenchyme	MTB	Bralan_BLAG15000625	Cint_ENSCINT00000008324	RACK1	RACK1	FALSE	2.0489	7.81562e-89	1.00247	1.62467e-122	20.2402	23.6874
Bralan	endoderm	Cint	mesenchyme	ETB	Bralan_BLAG15000625	Cint_ENSCINT00000008324	RACK1	RACK1	FALSE	2.0489	7.81562e-89	1.17134	1.11676e-130	20.2402	24.4888
Bralan	endoderm	Cint	mesenchyme	ETB	Bralan_BLAG05001501	Cint_ENSCINT00000022894	RPL36	RPL36	FALSE	2.04082	3.74451e-97	1.06032	7.06907e-141	21.1677	25.4327
Bralan	endoderm	Cint	mesenchyme	LTB1	Bralan_BLAG05001501	Cint_ENSCINT00000022894	RPL36	RPL36	FALSE	2.04082	3.74451e-97	1.31563	7.98922e-261	21.1677	34.6301
Bralan	endoderm	Cint	mesenchyme	LTB1	Bralan_BLAG16000602	Cint_ENSCINT00000009458	RPL19	RPL19	FALSE	2.02761	4.32744e-111	1.50514	3.90356e-208	22.6349	30.9218
Bralan	endoderm	Cint	mesenchyme	LTB1	Bralan_BLAG02000827	Cint_ENSCINT00000019954	GREB1	GREB1/GREB1L	FALSE	1.98421	0.0036276	3.00909	4.89964e-223	3.85036	32.0139
Bralan	endoderm	Cint	mesenchyme	ETB	Bralan_BLAG02000827	Cint_ENSCINT00000019954	GREB1	GREB1/GREB1L	FALSE	1.98421	0.0036276	4.52126	0	3.85036	45.2521
Bralan	endoderm	Cint	mesenchyme	MTB	Bralan_BLAG02000827	Cint_ENSCINT00000019954	GREB1	GREB1/GREB1L	FALSE	1.98421	0.0036276	4.44144	0	3.85036	50.9287
Bralan	endoderm	Cint	mesenchyme	ITB	Bralan_BLAG02000827	Cint_ENSCINT00000019954	GREB1	GREB1/GREB1L	FALSE	1.98421	0.0036276	2.31534	3.20971e-84	3.85036	19.6342
Bralan	endoderm	Cint	mesenchyme	ETB	Bralan_BLAG10000302	Cint_ENSCINT00000023452	EEF1B2	EEF1B2	FALSE	1.96637	1.89619e-17	1.25986	5.80363e-76	8.98103	18.6205
Bralan	endoderm	Cint	mesenchyme	LTB1	Bralan_BLAG10000302	Cint_ENSCINT00000023452	EEF1B2	EEF1B2	FALSE	1.96637	1.89619e-17	2.90062	0	8.98103	44.6383
Bralan	endoderm	Cint	mesenchyme	MTB	Bralan_BLAG10000302	Cint_ENSCINT00000023452	EEF1B2	EEF1B2	FALSE	1.96637	1.89619e-17	1.82664	3.52723e-229	8.98103	32.4605
Bralan	endoderm	Cint	mesenchyme	MTB	Bralan_BLAG15000380	Cint_ENSCINT00000011858	GAR1	GAR1	FALSE	1.9543	0.000232202	1.19617	5.02535e-15	4.51363	8.06599
Bralan	endoderm	Cint	mesenchyme	LTB1	Bralan_BLAG15000380	Cint_ENSCINT00000011858	GAR1	GAR1	FALSE	1.9543	0.000232202	1.60102	5.03642e-23	4.51363	10.0962
Bralan	endoderm	Cint	mesenchyme	ETB	Bralan_BLAG15000380	Cint_ENSCINT00000011858	GAR1	GAR1	FALSE	1.9543	0.000232202	1.48225	1.38916e-18	4.51363	9.04327
Bralan	endoderm	Cint	mesenchyme	LTB1	Bralan_BLAG08000877	Cint_ENSCINT00000017093	RPL5	RPL5	FALSE	1.94732	6.01264e-126	2.14943	4.74421e-291	24.1017	36.5885
Bralan	endoderm	Cint	mesenchyme	ETB	Bralan_BLAG08000877	Cint_ENSCINT00000017093	RPL5	RPL5	FALSE	1.94732	6.01264e-126	1.06188	1.65949e-61	24.1017	16.7318
Bralan	endoderm	Cint	mesenchyme	ETB	Bralan_BLAG07000740	Cint_ENSCINT00000033248	NOB1	NOB1	FALSE	1.93315	0.0327967	2.14978	4.25586e-196	3.22387	30.0351
Bralan	endoderm	Cint	mesenchyme	MTB	Bralan_BLAG07000740	Cint_ENSCINT00000033248	NOB1	NOB1	FALSE	1.93315	0.0327967	2.12798	2.81553e-254	3.22387	34.1985
Bralan	endoderm	Cint	mesenchyme	LTB1	Bralan_BLAG07000740	Cint_ENSCINT00000033248	NOB1	NOB1	FALSE	1.93315	0.0327967	2.54661	2.86803e-298	3.22387	37.0405
Bralan	endoderm	Cint	mesenchyme	ETB	Bralan_BLAG12000214	Cint_ENSCINT00000003937	NACA	NACA	FALSE	1.91863	3.74386e-66	1.02513	3.88039e-142	17.4666	25.5474
Bralan	endoderm	Cint	mesenchyme	ETB	Bralan_BLAG01001341	Cint_ENSCINT00000008166	RAN	1700009N14RIK/RAN/RASL2-9	FALSE	1.91276	1.44867e-78	1.52276	2.8927e-204	19.0342	30.6595
Bralan	endoderm	Cint	mesenchyme	LTB1	Bralan_BLAG01001341	Cint_ENSCINT00000008166	RAN	1700009N14RIK/RAN/RASL2-9	FALSE	1.91276	1.44867e-78	1.19919	2.2863e-127	19.0342	24.1558
Bralan	endoderm	Cint	mesenchyme	MTB	Bralan_BLAG01001341	Cint_ENSCINT00000008166	RAN	1700009N14RIK/RAN/RASL2-9	FALSE	1.91276	1.44867e-78	1.39515	3.42931e-217	19.0342	31.5962
Bralan	endoderm	Cint	mesenchyme	ETB	Bralan_BLAG02001541	Cint_ENSCINT00000007489	RPS21	RPS21	FALSE	1.89939	2.482e-46	1.32063	1.06247e-187	14.6204	29.3815
Bralan	endoderm	Cint	mesenchyme	ETB	Bralan_BLAG07000789	Cint_ENSCINT00000032057	NUTF2	NUTF2/NUTF2-PS1	FALSE	1.83309	0.000132419	1.47469	2.32502e-187	4.63664	29.3541
Bralan	endoderm	Cint	mesenchyme	LTB1	Bralan_BLAG08000060	Cint_ENSCINT00000024205	RPL12	RPL12	FALSE	1.80714	0.000516425	1.35251	4.29545e-262	4.33303	34.7145
Bralan	endoderm	Cint	mesenchyme	ITB	Bralan_BLAG08000352	Cint_ENSCINT00000028289	EHMT1	EHMT1/EHMT2	FALSE	1.80557	0.0318136	1.48855	1.00583e-09	3.23377	6.42389
Bralan	endoderm	Cint	mesenchyme	LTB1	Bralan_BLAG08000352	Cint_ENSCINT00000028289	EHMT1	EHMT1/EHMT2	FALSE	1.80557	0.0318136	1.20851	2.97992e-12	3.23377	7.23453
Bralan	endoderm	Cint	mesenchyme	MTB	Bralan_BLAG08000352	Cint_ENSCINT00000028289	EHMT1	EHMT1/EHMT2	FALSE	1.80557	0.0318136	1.25575	8.19505e-16	3.23377	8.28751
Bralan	endoderm	Cint	mesenchyme	MTB	Bralan_BLAG09001287	Cint_ENSCINT00000026994	FKBP4	FKBP4/FKBP5	FALSE	1.75617	0.0471106	1.19171	3.40019e-84	3.10867	19.599
Bralan	endoderm	Cint	mesenchyme	MTB	Bralan_BLAG03000454	Cint_ENSCINT00000015406	PRMT1	PRMT1/PRMT8	FALSE	1.65174	0.0339559	1.07807	2.69533e-125	3.21336	23.9568
Bralan	endoderm	Cint	mesenchyme	ETB	Bralan_BLAG03000454	Cint_ENSCINT00000015406	PRMT1	PRMT1/PRMT8	FALSE	1.65174	0.0339559	1.18346	9.1326e-113	3.21336	22.7325
Bralan	endoderm	Cint	mesenchyme	LTB1	Bralan_BLAG03000454	Cint_ENSCINT00000015406	PRMT1	PRMT1/PRMT8	FALSE	1.65174	0.0339559	1.45393	5.11188e-198	3.21336	30.1578
Bralan	endoderm	Cint	mesenchyme	MTB	Bralan_BLAG01000427	Cint_ENSCINT00000000632	SYNCRIP	lan:SYNCRIP	FALSE	1.60085	3.5165e-100	1.44653	7.15928e-66	21.4959	17.3073
Bralan	endoderm	Cint	mesenchyme	ETB	Bralan_BLAG01000427	Cint_ENSCINT00000000632	SYNCRIP	lan:SYNCRIP	FALSE	1.60085	3.5165e-100	1.30303	2.84598e-43	21.4959	13.9898
Bralan	endoderm	Cint	mesenchyme	LTB1	Bralan_BLAG01000427	Cint_ENSCINT00000000632	SYNCRIP	lan:SYNCRIP	FALSE	1.60085	3.5165e-100	2.555	5.28072e-201	21.4959	30.3852
Bralan	endoderm	Cint	mesenchyme	MTB	Bralan_BLAG10000524	Cint_ENSCINT00000033565	PINX1	PINX1	FALSE	1.59956	0.0451127	2.24065	3.00107e-273	3.12336	35.4564
Bralan	endoderm	Cint	mesenchyme	ETB	Bralan_BLAG10000524	Cint_ENSCINT00000033565	PINX1	PINX1	FALSE	1.59956	0.0451127	1.92863	8.37137e-159	3.12336	27.0118
Bralan	endoderm	Cint	mesenchyme	LTB1	Bralan_BLAG10000524	Cint_ENSCINT00000033565	PINX1	PINX1	FALSE	1.59956	0.0451127	3.6569	0	3.12336	47.003
Bralan	endoderm	Cint	mesenchyme	LTB1	Bralan_BLAG09000903	Cint_ENSCINT00000008678	SRSF2	4930595M18RIK/SRSF2	FALSE	1.54786	2.21303e-79	1.05782	9.58206e-82	19.1327	19.3106
Bralan	endoderm	Cint	mesenchyme	ETB	Bralan_BLAG04000211	Cint_ENSCINT00000014937	EIF3K	EIF3K	FALSE	1.53795	0.0117185	2.25104	1.32202e-243	3.52941	33.4959
Bralan	endoderm	Cint	mesenchyme	MTB	Bralan_BLAG04000211	Cint_ENSCINT00000014937	EIF3K	EIF3K	FALSE	1.53795	0.0117185	1.82379	2.18123e-216	3.52941	31.5371
Bralan	endoderm	Cint	mesenchyme	LTB1	Bralan_BLAG04000211	Cint_ENSCINT00000014937	EIF3K	EIF3K	FALSE	1.53795	0.0117185	2.5508	0	3.52941	39.5606
Bralan	endoderm	Cint	mesenchyme	LTB1	Bralan_BLAG04000866	Cint_ENSCINT00000030210	NAA50	NAA50	FALSE	1.50639	0.0278316	1.35346	1.36108e-31	3.2755	11.8936
Bralan	endoderm	Cint	mesenchyme	LTB1	Bralan_BLAG09000221	Cint_ENSCINT00000036556	NDUFAB1	NDUFAB1	FALSE	1.46625	0.0196132	1.00862	2.83641e-105	3.38043	21.9438
Bralan	endoderm	Cint	mesenchyme	ITB	Bralan_BLAG09000221	Cint_ENSCINT00000036556	NDUFAB1	NDUFAB1	FALSE	1.46625	0.0196132	1.13828	7.74334e-97	3.38043	21.0693
Bralan	endoderm	Cint	mesenchyme	ETB	Bralan_BLAG02000162	Cint_ENSCINT00000001330	REEP5	REEP5	FALSE	1.45034	2.31595e-16	1.09315	2.10081e-53	8.69883	15.5721
Bralan	endoderm	Cint	mesenchyme	MTB	Bralan_BLAG02000162	Cint_ENSCINT00000001330	REEP5	REEP5	FALSE	1.45034	2.31595e-16	1.40496	2.05708e-120	8.69883	23.4819
Bralan	endoderm	Cint	mesenchyme	LTB1	Bralan_BLAG02000162	Cint_ENSCINT00000001330	REEP5	REEP5	FALSE	1.45034	2.31595e-16	2.02723	1.84119e-190	8.69883	29.5738
Bralan	endoderm	Cint	mesenchyme	LTB1	Bralan_BLAG09001050	Cint_ENSCINT00000018853	LUC7L2	LUC7L/LUC7L2	FALSE	1.409	3.28062e-05	1.23061	4.08171e-37	4.92816	12.9211
Bralan	endoderm	Cint	mesenchyme	MTB	Bralan_BLAG03000437	Cint_ENSCINT00000015406	PRMT1	PRMT1/PRMT8	FALSE	1.37837	1.87625e-07	1.07807	2.69533e-125	5.88282	23.9568
Bralan	endoderm	Cint	mesenchyme	ETB	Bralan_BLAG03000437	Cint_ENSCINT00000015406	PRMT1	PRMT1/PRMT8	FALSE	1.37837	1.87625e-07	1.18346	9.1326e-113	5.88282	22.7325
Bralan	endoderm	Cint	mesenchyme	LTB1	Bralan_BLAG03000437	Cint_ENSCINT00000015406	PRMT1	PRMT1/PRMT8	FALSE	1.37837	1.87625e-07	1.45393	5.11188e-198	5.88282	30.1578
Bralan	endoderm	Cint	mesenchyme	ITB	Bralan_BLAG09000579	Cint_ENSCINT00000007610	EIF3D	EIF3D	FALSE	1.34588	0.0463578	1.39248	9.78184e-49	3.11397	14.8829
Bralan	endoderm	Cint	mesenchyme	LTB1	Bralan_BLAG09000579	Cint_ENSCINT00000007610	EIF3D	EIF3D	FALSE	1.34588	0.0463578	3.03793	0	3.11397	40.0079
Bralan	endoderm	Cint	mesenchyme	ETB	Bralan_BLAG09000579	Cint_ENSCINT00000007610	EIF3D	EIF3D	FALSE	1.34588	0.0463578	2.2087	1.0345e-177	3.11397	28.5845
Bralan	endoderm	Cint	mesenchyme	MTB	Bralan_BLAG09000579	Cint_ENSCINT00000007610	EIF3D	EIF3D	FALSE	1.34588	0.0463578	2.67426	0	3.11397	39.6845
Bralan	endoderm	Cint	mesenchyme	ETB	Bralan_BLAG11000760	Cint_ENSCINT00000005164	PHB2	PHB2	FALSE	1.32736	0.0378113	1.15943	7.6277e-114	3.17904	22.8422
Bralan	endoderm	Cint	mesenchyme	ETB	Bralan_BLAG13001023	Cint_ENSCINT00000035263	UQCRH	UQCRH	FALSE	1.32223	1.33876e-14	1.45178	7.98382e-73	8.21727	18.2272
Bralan	endoderm	Cint	mesenchyme	MTB	Bralan_BLAG13001023	Cint_ENSCINT00000035263	UQCRH	UQCRH	FALSE	1.32223	1.33876e-14	2.05874	1.13878e-211	8.21727	31.1902
Bralan	endoderm	Cint	mesenchyme	LTB1	Bralan_BLAG13001023	Cint_ENSCINT00000035263	UQCRH	UQCRH	FALSE	1.32223	1.33876e-14	1.41443	5.42994e-73	8.21727	18.2354
Bralan	endoderm	Cint	mesenchyme	ITB	Bralan_BLAG13001023	Cint_ENSCINT00000035263	UQCRH	UQCRH	FALSE	1.32223	1.33876e-14	1.69529	4.83986e-79	8.21727	19.014
Bralan	endoderm	Cint	mesenchyme	ETB	Bralan_BLAG02001424	Cint_ENSCINT00000035031	EIF3J	EIF3J1/EIF3J2	FALSE	1.30879	2.27694e-07	2.3345	7.91651e-233	5.84985	32.7428
Bralan	endoderm	Cint	mesenchyme	LTB1	Bralan_BLAG02001424	Cint_ENSCINT00000035031	EIF3J	EIF3J1/EIF3J2	FALSE	1.30879	2.27694e-07	2.38406	6.92607e-249	5.84985	33.8247
Bralan	endoderm	Cint	mesenchyme	MTB	Bralan_BLAG02001424	Cint_ENSCINT00000035031	EIF3J	EIF3J1/EIF3J2	FALSE	1.30879	2.27694e-07	2.15101	5.4296e-265	5.84985	34.9146
Bralan	endoderm	Cint	mesenchyme	LTB1	Bralan_BLAG07000853	Cint_ENSCINT00000031034	RBM39	RBM39	FALSE	1.2841	4.32659e-18	1.57627	1.11139e-30	9.14504	11.7155
Bralan	endoderm	Cint	mesenchyme	LTB1	Bralan_BLAG09000554	Cint_ENSCINT00000015370	GSPT2	GSPT1/GSPT2	FALSE	1.27758	0.0082013	1.18692	2.76388e-89	3.63072	20.1916
Bralan	endoderm	Cint	mesenchyme	MTB	Bralan_BLAG09000554	Cint_ENSCINT00000015370	GSPT2	GSPT1/GSPT2	FALSE	1.27758	0.0082013	1.07201	2.13092e-88	3.63072	20.0874
Bralan	endoderm	Cint	mesenchyme	LTB1	Bralan_BLAG04000867	Cint_ENSCINT00000010427	EIF3F	EIF3F	FALSE	1.2769	0.0255158	1.57826	1.76197e-271	3.30216	35.3326
Bralan	endoderm	Cint	mesenchyme	MTB	Bralan_BLAG04000867	Cint_ENSCINT00000010427	EIF3F	EIF3F	FALSE	1.2769	0.0255158	1.24591	5.7352e-202	3.30216	30.4634
Bralan	endoderm	Cint	mesenchyme	ETB	Bralan_BLAG04000867	Cint_ENSCINT00000010427	EIF3F	EIF3F	FALSE	1.2769	0.0255158	1.23083	3.50078e-142	3.30216	25.5518
Bralan	endoderm	Cint	mesenchyme	ITB	Bralan_BLAG09000291	Cint_ENSCINT00000027555	ATP5J2	ATP5J2/D11WSU47E	FALSE	1.26861	7.66069e-10	2.40596	0	6.75465	39.4187
Bralan	endoderm	Cint	mesenchyme	LTB1	Bralan_BLAG01001186	Cint_ENSCINT00000015147	SRSF1	SRSF1	FALSE	1.25002	0.00274727	1.65873	3.10935e-116	3.92239	23.068
Bralan	endoderm	Cint	mesenchyme	ITB	Bralan_BLAG01000077	Cint_ENSCINT00000011862	ATP5O	ATP5O	FALSE	1.22885	0.000626874	1.69711	1.21023e-151	4.28506	26.4143
Bralan	endoderm	Cint	mesenchyme	ETB	Bralan_BLAG15000867	Cint_ENSCINT00000019489	UNC5C	UNC5B/UNC5D	FALSE	1.09591	0.0382372	1.24216	1.10037e-31	3.17442	11.9266
Bralan	endoderm	Cint	mesenchyme	ETB	Bralan_BLAG01001532	Cint_ENSCINT00000015760	SUPT6H	SUPT6	FALSE	1.07555	0.0121836	1.02481	1.27219e-23	3.5174	10.2479
Bralan	endoderm	Cint	mesenchyme	ETB	Bralan_BLAG01001532	Cint_ENSCINT00000015757	SUPT6H	SUPT6	FALSE	1.07555	0.0121836	1.02481	1.27219e-23	3.5174	10.2479
Bralan	endoderm	Cint	mesenchyme	MTB	Bralan_BLAG09000701	Cint_ENSCINT00000025343	ATP5H	ATP5H	FALSE	1.03108	0.00565869	1.07	8.04322e-92	3.73141	20.4775
Bralan	endoderm	Cint	mesenchyme	ITB	Bralan_BLAG09000701	Cint_ENSCINT00000025343	ATP5H	ATP5H	FALSE	1.03108	0.00565869	2.25204	1.2091e-256	3.73141	34.403
Bralan	endoderm	Cint	mesenchyme	LTB1	Bralan_BLAG02001837	Cint_ENSCINT00000008862	TPM3	TPM1/TPM2/TPM3/TPM4	FALSE	1.00813	0.0297856	1.89088	5.41128e-81	3.25518	19.2206
Bralan	endoderm	Cint	mesenchyme	ETB	Bralan_BLAG06001003	Cint_ENSCINT00000031785	UQCRQ	UQCRQ	FALSE	1.00239	2.83339e-06	1.12544	2.30079e-82	5.40163	19.3984
Bralan	endoderm	Cint	mesenchyme	ITB	Bralan_BLAG06001003	Cint_ENSCINT00000031785	UQCRQ	UQCRQ	FALSE	1.00239	2.83339e-06	3.24588	0	5.40163	43.0372
Bralan	endoderm	Cint	muscle_heart	LTB1	Bralan_BLAG11000490	Cint_ENSCINT00000021107	YBX3	YBX1/YBX2/YBX3	TRUE	1.40755	5.96365e-120	2.25514	1.30472e-17	23.5195	9.17351
Bralan	endoderm	Cint	muscle_heart	ITB	Bralan_BLAG11000490	Cint_ENSCINT00000021107	YBX3	YBX1/YBX2/YBX3	TRUE	1.40755	5.96365e-120	1.4741	3.79125e-74	23.5195	18.4373
Bralan	endoderm	Cint	muscle_heart	MTB	Bralan_BLAG11000490	Cint_ENSCINT00000021107	YBX3	YBX1/YBX2/YBX3	TRUE	1.40755	5.96365e-120	2.98604	2.46397e-90	23.5195	20.4928
Bralan	endoderm	Cint	muscle_heart	ETB	Bralan_BLAG11000490	Cint_ENSCINT00000021107	YBX3	YBX1/YBX2/YBX3	TRUE	1.40755	5.96365e-120	3.27585	1.66015e-146	23.5195	26.0204
Bralan	endoderm	Cint	muscle_heart	LTB1	Bralan_BLAG07000692	Cint_ENSCINT00000007859	SALL3	SALL1/SALL3/SALL4	TRUE	1.24263	1.43472e-13	2.53342	4.10865e-05	7.92371	4.85326
Bralan	endoderm	Cint	muscle_heart	ETB	Bralan_BLAG07000692	Cint_ENSCINT00000007859	SALL3	SALL1/SALL3/SALL4	TRUE	1.24263	1.43472e-13	1.2075	7.22112e-07	7.92371	5.3148
Bralan	endoderm	Cint	muscle_heart	MTB	Bralan_BLAG07000692	Cint_ENSCINT00000007859	SALL3	SALL1/SALL3/SALL4	TRUE	1.24263	1.43472e-13	1.69833	1.22529e-08	7.92371	6.08738
Bralan	endoderm	Cint	muscle_heart	ETB	Bralan_BLAG07000527	Cint_ENSCINT00000016661	Hypp4156	lan:HYPP4156/HYPP4278	FALSE	5.60524	9.15347e-249	1.31873	4.91447e-14	33.9231	7.83577
Bralan	endoderm	Cint	muscle_heart	LTB1	Bralan_BLAG18000638	Cint_ENSCINT00000010347	SLC6A19	SLC6A15/SLC6A16/SLC6A17/SLC6A21	FALSE	4.19652	9.90362e-43	3.80067	0.0271718	14.0419	3.1127
Bralan	endoderm	Cint	muscle_heart	ETB	Bralan_BLAG18000638	Cint_ENSCINT00000010347	SLC6A19	SLC6A15/SLC6A16/SLC6A17/SLC6A21	FALSE	4.19652	9.90362e-43	2.52977	0.024167	14.0419	2.73931
Bralan	endoderm	Cint	muscle_heart	LTB1	Bralan_BLAG14000550	Cint_ENSCINT00000016093	COL4A6	COL4A1/COL4A3/COL4A5	FALSE	3.66803	1.47258e-238	2.49966	2.02575e-11	33.2177	7.38091
Bralan	endoderm	Cint	muscle_heart	ETB	Bralan_BLAG14000550	Cint_ENSCINT00000016093	COL4A6	COL4A1/COL4A3/COL4A5	FALSE	3.66803	1.47258e-238	1.39972	1.01042e-22	33.2177	10.0855
Bralan	endoderm	Cint	muscle_heart	MTB	Bralan_BLAG14000550	Cint_ENSCINT00000016093	COL4A6	COL4A1/COL4A3/COL4A5	FALSE	3.66803	1.47258e-238	1.64934	2.23266e-23	33.2177	10.2851
Bralan	endoderm	Cint	muscle_heart	LTB1	Bralan_BLAG08000678	Cint_ENSCINT00000030292	TNNI1	TNNI1/TNNI2/TNNI3	FALSE	3.56658	0.0125199	7.1875	2.704e-37	3.50917	13.4374
Bralan	endoderm	Cint	muscle_heart	ITB	Bralan_BLAG08000678	Cint_ENSCINT00000030292	TNNI1	TNNI1/TNNI2/TNNI3	FALSE	3.56658	0.0125199	5.69242	6.15923e-216	3.50917	31.6124
Bralan	endoderm	Cint	muscle_heart	MTB	Bralan_BLAG08000678	Cint_ENSCINT00000030292	TNNI1	TNNI1/TNNI2/TNNI3	FALSE	3.56658	0.0125199	6.80771	5.02528e-123	3.50917	23.946
Bralan	endoderm	Cint	muscle_heart	ETB	Bralan_BLAG08000678	Cint_ENSCINT00000030292	TNNI1	TNNI1/TNNI2/TNNI3	FALSE	3.56658	0.0125199	6.95464	2.02854e-184	3.50917	29.2356
Bralan	endoderm	Cint	muscle_heart	MTB	Bralan_BLAG14000551	Cint_ENSCINT00000016017	COL4A6	COL4A2/COL4A4/COL4A6	FALSE	2.94993	4.74884e-150	1.28346	2.91832e-19	26.3133	9.30182
Bralan	endoderm	Cint	muscle_heart	LTB1	Bralan_BLAG14000551	Cint_ENSCINT00000016017	COL4A6	COL4A2/COL4A4/COL4A6	FALSE	2.94993	4.74884e-150	1.7695	1.49383e-10	26.3133	7.08195
Bralan	endoderm	Cint	muscle_heart	ETB	Bralan_BLAG14000551	Cint_ENSCINT00000016017	COL4A6	COL4A2/COL4A4/COL4A6	FALSE	2.94993	4.74884e-150	1.09089	4.88657e-19	26.3133	9.1975
Bralan	endoderm	Cint	muscle_heart	ETB	Bralan_BLAG15000894	Cint_ENSCINT00000026122	PLAT	KREMEN1/KREMEN2	FALSE	2.72564	0.0117336	4.02147	0.00291822	3.52857	3.41506
Bralan	endoderm	Cint	muscle_heart	ITB	Bralan_BLAG15000894	Cint_ENSCINT00000026122	PLAT	KREMEN1/KREMEN2	FALSE	2.72564	0.0117336	4.60344	6.09412e-07	3.52857	5.35801
Bralan	endoderm	Cint	muscle_heart	MTB	Bralan_BLAG15000894	Cint_ENSCINT00000026122	PLAT	KREMEN1/KREMEN2	FALSE	2.72564	0.0117336	4.76092	7.70264e-05	3.52857	4.40941
Bralan	endoderm	Cint	muscle_heart	MTB	Bralan_BLAG01001397	Cint_ENSCINT00000025177	AKAP1	AKAP1	FALSE	2.25512	2.72267e-08	1.83028	9.23061e-10	6.20267	6.50228
Bralan	endoderm	Cint	muscle_heart	LTB1	Bralan_BLAG01001397	Cint_ENSCINT00000025177	AKAP1	AKAP1	FALSE	2.25512	2.72267e-08	2.36239	9.60693e-06	6.20267	5.16242
Bralan	endoderm	Cint	muscle_heart	ETB	Bralan_BLAG01001397	Cint_ENSCINT00000025177	AKAP1	AKAP1	FALSE	2.25512	2.72267e-08	2.24289	5.3887e-21	6.20267	9.67974
Bralan	endoderm	Cint	muscle_heart	ITB	Bralan_BLAG01001397	Cint_ENSCINT00000025177	AKAP1	AKAP1	FALSE	2.25512	2.72267e-08	1.35639	2.83476e-08	6.20267	5.90459
Bralan	endoderm	Cint	muscle_heart	LTB1	Bralan_BLAG12000214	Cint_ENSCINT00000003937	NACA	NACA	FALSE	1.91863	3.74386e-66	1.26752	2.05853e-10	17.4666	7.03158
Bralan	endoderm	Cint	muscle_heart	ETB	Bralan_BLAG12000214	Cint_ENSCINT00000003937	NACA	NACA	FALSE	1.91863	3.74386e-66	1.77227	2.14247e-106	17.4666	22.1561
Bralan	endoderm	Cint	muscle_heart	MTB	Bralan_BLAG12000214	Cint_ENSCINT00000003937	NACA	NACA	FALSE	1.91863	3.74386e-66	1.30201	5.31385e-46	17.4666	14.5491
Bralan	endoderm	Cint	muscle_heart	ETB	Bralan_BLAG01001515	Cint_ENSCINT00000017563	YWHAE	YWHAE	FALSE	1.81968	3.29714e-105	1.15979	5.1423e-49	22.0293	14.9695
Bralan	endoderm	Cint	muscle_heart	LTB1	Bralan_BLAG01001515	Cint_ENSCINT00000027636	YWHAE	YWHAE	FALSE	1.81968	3.29714e-105	1.08154	2.09484e-07	22.0293	5.907
Bralan	endoderm	Cint	muscle_heart	MTB	Bralan_BLAG08000445	Cint_ENSCINT00000019569	FUBP1	FUBP1/FUBP3	FALSE	1.69707	5.586e-15	1.20783	4.97272e-10	8.32434	6.5981
Bralan	endoderm	Cint	muscle_heart	ITB	Bralan_BLAG08000445	Cint_ENSCINT00000019569	FUBP1	FUBP1/FUBP3	FALSE	1.69707	5.586e-15	1.3645	1.66722e-20	8.32434	9.56175
Bralan	endoderm	Cint	muscle_heart	LTB1	Bralan_BLAG03002038	Cint_ENSCINT00000036585	SLC25A6	SLC25A31/SLC25A4	FALSE	1.68281	1.76932e-123	5.33438	4.38701e-17	23.8643	9.03578
Bralan	endoderm	Cint	muscle_heart	MTB	Bralan_BLAG03002038	Cint_ENSCINT00000036585	SLC25A6	SLC25A31/SLC25A4	FALSE	1.68281	1.76932e-123	6.21808	2.78211e-86	23.8643	20.0143
Bralan	endoderm	Cint	muscle_heart	ITB	Bralan_BLAG03002038	Cint_ENSCINT00000036585	SLC25A6	SLC25A31/SLC25A4	FALSE	1.68281	1.76932e-123	4.94626	1.20743e-146	23.8643	26.0025
Bralan	endoderm	Cint	muscle_heart	ETB	Bralan_BLAG03002038	Cint_ENSCINT00000036585	SLC25A6	SLC25A31/SLC25A4	FALSE	1.68281	1.76932e-123	7.03061	2.93497e-158	23.8643	27.0525
Bralan	endoderm	Cint	muscle_heart	LTB1	Bralan_BLAG02000162	Cint_ENSCINT00000001330	REEP5	REEP5	FALSE	1.45034	2.31595e-16	1.29265	0.0499508	8.69883	2.89466
Bralan	endoderm	Cint	muscle_heart	LTB1	Bralan_BLAG11000760	Cint_ENSCINT00000005164	PHB2	PHB2	FALSE	1.32736	0.0378113	1.18794	8.91888e-07	3.17904	5.63432
Bralan	endoderm	Cint	muscle_heart	LTB1	Bralan_BLAG15000867	Cint_ENSCINT00000019489	UNC5C	UNC5B/UNC5D	FALSE	1.09591	0.0382372	2.25451	5.30109e-05	3.17442	4.79802
Bralan	endoderm	Cint	muscle_heart	ITB	Bralan_BLAG02001837	Cint_ENSCINT00000008862	TPM3	TPM1/TPM2/TPM3/TPM4	FALSE	1.00813	0.0297856	5.08106	4.5329e-172	3.25518	28.1852
Bralan	endoderm	Cint	muscle_heart	MTB	Bralan_BLAG02001837	Cint_ENSCINT00000008862	TPM3	TPM1/TPM2/TPM3/TPM4	FALSE	1.00813	0.0297856	4.42484	2.82467e-57	3.25518	16.2642
Bralan	endoderm	Cint	muscle_heart	LTB1	Bralan_BLAG02001837	Cint_ENSCINT00000008862	TPM3	TPM1/TPM2/TPM3/TPM4	FALSE	1.00813	0.0297856	5.5146	6.38345e-18	3.25518	9.25658
Bralan	endoderm	Cint	muscle_heart	ETB	Bralan_BLAG02001837	Cint_ENSCINT00000008862	TPM3	TPM1/TPM2/TPM3/TPM4	FALSE	1.00813	0.0297856	4.60209	2.15705e-110	3.25518	22.5683
Bralan	endoderm	Cint	muscle_heart	ITB	Bralan_BLAG06001003	Cint_ENSCINT00000031785	UQCRQ	UQCRQ	FALSE	1.00239	2.83339e-06	1.70152	1.16926e-62	5.40163	16.9333
Bralan	endoderm	Cint	nervous_system	ETB	Bralan_BLAG04000893	Cint_ENSCINT00000033145	OTX2	OTX1/OTX2	TRUE	4.30098	1.05206e-67	1.9552	1.21221e-93	17.6702	20.758
Bralan	endoderm	Cint	nervous_system	LTB1	Bralan_BLAG04000893	Cint_ENSCINT00000033145	OTX2	OTX1/OTX2	TRUE	4.30098	1.05206e-67	1.10713	6.85968e-19	17.6702	9.14568
Bralan	endoderm	Cint	nervous_system	MTB	Bralan_BLAG04000893	Cint_ENSCINT00000033145	OTX2	OTX1/OTX2	TRUE	4.30098	1.05206e-67	1.56722	2.37859e-59	17.6702	16.4951
Bralan	endoderm	Cint	nervous_system	ITB	Bralan_BLAG04000893	Cint_ENSCINT00000033145	OTX2	OTX1/OTX2	TRUE	4.30098	1.05206e-67	1.43378	2.14832e-31	17.6702	11.9308
Bralan	endoderm	Cint	nervous_system	ETB	Bralan_BLAG06000553	Cint_ENSCINT00000008399	HMGB1	lan:HMGB1	TRUE	2.87253	1.20183e-226	1.19389	2.1426e-149	32.3748	26.2368
Bralan	endoderm	Cint	nervous_system	LTB1	Bralan_BLAG06000553	Cint_ENSCINT00000008399	HMGB1	lan:HMGB1	TRUE	2.87253	1.20183e-226	1.4082	4.68883e-140	32.3748	25.3931
Bralan	endoderm	Cint	nervous_system	MTB	Bralan_BLAG02001562	Cint_ENSCINT00000000768	ISL1	ISL1	TRUE	2.08021	0.010622	1.12411	0.00151076	3.55702	3.59003
Bralan	endoderm	Cint	nervous_system	MTB	Bralan_BLAG02000864	Cint_ENSCINT00000027010	ID2	ID1/ID2/ID3/ID4	TRUE	1.66074	3.59884e-57	3.30803	0	16.2378	44.7325
Bralan	endoderm	Cint	nervous_system	ETB	Bralan_BLAG02000864	Cint_ENSCINT00000027013	ID2	ID1/ID2/ID3/ID4	TRUE	1.66074	3.59884e-57	1.95433	8.88315e-141	16.2378	25.4682
Bralan	endoderm	Cint	nervous_system	LTB1	Bralan_BLAG02000864	Cint_ENSCINT00000027010	ID2	ID1/ID2/ID3/ID4	TRUE	1.66074	3.59884e-57	3.56755	6.55959e-287	16.2378	36.4018
Bralan	endoderm	Cint	nervous_system	LTB1	Bralan_BLAG02000864	Cint_ENSCINT00000027013	ID2	ID1/ID2/ID3/ID4	TRUE	1.66074	3.59884e-57	2.15684	6.35866e-114	16.2378	22.8876
Bralan	endoderm	Cint	nervous_system	ETB	Bralan_BLAG02000864	Cint_ENSCINT00000027010	ID2	ID1/ID2/ID3/ID4	TRUE	1.66074	3.59884e-57	3.18261	0	16.2378	40.1353
Bralan	endoderm	Cint	nervous_system	MTB	Bralan_BLAG02000864	Cint_ENSCINT00000027013	ID2	ID1/ID2/ID3/ID4	TRUE	1.66074	3.59884e-57	2.7588	6.46003e-292	16.2378	36.7238
Bralan	endoderm	Cint	nervous_system	ITB	Bralan_BLAG02000864	Cint_ENSCINT00000027010	ID2	ID1/ID2/ID3/ID4	TRUE	1.66074	3.59884e-57	1.2313	7.1092e-40	16.2378	13.4749
Bralan	endoderm	Cint	nervous_system	LTB1	Bralan_BLAG11000490	Cint_ENSCINT00000021107	YBX3	YBX1/YBX2/YBX3	TRUE	1.40755	5.96365e-120	1.17435	9.09432e-185	23.5195	29.1843
Bralan	endoderm	Cint	nervous_system	ETB	Bralan_BLAG11000553	Cint_ENSCINT00000005479	SVEP1	lan:BCAN/CD209/CLEC10A/CLEC4E/CLEC4M/COLEC10/COLEC11/COLEC12/CSMD3/HYPP2268/HYPP6036/HYPP6038/HYPP9239/LPA/MRC1/MRC2/NCAN/PCSK9/PKD1L3/SVEP1/VCAN	FALSE	5.15211	6.73655e-22	1.96406	4.89495e-40	10.0593	13.5041
Bralan	endoderm	Cint	nervous_system	MTB	Bralan_BLAG11000553	Cint_ENSCINT00000005479	SVEP1	lan:BCAN/CD209/CLEC10A/CLEC4E/CLEC4M/COLEC10/COLEC11/COLEC12/CSMD3/HYPP2268/HYPP6036/HYPP6038/HYPP9239/LPA/MRC1/MRC2/NCAN/PCSK9/PKD1L3/SVEP1/VCAN	FALSE	5.15211	6.73655e-22	2.81845	5.79445e-96	10.0593	21.02
Bralan	endoderm	Cint	nervous_system	LTB1	Bralan_BLAG11000553	Cint_ENSCINT00000005479	SVEP1	lan:BCAN/CD209/CLEC10A/CLEC4E/CLEC4M/COLEC10/COLEC11/COLEC12/CSMD3/HYPP2268/HYPP6036/HYPP6038/HYPP9239/LPA/MRC1/MRC2/NCAN/PCSK9/PKD1L3/SVEP1/VCAN	FALSE	5.15211	6.73655e-22	3.61576	2.39312e-117	10.0593	23.232
Bralan	endoderm	Cint	nervous_system	LTB1	Bralan_BLAG18000638	Cint_ENSCINT00000010347	SLC6A19	SLC6A15/SLC6A16/SLC6A17/SLC6A21	FALSE	4.19652	9.90362e-43	1.75182	0.0342544	14.0419	2.56963
Bralan	endoderm	Cint	nervous_system	ETB	Bralan_BLAG03001510	Cint_ENSCINT00000031494	TIMP4	TIMP3	FALSE	3.88673	8.24608e-33	1.10383	6.73261e-31	12.3084	11.8275
Bralan	endoderm	Cint	nervous_system	LTB1	Bralan_BLAG03001510	Cint_ENSCINT00000031494	TIMP4	TIMP3	FALSE	3.88673	8.24608e-33	1.30119	5.12158e-23	12.3084	10.137
Bralan	endoderm	Cint	nervous_system	MTB	Bralan_BLAG03001510	Cint_ENSCINT00000031494	TIMP4	TIMP3	FALSE	3.88673	8.24608e-33	1.01597	1.78647e-27	12.3084	11.1345
Bralan	endoderm	Cint	nervous_system	MTB	Bralan_BLAG01002480	Cint_ENSCINT00000015861	NCAM2	NCAM1/NCAM2	FALSE	3.56711	4.10572e-39	1.33403	3.06858e-05	13.4355	4.54867
Bralan	endoderm	Cint	nervous_system	ETB	Bralan_BLAG01002480	Cint_ENSCINT00000015861	NCAM2	NCAM1/NCAM2	FALSE	3.56711	4.10572e-39	1.77417	4.70243e-08	13.4355	5.80486
Bralan	endoderm	Cint	nervous_system	LTB1	Bralan_BLAG01002480	Cint_ENSCINT00000015861	NCAM2	NCAM1/NCAM2	FALSE	3.56711	4.10572e-39	3.46016	8.13595e-37	13.4355	12.9114
Bralan	endoderm	Cint	nervous_system	LTB1	Bralan_BLAG08000678	Cint_ENSCINT00000030292	TNNI1	TNNI1/TNNI2/TNNI3	FALSE	3.56658	0.0125199	1.5627	2.36522e-57	3.50917	16.1826
Bralan	endoderm	Cint	nervous_system	LTB1	Bralan_BLAG17000637	Cint_ENSCINT00000003800	AVIL	AVIL/VIL1/VILL	FALSE	3.19336	0.00526838	3.02421	2.8138e-05	3.75103	4.55001
Bralan	endoderm	Cint	nervous_system	ETB	Bralan_BLAG16000871	Cint_ENSCINT00000007797	BMP7	BMP5/BMP6/BMP7/BMP8A/BMP8B	FALSE	2.28512	0.0072974	1.00019	0.00107706	3.66434	3.67596
Bralan	endoderm	Cint	nervous_system	LTB1	Bralan_BLAG12000320	Cint_ENSCINT00000003914	PDK3	PDK1/PDK2/PDK3/PDK4	FALSE	2.07985	0.00731233	1.0585	1.44213e-16	3.66326	8.53687
Bralan	endoderm	Cint	nervous_system	MTB	Bralan_BLAG12000320	Cint_ENSCINT00000003914	PDK3	PDK1/PDK2/PDK3/PDK4	FALSE	2.07985	0.00731233	1.26176	6.47061e-50	3.66326	15.1071
Bralan	endoderm	Cint	nervous_system	LTB1	Bralan_BLAG01001515	Cint_ENSCINT00000027636	YWHAE	YWHAE	FALSE	1.81968	3.29714e-105	1.61067	0	22.0293	41.9973
Bralan	endoderm	Cint	nervous_system	LTB1	Bralan_BLAG05000838	Cint_ENSCINT00000008922	SMC1A	SMC1A	FALSE	1.606	6.32386e-05	1.15935	9.20342e-71	4.7934	17.997
Bralan	endoderm	Cint	nervous_system	LTB1	Bralan_BLAG05000838	Cint_ENSCINT00000036985	SMC1A	SMC1A	FALSE	1.606	6.32386e-05	1.15935	9.20342e-71	4.7934	17.997
Bralan	endoderm	Cint	nervous_system	MTB	Bralan_BLAG13000104	Cint_ENSCINT00000004046	PTBP1	PTBP1/PTBP2/PTBP3/ZFP638	FALSE	1.52431	7.39208e-09	1.25166	2.16604e-23	6.41027	10.2455
Bralan	endoderm	Cint	nervous_system	ITB	Bralan_BLAG09000291	Cint_ENSCINT00000027555	ATP5J2	ATP5J2/D11WSU47E	FALSE	1.26861	7.66069e-10	1.54647	7.62902e-256	6.75465	34.3765
Bralan	endoderm	Cint	nervous_system	LTB1	Bralan_BLAG01001186	Cint_ENSCINT00000015147	SRSF1	SRSF1	FALSE	1.25002	0.00274727	1.11565	4.93464e-49	3.92239	14.9449
Bralan	endoderm	Cint	nervous_system	ITB	Bralan_BLAG01000077	Cint_ENSCINT00000011862	ATP5O	ATP5O	FALSE	1.22885	0.000626874	1.0999	2.24695e-99	4.28506	21.3841
Bralan	endoderm	Cint	nervous_system	LTB1	Bralan_BLAG01001435	Cint_ENSCINT00000009413	PPP1CA	PPP1CC	FALSE	1.12234	9.13926e-05	1.64829	6.15974e-43	4.71586	13.9673
Bralan	endoderm	Cint	nervous_system	ITB	Bralan_BLAG09000701	Cint_ENSCINT00000025343	ATP5H	ATP5H	FALSE	1.03108	0.00565869	1.26117	5.44665e-141	3.73141	25.4943
Bralan	endoderm	Cint	nervous_system	LTB1	Bralan_BLAG02001837	Cint_ENSCINT00000008862	TPM3	TPM1/TPM2/TPM3/TPM4	FALSE	1.00813	0.0297856	1.46611	5.80181e-52	3.25518	15.3924
Bralan	endoderm	Cint	nervous_system	ITB	Bralan_BLAG06001003	Cint_ENSCINT00000031785	UQCRQ	UQCRQ	FALSE	1.00239	2.83339e-06	1.75108	2.81502e-238	5.40163	33.1728
Bralan	endoderm	Cint	notochord	ETB	Bralan_BLAG04001275	Cint_ENSCINT00000033442	FOXA2	FOXA1/FOXA2/FOXA3	TRUE	3.04244	8.99915e-11	4.92835	1.89585e-188	7.06334	29.4592
Bralan	endoderm	Cint	notochord	MTB	Bralan_BLAG04001275	Cint_ENSCINT00000033442	FOXA2	FOXA1/FOXA2/FOXA3	TRUE	3.04244	8.99915e-11	5.21488	2.18071e-166	7.06334	27.683
Bralan	endoderm	Cint	notochord	ITB	Bralan_BLAG04001275	Cint_ENSCINT00000033442	FOXA2	FOXA1/FOXA2/FOXA3	TRUE	3.04244	8.99915e-11	4.3396	8.57529e-133	7.06334	24.7489
Bralan	endoderm	Cint	notochord	LTB1	Bralan_BLAG04001275	Cint_ENSCINT00000033442	FOXA2	FOXA1/FOXA2/FOXA3	TRUE	3.04244	8.99915e-11	3.06445	2.45252e-26	7.06334	10.9274
Bralan	endoderm	Cint	notochord	ETB	Bralan_BLAG04001273	Cint_ENSCINT00000033442	FOXA1	FOXA1/FOXA2/FOXA3	TRUE	2.97599	6.35755e-19	4.92835	1.89585e-188	9.35207	29.4592
Bralan	endoderm	Cint	notochord	MTB	Bralan_BLAG04001273	Cint_ENSCINT00000033442	FOXA1	FOXA1/FOXA2/FOXA3	TRUE	2.97599	6.35755e-19	5.21488	2.18071e-166	9.35207	27.683
Bralan	endoderm	Cint	notochord	ITB	Bralan_BLAG04001273	Cint_ENSCINT00000033442	FOXA1	FOXA1/FOXA2/FOXA3	TRUE	2.97599	6.35755e-19	4.3396	8.57529e-133	9.35207	24.7489
Bralan	endoderm	Cint	notochord	LTB1	Bralan_BLAG04001273	Cint_ENSCINT00000033442	FOXA1	FOXA1/FOXA2/FOXA3	TRUE	2.97599	6.35755e-19	3.06445	2.45252e-26	9.35207	10.9274
Bralan	endoderm	Cint	notochord	MTB	Bralan_BLAG02001562	Cint_ENSCINT00000000768	ISL1	ISL1	TRUE	2.08021	0.010622	5.19603	1.40715e-90	3.55702	20.3955
Bralan	endoderm	Cint	notochord	LTB1	Bralan_BLAG02001562	Cint_ENSCINT00000000768	ISL1	ISL1	TRUE	2.08021	0.010622	5.73245	4.82442e-69	3.55702	17.8253
Bralan	endoderm	Cint	notochord	ETB	Bralan_BLAG02001562	Cint_ENSCINT00000000768	ISL1	ISL1	TRUE	2.08021	0.010622	4.41077	2.72106e-56	3.55702	16.054
Bralan	endoderm	Cint	notochord	LTB1	Bralan_BLAG15101012	Cint_ENSCINT00000004053	TCF7L2	LEF1/TCF7/TCF7L1/TCF7L2	TRUE	1.53625	1.11407e-08	2.20046	0.000910999	6.34543	3.79516
Bralan	endoderm	Cint	notochord	ETB	Bralan_BLAG07000692	Cint_ENSCINT00000007859	SALL3	SALL1/SALL3/SALL4	TRUE	1.24263	1.43472e-13	1.36944	1.57147e-30	7.92371	11.7683
Bralan	endoderm	Cint	notochord	MTB	Bralan_BLAG07000692	Cint_ENSCINT00000007859	SALL3	SALL1/SALL3/SALL4	TRUE	1.24263	1.43472e-13	1.9147	2.4503e-39	7.92371	13.3846
Bralan	endoderm	Cint	notochord	ITB	Bralan_BLAG07000692	Cint_ENSCINT00000007859	SALL3	SALL1/SALL3/SALL4	TRUE	1.24263	1.43472e-13	1.69123	9.29659e-33	7.92371	12.2191
Bralan	endoderm	Cint	notochord	ITB	Bralan_BLAG03001510	Cint_ENSCINT00000016537	TIMP4	TIMP3	FALSE	3.88673	8.24608e-33	4.20796	1.5748e-167	12.3084	27.8123
Bralan	endoderm	Cint	notochord	MTB	Bralan_BLAG03001510	Cint_ENSCINT00000016537	TIMP4	TIMP3	FALSE	3.88673	8.24608e-33	4.73914	1.0094e-143	12.3084	25.7191
Bralan	endoderm	Cint	notochord	ETB	Bralan_BLAG03001510	Cint_ENSCINT00000016537	TIMP4	TIMP3	FALSE	3.88673	8.24608e-33	4.30446	1.83626e-179	12.3084	28.7464
Bralan	endoderm	Cint	notochord	LTB1	Bralan_BLAG03001510	Cint_ENSCINT00000016537	TIMP4	TIMP3	FALSE	3.88673	8.24608e-33	4.19469	9.7815e-66	12.3084	17.3892
Bralan	endoderm	Cint	notochord	LTB1	Bralan_BLAG14000550	Cint_ENSCINT00000016093	COL4A6	COL4A1/COL4A3/COL4A5	FALSE	3.66803	1.47258e-238	3.77038	3.60809e-91	33.2177	20.5031
Bralan	endoderm	Cint	notochord	MTB	Bralan_BLAG14000550	Cint_ENSCINT00000016093	COL4A6	COL4A1/COL4A3/COL4A5	FALSE	3.66803	1.47258e-238	3.74136	1.96696e-169	33.2177	27.9362
Bralan	endoderm	Cint	notochord	ETB	Bralan_BLAG14000550	Cint_ENSCINT00000016093	COL4A6	COL4A1/COL4A3/COL4A5	FALSE	3.66803	1.47258e-238	3.11144	2.70475e-170	33.2177	28.0004
Bralan	endoderm	Cint	notochord	MTB	Bralan_BLAG11000184	Cint_ENSCINT00000008382	ATIC	ATIC	FALSE	3.09511	0.0200277	1.73363	2.42732e-13	3.37413	7.65578
Bralan	endoderm	Cint	notochord	LTB1	Bralan_BLAG14000551	Cint_ENSCINT00000016017	COL4A6	COL4A2/COL4A4/COL4A6	FALSE	2.94993	4.74884e-150	2.76417	1.652e-74	26.3133	18.5212
Bralan	endoderm	Cint	notochord	MTB	Bralan_BLAG14000551	Cint_ENSCINT00000016017	COL4A6	COL4A2/COL4A4/COL4A6	FALSE	2.94993	4.74884e-150	3.16765	2.71495e-172	26.3133	28.1748
Bralan	endoderm	Cint	notochord	ETB	Bralan_BLAG14000551	Cint_ENSCINT00000016017	COL4A6	COL4A2/COL4A4/COL4A6	FALSE	2.94993	4.74884e-150	2.64827	2.27248e-170	26.3133	28.007
Bralan	endoderm	Cint	notochord	ITB	Bralan_BLAG14000551	Cint_ENSCINT00000016017	COL4A6	COL4A2/COL4A4/COL4A6	FALSE	2.94993	4.74884e-150	1.13607	4.03906e-31	26.3133	11.904
Bralan	endoderm	Cint	notochord	ETB	Bralan_BLAG17000751	Cint_ENSCINT00000008935	PA2G4	PA2G4	FALSE	2.58252	2.5787e-05	1.19205	2.04211e-64	4.97843	17.1815
Bralan	endoderm	Cint	notochord	MTB	Bralan_BLAG01000337	Cint_ENSCINT00000025826	RDX	EZR/MSN/RDX	FALSE	2.43937	3.97874e-13	4.60957	1.64818e-195	7.79393	30.0447
Bralan	endoderm	Cint	notochord	ITB	Bralan_BLAG01000337	Cint_ENSCINT00000025826	RDX	EZR/MSN/RDX	FALSE	2.43937	3.97874e-13	1.06631	3.21999e-25	7.79393	10.6945
Bralan	endoderm	Cint	notochord	LTB1	Bralan_BLAG01000337	Cint_ENSCINT00000025826	RDX	EZR/MSN/RDX	FALSE	2.43937	3.97874e-13	5.85433	1.85926e-109	7.79393	22.5629
Bralan	endoderm	Cint	notochord	ETB	Bralan_BLAG01000337	Cint_ENSCINT00000025826	RDX	EZR/MSN/RDX	FALSE	2.43937	3.97874e-13	4.22592	5.99577e-230	7.79393	32.5564
Bralan	endoderm	Cint	notochord	ETB	Bralan_BLAG07000052	Cint_ENSCINT00000018235	UBE2C	UBE2C	FALSE	2.39498	0.0404789	1.35273	6.83006e-67	3.15594	17.5111
Bralan	endoderm	Cint	notochord	MTB	Bralan_BLAG12000208	Cint_ENSCINT00000016753	SHMT1	SHMT1	FALSE	2.27748	3.33715e-06	1.68459	1.75599e-22	5.37106	10.0499
Bralan	endoderm	Cint	notochord	LTB1	Bralan_BLAG10000590	Cint_ENSCINT00000024318	RPL37A	RPL37A	FALSE	2.23038	2.27394e-154	1.67595	1.52747e-56	26.6917	16.1151
Bralan	endoderm	Cint	notochord	ETB	Bralan_BLAG10000590	Cint_ENSCINT00000024318	RPL37A	RPL37A	FALSE	2.23038	2.27394e-154	1.19681	1.03291e-63	26.6917	17.0868
Bralan	endoderm	Cint	notochord	ETB	Bralan_BLAG02001253	Cint_ENSCINT00000004181	PPIB	PPIB	FALSE	2.20453	1.19293e-97	1.53554	2.87255e-125	21.2223	24.0022
Bralan	endoderm	Cint	notochord	MTB	Bralan_BLAG02001253	Cint_ENSCINT00000004181	PPIB	PPIB	FALSE	2.20453	1.19293e-97	1.59953	6.24115e-101	21.2223	21.536
Bralan	endoderm	Cint	notochord	MTB	Bralan_BLAG07000962	Cint_ENSCINT00000029225	RPS19	RPS19	FALSE	2.19326	6.49502e-133	1.225	9.86518e-45	24.7624	14.2883
Bralan	endoderm	Cint	notochord	LTB1	Bralan_BLAG07000962	Cint_ENSCINT00000029225	RPS19	RPS19	FALSE	2.19326	6.49502e-133	1.2358	4.97338e-25	24.7624	10.6444
Bralan	endoderm	Cint	notochord	ETB	Bralan_BLAG07000962	Cint_ENSCINT00000029225	RPS19	RPS19	FALSE	2.19326	6.49502e-133	1.49621	1.59404e-85	24.7624	19.8122
Bralan	endoderm	Cint	notochord	LTB1	Bralan_BLAG13000764	Cint_ENSCINT00000014412	FKBP9	FKBP10/FKBP9	FALSE	2.10908	6.37948e-88	5.19517	3.06924e-100	20.1358	21.518
Bralan	endoderm	Cint	notochord	ETB	Bralan_BLAG13000764	Cint_ENSCINT00000014412	FKBP9	FKBP10/FKBP9	FALSE	2.10908	6.37948e-88	5.54425	4.20761e-264	20.1358	34.9422
Bralan	endoderm	Cint	notochord	MTB	Bralan_BLAG13000764	Cint_ENSCINT00000014412	FKBP9	FKBP10/FKBP9	FALSE	2.10908	6.37948e-88	6.00915	1.61381e-203	20.1358	30.7538
Bralan	endoderm	Cint	notochord	ITB	Bralan_BLAG13000764	Cint_ENSCINT00000014412	FKBP9	FKBP10/FKBP9	FALSE	2.10908	6.37948e-88	3.55593	7.31171e-209	20.1358	31.0599
Bralan	endoderm	Cint	notochord	LTB1	Bralan_BLAG06000740	Cint_ENSCINT00000026971	SHROOM2	lan:SHROOM2	FALSE	1.51334	0.0203605	10.8214	1.16662e-85	3.36931	19.8695
Bralan	endoderm	Cint	notochord	LTB1	Bralan_BLAG06000740	Cint_ENSCINT00000026973	SHROOM2	lan:SHROOM2	FALSE	1.51334	0.0203605	5.67314	1.01328e-75	3.36931	18.6721
Bralan	endoderm	Cint	notochord	ETB	Bralan_BLAG06000740	Cint_ENSCINT00000026973	SHROOM2	lan:SHROOM2	FALSE	1.51334	0.0203605	1.74858	2.34038e-05	3.36931	4.65765
Bralan	endoderm	Cint	notochord	MTB	Bralan_BLAG06000740	Cint_ENSCINT00000026971	SHROOM2	lan:SHROOM2	FALSE	1.51334	0.0203605	2.90356	0.0424858	3.36931	2.56486
Bralan	endoderm	Cint	notochord	MTB	Bralan_BLAG06000740	Cint_ENSCINT00000026973	SHROOM2	lan:SHROOM2	FALSE	1.51334	0.0203605	2.6662	8.02352e-14	3.36931	7.7997
Bralan	endoderm	Cint	notochord	ETB	Bralan_BLAG19000006	Cint_ENSCINT00000033285	HYPK	HYPK	FALSE	1.49053	0.00695379	1.14768	7.71499e-34	3.67694	12.4024
Bralan	endoderm	Cint	notochord	MTB	Bralan_BLAG02000162	Cint_ENSCINT00000001330	REEP5	REEP5	FALSE	1.45034	2.31595e-16	1.17888	9.92086e-23	8.69883	10.1075
Bralan	endoderm	Cint	notochord	ITB	Bralan_BLAG10000166	Cint_ENSCINT00000030431	PHGDH	PHGDH	FALSE	1.35395	0.000526008	1.01129	0.0048747	4.3287	3.38407
Bralan	endoderm	Cint	notochord	ITB	Bralan_BLAG09000291	Cint_ENSCINT00000027555	ATP5J2	ATP5J2/D11WSU47E	FALSE	1.26861	7.66069e-10	1.2277	4.51069e-63	6.75465	17.0344
Bralan	endoderm	Cint	notochord	ETB	Bralan_BLAG16000505	Cint_ENSCINT00000010932	STT3A	STT3A	FALSE	1.25544	2.88813e-06	1.14642	2.83243e-27	5.39763	11.1088
Bralan	endoderm	Cint	notochord	LTB1	Bralan_BLAG16000505	Cint_ENSCINT00000010932	STT3A	STT3A	FALSE	1.25544	2.88813e-06	1.04087	7.1181e-10	5.39763	6.54338
Bralan	endoderm	Cint	notochord	MTB	Bralan_BLAG16000505	Cint_ENSCINT00000010932	STT3A	STT3A	FALSE	1.25544	2.88813e-06	1.79784	8.0499e-54	5.39763	15.6936
Bralan	endoderm	Cint	notochord	ITB	Bralan_BLAG06001003	Cint_ENSCINT00000031785	UQCRQ	UQCRQ	FALSE	1.00239	2.83339e-06	1.08165	5.59599e-34	5.40163	12.449
Bralan	endoderm	Drer	Blood	18	Bralan_BLAG05000590	Drer_ENSDART00000082420	GATA2	GATA2/GATA3	TRUE	1.75196	1.21665e-07	2.17182	5.81478e-06	5.95662	5.20202
Bralan	endoderm	Drer	Blood	14	Bralan_BLAG05000590	Drer_ENSDART00000082420	GATA2	GATA2/GATA3	TRUE	1.75196	1.21665e-07	4.11812	1.15007e-06	5.95662	5.95826
Bralan	endoderm	Drer	Blood	14	Bralan_BLAG11000426	Drer_ENSDART00000017188	NCL	NCL	FALSE	3.82321	4.31837e-161	2.7437	3.75692e-18	27.2696	9.52874
Bralan	endoderm	Drer	Blood	18	Bralan_BLAG11000426	Drer_ENSDART00000017188	NCL	NCL	FALSE	3.82321	4.31837e-161	1.53848	8.85279e-29	27.2696	11.5569
Bralan	endoderm	Drer	Blood	18	Bralan_BLAG01002480	Drer_ENSDART00000157454	NCAM2	NCAM1/NCAM2	FALSE	3.56711	4.10572e-39	2.4011	6.57151e-15	13.4355	8.30272
Bralan	endoderm	Drer	Blood	18	Bralan_BLAG09000552	Drer_ENSDART00000078266	RSL1D1	RSL1D1	FALSE	3.44322	1.48789e-35	1.78165	1.79668e-43	12.8116	14.2078
Bralan	endoderm	Drer	Blood	14	Bralan_BLAG15000798	Drer_ENSDART00000093149	DDX21	DDX21/DDX50	FALSE	3.18461	4.35924e-16	1.27879	0.0321705	8.62617	3.66161
Bralan	endoderm	Drer	Blood	18	Bralan_BLAG15000798	Drer_ENSDART00000093149	DDX21	DDX21/DDX50	FALSE	3.18461	4.35924e-16	1.15741	9.31188e-15	8.62617	8.26047
Bralan	endoderm	Drer	Blood	18	Bralan_BLAG02000897	Drer_ENSDART00000158313	DDX24	DDX24	FALSE	3.00803	0.00247147	1.04907	6.3528e-06	3.94947	5.18484
Bralan	endoderm	Drer	Blood	24	Bralan_BLAG02002146	Drer_ENSDART00000105546	CKS1B	CKS1B/CKS1BRT	FALSE	2.92864	6.29107e-08	1.55901	9.59436e-07	6.06581	5.4291
Bralan	endoderm	Drer	Blood	18	Bralan_BLAG09001097	Drer_ENSDART00000029133	SNU13	SNU13	FALSE	2.90947	5.11229e-97	1.92435	1.7226e-22	21.1527	10.2155
Bralan	endoderm	Drer	Blood	14	Bralan_BLAG06000137	Drer_ENSDART00000003428	PRPS1	PRPS1/PRPS1L1/PRPS1L3/PRPS2	FALSE	2.90677	3.92096e-07	2.04983	1.07568e-06	5.75592	5.97271
Bralan	endoderm	Drer	Blood	18	Bralan_BLAG13000773	Drer_ENSDART00000154037	PUM3	PUM3	FALSE	2.81601	0.000310314	1.67475	6.81765e-25	4.44919	10.7495
Bralan	endoderm	Drer	Blood	14	Bralan_BLAG13000773	Drer_ENSDART00000154037	PUM3	PUM3	FALSE	2.81601	0.000310314	1.8222	0.000410103	4.44919	4.78019
Bralan	endoderm	Drer	Blood	18	Bralan_BLAG03001579	Drer_ENSDART00000114524	PRPF31	NOP56	FALSE	2.69637	1.48817e-145	1.87989	2.17354e-60	25.9155	16.7436
Bralan	endoderm	Drer	Blood	14	Bralan_BLAG03001579	Drer_ENSDART00000114524	PRPF31	NOP56	FALSE	2.69637	1.48817e-145	1.45672	4.40608e-05	25.9155	5.26614
Bralan	endoderm	Drer	Blood	14	Bralan_BLAG11000427	Drer_ENSDART00000017188	NCL	NCL	FALSE	2.61862	1.03901e-34	2.7437	3.75692e-18	12.6593	9.52874
Bralan	endoderm	Drer	Blood	18	Bralan_BLAG11000427	Drer_ENSDART00000017188	NCL	NCL	FALSE	2.61862	1.03901e-34	1.53848	8.85279e-29	12.6593	11.5569
Bralan	endoderm	Drer	Blood	24	Bralan_BLAG19000605	Drer_ENSDART00000102500	ANP32B	ANP32A/ANP32B/ANP32E	FALSE	2.61831	2.67028e-121	1.89814	9.70737e-151	23.652	26.3719
Bralan	endoderm	Drer	Blood	14	Bralan_BLAG19000605	Drer_ENSDART00000077059	ANP32B	ANP32A/ANP32B/ANP32E	FALSE	2.61831	2.67028e-121	1.60143	1.99844e-06	23.652	5.85551
Bralan	endoderm	Drer	Blood	18	Bralan_BLAG19000605	Drer_ENSDART00000102500	ANP32B	ANP32A/ANP32B/ANP32E	FALSE	2.61831	2.67028e-121	1.70171	3.1253e-62	23.652	16.9976
Bralan	endoderm	Drer	Blood	14	Bralan_BLAG19000605	Drer_ENSDART00000102500	ANP32B	ANP32A/ANP32B/ANP32E	FALSE	2.61831	2.67028e-121	1.25874	0.000198579	23.652	4.95282
Bralan	endoderm	Drer	Blood	18	Bralan_BLAG17000751	Drer_ENSDART00000016248	PA2G4	PA2G4	FALSE	2.58252	2.5787e-05	1.5701	5.38475e-44	4.97843	14.2924
Bralan	endoderm	Drer	Blood	14	Bralan_BLAG05000508	Drer_ENSDART00000077707	LLPH	LLPH	FALSE	2.57486	0.0252169	1.86769	0.000139064	3.30684	5.0251
Bralan	endoderm	Drer	Blood	18	Bralan_BLAG05000508	Drer_ENSDART00000077707	LLPH	LLPH	FALSE	2.57486	0.0252169	1.49395	4.69534e-20	3.30684	9.64385
Bralan	endoderm	Drer	Blood	24	Bralan_BLAG01000640	Drer_ENSDART00000128050	UTP14C	UTP14A/UTP14B	FALSE	2.54563	0.016164	1.39649	4.32478e-11	3.43567	7.04719
Bralan	endoderm	Drer	Blood	18	Bralan_BLAG01000640	Drer_ENSDART00000128050	UTP14C	UTP14A/UTP14B	FALSE	2.54563	0.016164	1.80995	1.21886e-11	3.43567	7.32731
Bralan	endoderm	Drer	Blood	18	Bralan_BLAG04000704	Drer_ENSDART00000083836	CCDC86	CCDC86	FALSE	2.51695	0.000747139	1.31979	1.19571e-09	4.24361	6.65948
Bralan	endoderm	Drer	Blood	18	Bralan_BLAG03001408	Drer_ENSDART00000101037	NHP2	NHP2	FALSE	2.44387	2.28576e-41	1.31417	1.37315e-21	13.8159	10.0061
Bralan	endoderm	Drer	Blood	14	Bralan_BLAG03001408	Drer_ENSDART00000101037	NHP2	NHP2	FALSE	2.44387	2.28576e-41	2.42582	1.7578e-12	13.8159	8.01012
Bralan	endoderm	Drer	Blood	18	Bralan_BLAG01001688	Drer_ENSDART00000023101	PES1	PES1	FALSE	2.42464	0.00892536	1.28874	1.22518e-10	3.60567	7.00042
Bralan	endoderm	Drer	Blood	14	Bralan_BLAG17000243	Drer_ENSDART00000169915	NOP58	NOP58	FALSE	2.41186	1.30478e-28	1.98457	1.90023e-08	11.4941	6.65738
Bralan	endoderm	Drer	Blood	18	Bralan_BLAG17000243	Drer_ENSDART00000169915	NOP58	NOP58	FALSE	2.41186	1.30478e-28	2.01919	2.07198e-59	11.4941	16.6075
Bralan	endoderm	Drer	Blood	14	Bralan_BLAG14000264	Drer_ENSDART00000017176	DKC1	DKC1	FALSE	2.38784	5.33808e-14	2.12872	1.28929e-08	8.04738	6.71746
Bralan	endoderm	Drer	Blood	18	Bralan_BLAG14000264	Drer_ENSDART00000017176	DKC1	DKC1	FALSE	2.38784	5.33808e-14	1.57873	2.04358e-31	8.04738	12.0761
Bralan	endoderm	Drer	Blood	14	Bralan_BLAG17000936	Drer_ENSDART00000041627	SSB	SSB	FALSE	2.3756	6.27962e-08	2.484	1.90946e-10	6.06639	7.36717
Bralan	endoderm	Drer	Blood	18	Bralan_BLAG17000936	Drer_ENSDART00000041627	SSB	SSB	FALSE	2.3756	6.27962e-08	2.28656	3.7196e-60	6.06639	16.7109
Bralan	endoderm	Drer	Blood	14	Bralan_BLAG04000847	Drer_ENSDART00000076030	FBL	FBL/FBLL1	FALSE	2.30897	3.77644e-26	2.42093	9.28011e-14	10.9886	8.39052
Bralan	endoderm	Drer	Blood	18	Bralan_BLAG04000847	Drer_ENSDART00000076030	FBL	FBL/FBLL1	FALSE	2.30897	3.77644e-26	1.86531	4.87474e-50	10.9886	15.2399
Bralan	endoderm	Drer	Blood	18	Bralan_BLAG04001369	Drer_ENSDART00000050308	CALM1	CALM1/CALM2/CALM3	FALSE	2.26281	8.18529e-69	3.6477	1.4583e-107	17.8143	22.3441
Bralan	endoderm	Drer	Blood	18	Bralan_BLAG04001369	Drer_ENSDART00000172114	CALM1	CALM1/CALM2/CALM3	FALSE	2.26281	8.18529e-69	3.6477	1.4583e-107	17.8143	22.3441
Bralan	endoderm	Drer	Blood	18	Bralan_BLAG04001369	Drer_ENSDART00000034580	CALM1	CALM1/CALM2/CALM3	FALSE	2.26281	8.18529e-69	3.6477	1.4583e-107	17.8143	22.3441
Bralan	endoderm	Drer	Blood	24	Bralan_BLAG04001369	Drer_ENSDART00000034580	CALM1	CALM1/CALM2/CALM3	FALSE	2.26281	8.18529e-69	2.747	5.4101e-137	17.8143	25.1396
Bralan	endoderm	Drer	Blood	24	Bralan_BLAG04001369	Drer_ENSDART00000065392	CALM1	CALM1/CALM2/CALM3	FALSE	2.26281	8.18529e-69	2.747	5.4101e-137	17.8143	25.1396
Bralan	endoderm	Drer	Blood	14	Bralan_BLAG04001369	Drer_ENSDART00000050308	CALM1	CALM1/CALM2/CALM3	FALSE	2.26281	8.18529e-69	2.78836	1.70414e-09	17.8143	7.03067
Bralan	endoderm	Drer	Blood	18	Bralan_BLAG04001369	Drer_ENSDART00000021083	CALM1	CALM1/CALM2/CALM3	FALSE	2.26281	8.18529e-69	3.6477	1.4583e-107	17.8143	22.3441
Bralan	endoderm	Drer	Blood	18	Bralan_BLAG04001369	Drer_ENSDART00000065392	CALM1	CALM1/CALM2/CALM3	FALSE	2.26281	8.18529e-69	3.6477	1.4583e-107	17.8143	22.3441
Bralan	endoderm	Drer	Blood	24	Bralan_BLAG04001369	Drer_ENSDART00000050308	CALM1	CALM1/CALM2/CALM3	FALSE	2.26281	8.18529e-69	2.747	5.4101e-137	17.8143	25.1396
Bralan	endoderm	Drer	Blood	14	Bralan_BLAG04001369	Drer_ENSDART00000034580	CALM1	CALM1/CALM2/CALM3	FALSE	2.26281	8.18529e-69	2.78836	1.70414e-09	17.8143	7.03067
Bralan	endoderm	Drer	Blood	14	Bralan_BLAG04001369	Drer_ENSDART00000021083	CALM1	CALM1/CALM2/CALM3	FALSE	2.26281	8.18529e-69	2.78836	1.70414e-09	17.8143	7.03067
Bralan	endoderm	Drer	Blood	14	Bralan_BLAG04001369	Drer_ENSDART00000065392	CALM1	CALM1/CALM2/CALM3	FALSE	2.26281	8.18529e-69	2.78836	1.70414e-09	17.8143	7.03067
Bralan	endoderm	Drer	Blood	24	Bralan_BLAG04001369	Drer_ENSDART00000172114	CALM1	CALM1/CALM2/CALM3	FALSE	2.26281	8.18529e-69	2.747	5.4101e-137	17.8143	25.1396
Bralan	endoderm	Drer	Blood	14	Bralan_BLAG04001369	Drer_ENSDART00000172114	CALM1	CALM1/CALM2/CALM3	FALSE	2.26281	8.18529e-69	2.78836	1.70414e-09	17.8143	7.03067
Bralan	endoderm	Drer	Blood	24	Bralan_BLAG04001369	Drer_ENSDART00000021083	CALM1	CALM1/CALM2/CALM3	FALSE	2.26281	8.18529e-69	2.747	5.4101e-137	17.8143	25.1396
Bralan	endoderm	Drer	Blood	24	Bralan_BLAG12000622	Drer_ENSDART00000078423	ATP5G3	ATP5G1/ATP5G2/ATP5G3	FALSE	2.16645	2.20257e-64	1.35345	1.23883e-51	17.2316	15.4149
Bralan	endoderm	Drer	Blood	18	Bralan_BLAG02001086	Drer_ENSDART00000143641	EEF2	EEF2	FALSE	2.04905	3.70355e-117	1.18557	2.19755e-05	23.2438	4.93778
Bralan	endoderm	Drer	Blood	18	Bralan_BLAG11000486	Drer_ENSDART00000078634	EIF5A	EIF5A/EIF5A2	FALSE	2.00171	1.28163e-76	1.37672	1.07415e-54	18.7969	15.9347
Bralan	endoderm	Drer	Blood	18	Bralan_BLAG11000495	Drer_ENSDART00000114272	NSUN5	NOP2	FALSE	1.99577	0.000265172	1.59625	3.43697e-17	4.48341	8.92412
Bralan	endoderm	Drer	Blood	14	Bralan_BLAG15000380	Drer_ENSDART00000111189	GAR1	GAR1	FALSE	1.9543	0.000232202	2.13471	1.13931e-09	4.51363	7.09432
Bralan	endoderm	Drer	Blood	14	Bralan_BLAG07000740	Drer_ENSDART00000151727	NOB1	NOB1	FALSE	1.93315	0.0327967	1.82912	0.000660173	3.22387	4.66773
Bralan	endoderm	Drer	Blood	18	Bralan_BLAG08000392	Drer_ENSDART00000051344	SURF6	SURF6	FALSE	1.91957	0.00145142	2.67893	3.42627e-29	4.0842	11.6389
Bralan	endoderm	Drer	Blood	24	Bralan_BLAG04002015	Drer_ENSDART00000040627	SPTBN1	SPTB/SPTBN1/SPTBN2/SPTBN4	FALSE	1.8542	4.47583e-07	8.1016	1.60152e-289	5.73267	36.5545
Bralan	endoderm	Drer	Blood	18	Bralan_BLAG04002015	Drer_ENSDART00000040627	SPTBN1	SPTB/SPTBN1/SPTBN2/SPTBN4	FALSE	1.8542	4.47583e-07	5.66434	5.20514e-102	5.73267	21.7596
Bralan	endoderm	Drer	Blood	18	Bralan_BLAG15000391	Drer_ENSDART00000102651	NOLC1	NOLC1	FALSE	1.8433	1.43944e-35	1.62384	1.64619e-24	12.8144	10.6665
Bralan	endoderm	Drer	Blood	18	Bralan_BLAG07000789	Drer_ENSDART00000024208	NUTF2	NUTF2/NUTF2-PS1	FALSE	1.83309	0.000132419	1.17587	2.11407e-14	4.63664	8.16054
Bralan	endoderm	Drer	Blood	18	Bralan_BLAG16000242	Drer_ENSDART00000190111	EEF1D	EEF1D	FALSE	1.83086	1.06519e-10	2.42108	1.03451e-45	7.03932	14.5665
Bralan	endoderm	Drer	Blood	24	Bralan_BLAG16000242	Drer_ENSDART00000190111	EEF1D	EEF1D	FALSE	1.83086	1.06519e-10	1.91716	4.75217e-46	7.03932	14.5515
Bralan	endoderm	Drer	Blood	24	Bralan_BLAG08000301	Drer_ENSDART00000102251	SPTA1	SPTA1/SPTAN1	FALSE	1.79723	0.039921	1.20145	1.60697e-23	3.16053	10.359
Bralan	endoderm	Drer	Blood	24	Bralan_BLAG01002200	Drer_ENSDART00000016791	EIF3C	EIF3C	FALSE	1.70429	0.00013249	1.38681	1.25683e-97	4.63624	21.2198
Bralan	endoderm	Drer	Blood	14	Bralan_BLAG03000454	Drer_ENSDART00000012630	PRMT1	PRMT1/PRMT8	FALSE	1.65174	0.0339559	1.78253	6.79288e-10	3.21336	7.17356
Bralan	endoderm	Drer	Blood	18	Bralan_BLAG03000454	Drer_ENSDART00000012630	PRMT1	PRMT1/PRMT8	FALSE	1.65174	0.0339559	1.32131	3.45246e-26	3.21336	11.0258
Bralan	endoderm	Drer	Blood	18	Bralan_BLAG03000454	Drer_ENSDART00000121647	PRMT1	PRMT1/PRMT8	FALSE	1.65174	0.0339559	1.787	9.66687e-07	3.21336	5.54273
Bralan	endoderm	Drer	Blood	14	Bralan_BLAG03000321	Drer_ENSDART00000055279	SNRNP70	SNRNP70	FALSE	1.64576	2.33354e-20	1.29521	0.00163198	9.69994	4.44269
Bralan	endoderm	Drer	Blood	18	Bralan_BLAG10000524	Drer_ENSDART00000128435	PINX1	PINX1	FALSE	1.59956	0.0451127	2.33986	0.00143097	3.12336	3.99008
Bralan	endoderm	Drer	Blood	14	Bralan_BLAG01000423	Drer_ENSDART00000121848	SRRM1	SRRM1	FALSE	1.55778	2.66911e-22	1.54888	3.59115e-06	10.1512	5.74613
Bralan	endoderm	Drer	Blood	14	Bralan_BLAG13000104	Drer_ENSDART00000039822	PTBP1	PTBP1/PTBP2/PTBP3/ZFP638	FALSE	1.52431	7.39208e-09	1.81578	2.32802e-06	6.41027	5.82558
Bralan	endoderm	Drer	Blood	18	Bralan_BLAG13000344	Drer_ENSDART00000019235	ATP5D	ATP5D	FALSE	1.51867	0.00533089	1.29691	3.4779e-24	3.74751	10.5944
Bralan	endoderm	Drer	Blood	24	Bralan_BLAG13000344	Drer_ENSDART00000019235	ATP5D	ATP5D	FALSE	1.51867	0.00533089	1.5069	2.8016e-67	3.74751	17.605
Bralan	endoderm	Drer	Blood	18	Bralan_BLAG19000006	Drer_ENSDART00000083346	HYPK	HYPK	FALSE	1.49053	0.00695379	1.04098	1.39427e-11	3.67694	7.30858
Bralan	endoderm	Drer	Blood	14	Bralan_BLAG19000006	Drer_ENSDART00000083346	HYPK	HYPK	FALSE	1.49053	0.00695379	1.46463	0.0049088	3.67694	4.18147
Bralan	endoderm	Drer	Blood	24	Bralan_BLAG07001155	Drer_ENSDART00000165249	COX7C	COX7C	FALSE	1.4758	1.45363e-11	1.03306	1.16262e-33	7.31765	12.4208
Bralan	endoderm	Drer	Blood	18	Bralan_BLAG07001155	Drer_ENSDART00000165249	COX7C	COX7C	FALSE	1.4758	1.45363e-11	1.04354	1.53417e-18	7.31765	9.26949
Bralan	endoderm	Drer	Blood	24	Bralan_BLAG09000221	Drer_ENSDART00000081337	NDUFAB1	NDUFAB1	FALSE	1.46625	0.0196132	1.24866	2.00292e-33	3.38043	12.3763
Bralan	endoderm	Drer	Blood	14	Bralan_BLAG09000221	Drer_ENSDART00000081337	NDUFAB1	NDUFAB1	FALSE	1.46625	0.0196132	1.62143	0.000268923	3.38043	4.87679
Bralan	endoderm	Drer	Blood	18	Bralan_BLAG09000221	Drer_ENSDART00000081337	NDUFAB1	NDUFAB1	FALSE	1.46625	0.0196132	1.40758	8.23693e-22	3.38043	10.0572
Bralan	endoderm	Drer	Blood	14	Bralan_BLAG03000472	Drer_ENSDART00000028217	SRSF3	SRSF3	FALSE	1.46149	1.96691e-16	1.13064	0.014718	8.71764	3.89097
Bralan	endoderm	Drer	Blood	14	Bralan_BLAG03000472	Drer_ENSDART00000153818	SRSF3	SRSF3	FALSE	1.46149	1.96691e-16	1.12119	0.0231665	8.71764	3.76111
Bralan	endoderm	Drer	Blood	14	Bralan_BLAG03000472	Drer_ENSDART00000028217	SRSF3	SRSF3	FALSE	1.46149	1.96691e-16	1.12119	0.0231665	8.71764	3.76111
Bralan	endoderm	Drer	Blood	14	Bralan_BLAG03000472	Drer_ENSDART00000153818	SRSF3	SRSF3	FALSE	1.46149	1.96691e-16	1.13064	0.014718	8.71764	3.89097
Bralan	endoderm	Drer	Blood	24	Bralan_BLAG02000162	Drer_ENSDART00000164770	REEP5	REEP5	FALSE	1.45034	2.31595e-16	1.48258	3.76088e-14	8.69883	7.9912
Bralan	endoderm	Drer	Blood	14	Bralan_BLAG03000685	Drer_ENSDART00000098889	CAPRIN1	CAPRIN1/CAPRIN2	FALSE	1.40472	4.33233e-45	1.89855	8.08572e-08	14.4235	6.42817
Bralan	endoderm	Drer	Blood	18	Bralan_BLAG04000439	Drer_ENSDART00000190813	TOMM20	TOMM20	FALSE	1.40264	0.0187773	1.88295	3.89828e-24	3.39293	10.5831
Bralan	endoderm	Drer	Blood	14	Bralan_BLAG03000437	Drer_ENSDART00000012630	PRMT1	PRMT1/PRMT8	FALSE	1.37837	1.87625e-07	1.78253	6.79288e-10	5.88282	7.17356
Bralan	endoderm	Drer	Blood	18	Bralan_BLAG03000437	Drer_ENSDART00000012630	PRMT1	PRMT1/PRMT8	FALSE	1.37837	1.87625e-07	1.32131	3.45246e-26	5.88282	11.0258
Bralan	endoderm	Drer	Blood	18	Bralan_BLAG03000437	Drer_ENSDART00000121647	PRMT1	PRMT1/PRMT8	FALSE	1.37837	1.87625e-07	1.787	9.66687e-07	5.88282	5.54273
Bralan	endoderm	Drer	Blood	24	Bralan_BLAG02000440	Drer_ENSDART00000102408	ELL	ELL/ELL2	FALSE	1.36659	2.71612e-06	3.97189	2.34265e-108	5.40977	22.3558
Bralan	endoderm	Drer	Blood	18	Bralan_BLAG02000440	Drer_ENSDART00000102408	ELL	ELL/ELL2	FALSE	1.36659	2.71612e-06	3.11245	1.06058e-29	5.40977	11.7415
Bralan	endoderm	Drer	Blood	18	Bralan_BLAG11000760	Drer_ENSDART00000063384	PHB2	PHB2	FALSE	1.32736	0.0378113	2.54179	3.47152e-42	3.17904	13.9954
Bralan	endoderm	Drer	Blood	24	Bralan_BLAG11000760	Drer_ENSDART00000063384	PHB2	PHB2	FALSE	1.32736	0.0378113	1.37594	1.4204e-16	3.17904	8.66619
Bralan	endoderm	Drer	Blood	24	Bralan_BLAG13001023	Drer_ENSDART00000151765	UQCRH	UQCRH	FALSE	1.32223	1.33876e-14	1.46291	5.53667e-61	8.21727	16.7585
Bralan	endoderm	Drer	Blood	18	Bralan_BLAG13001023	Drer_ENSDART00000151765	UQCRH	UQCRH	FALSE	1.32223	1.33876e-14	1.05191	7.00036e-14	8.21727	8.00968
Bralan	endoderm	Drer	Blood	14	Bralan_BLAG13001023	Drer_ENSDART00000151765	UQCRH	UQCRH	FALSE	1.32223	1.33876e-14	1.36295	0.00138947	8.21727	4.48234
Bralan	endoderm	Drer	Blood	14	Bralan_BLAG02001424	Drer_ENSDART00000155106	EIF3J	EIF3J1/EIF3J2	FALSE	1.30879	2.27694e-07	1.28788	0.0278589	5.84985	3.70475
Bralan	endoderm	Drer	Blood	18	Bralan_BLAG02001424	Drer_ENSDART00000155106	EIF3J	EIF3J1/EIF3J2	FALSE	1.30879	2.27694e-07	1.39179	8.74058e-23	5.84985	10.2824
Bralan	endoderm	Drer	Blood	14	Bralan_BLAG09000554	Drer_ENSDART00000159948	GSPT2	GSPT1/GSPT2	FALSE	1.27758	0.0082013	1.11759	0.00762002	3.63072	4.06304
Bralan	endoderm	Drer	Blood	24	Bralan_BLAG09000291	Drer_ENSDART00000055186	ATP5J2	ATP5J2/D11WSU47E	FALSE	1.26861	7.66069e-10	1.10428	2.41183e-29	6.75465	11.5877
Bralan	endoderm	Drer	Blood	18	Bralan_BLAG06000521	Drer_ENSDART00000074689	EIF5B	EIF5B	FALSE	1.25847	4.09097e-07	1.52033	1.90582e-22	5.74846	10.2044
Bralan	endoderm	Drer	Blood	14	Bralan_BLAG01001186	Drer_ENSDART00000080413	SRSF1	SRSF1	FALSE	1.25002	0.00274727	1.50125	8.75993e-08	3.92239	6.4129
Bralan	endoderm	Drer	Blood	14	Bralan_BLAG12000109	Drer_ENSDART00000080604	SAP18	SAP18/SAP18B	FALSE	1.23382	0.000706511	1.24651	0.00253943	4.25698	4.33967
Bralan	endoderm	Drer	Blood	24	Bralan_BLAG01000077	Drer_ENSDART00000005879	ATP5O	ATP5O	FALSE	1.22885	0.000626874	1.07731	4.56944e-36	4.28506	12.8621
Bralan	endoderm	Drer	Blood	18	Bralan_BLAG06000588	Drer_ENSDART00000101671	CANX	CANX/CLGN	FALSE	1.21996	6.02015e-16	1.69582	1.397e-07	8.58799	5.88616
Bralan	endoderm	Drer	Blood	24	Bralan_BLAG06000588	Drer_ENSDART00000101671	CANX	CANX/CLGN	FALSE	1.21996	6.02015e-16	4.29697	3.09668e-189	8.58799	29.55
Bralan	endoderm	Drer	Blood	14	Bralan_BLAG10000468	Drer_ENSDART00000102410	EWSR1	FUS/TAF15	FALSE	1.19553	7.21341e-16	1.19301	3.11962e-05	8.5669	5.34482
Bralan	endoderm	Drer	Blood	24	Bralan_BLAG09001136	Drer_ENSDART00000018626	PDAP1	PDAP1	FALSE	1.17821	0.000318492	1.36674	0.0345275	4.44331	2.87557
Bralan	endoderm	Drer	Blood	14	Bralan_BLAG11000416	Drer_ENSDART00000087107	EIF4G1	EIF4G1/EIF4G3/PAIP1	FALSE	1.09139	2.28936e-25	1.89332	6.79288e-10	10.8238	7.17591
Bralan	endoderm	Drer	Blood	18	Bralan_BLAG11000416	Drer_ENSDART00000087107	EIF4G1	EIF4G1/EIF4G3/PAIP1	FALSE	1.09139	2.28936e-25	1.31626	2.40312e-23	10.8238	10.4087
Bralan	endoderm	Drer	Blood	18	Bralan_BLAG10000405	Drer_ENSDART00000127916	HSPE1	HSPE1/HSPE1-RS1	FALSE	1.08213	3.02677e-26	1.33787	1.56785e-21	11.0091	9.9927
Bralan	endoderm	Drer	Blood	14	Bralan_BLAG12000206	Drer_ENSDART00000172515	BZW1	BZW1/BZW2	FALSE	1.07107	5.77209e-11	1.43916	0.0278221	7.12647	3.70618
Bralan	endoderm	Drer	Blood	18	Bralan_BLAG12000206	Drer_ENSDART00000172515	BZW1	BZW1/BZW2	FALSE	1.07107	5.77209e-11	1.03758	1.115e-09	7.12647	6.67037
Bralan	endoderm	Drer	Blood	18	Bralan_BLAG01001456	Drer_ENSDART00000165065	UQCR10	UQCR10	FALSE	1.05433	1.29206e-05	1.1324	1.09726e-18	5.11368	9.30603
Bralan	endoderm	Drer	Blood	24	Bralan_BLAG01001456	Drer_ENSDART00000165065	UQCR10	UQCR10	FALSE	1.05433	1.29206e-05	1.67417	1.13674e-82	5.11368	19.5224
Bralan	endoderm	Drer	Blood	24	Bralan_BLAG09000701	Drer_ENSDART00000160370	ATP5H	ATP5H	FALSE	1.03108	0.00565869	1.34397	5.82169e-43	3.73141	14.05
Bralan	endoderm	Drer	Blood	18	Bralan_BLAG06001003	Drer_ENSDART00000039788	UQCRQ	UQCRQ	FALSE	1.00239	2.83339e-06	1.30471	1.66069e-17	5.40163	9.00733
Bralan	endoderm	Drer	Blood	24	Bralan_BLAG06001003	Drer_ENSDART00000039788	UQCRQ	UQCRQ	FALSE	1.00239	2.83339e-06	1.93625	4.78875e-81	5.40163	19.3288
Bralan	endoderm	Drer	Blood	24	Bralan_BLAG07000738	Drer_ENSDART00000075009	EIF2S2	EIF2S2	FALSE	1.00197	8.06074e-18	1.03031	5.80212e-44	9.07609	14.215
Bralan	endoderm	Drer	Blood	18	Bralan_BLAG07000738	Drer_ENSDART00000075009	EIF2S2	EIF2S2	FALSE	1.00197	8.06074e-18	1.5133	1.08243e-53	9.07609	15.7855
Bralan	endoderm	Drer	Endoderm	24	Bralan_BLAG04001275	Drer_ENSDART00000010813	FOXA2	FOXA1/FOXA2/FOXA3	TRUE	3.04244	8.99915e-11	5.97303	2.21648e-15	7.06334	8.97282
Bralan	endoderm	Drer	Endoderm	18	Bralan_BLAG04001275	Drer_ENSDART00000128515	FOXA2	FOXA1/FOXA2/FOXA3	TRUE	3.04244	8.99915e-11	2.61782	0.0261441	7.06334	3.63593
Bralan	endoderm	Drer	Endoderm	14	Bralan_BLAG04001275	Drer_ENSDART00000010813	FOXA2	FOXA1/FOXA2/FOXA3	TRUE	3.04244	8.99915e-11	6.4385	3.86223e-10	7.06334	7.21966
Bralan	endoderm	Drer	Endoderm	18	Bralan_BLAG04001275	Drer_ENSDART00000010813	FOXA2	FOXA1/FOXA2/FOXA3	TRUE	3.04244	8.99915e-11	5.36407	2.85378e-17	7.06334	9.21979
Bralan	endoderm	Drer	Endoderm	24	Bralan_BLAG04001273	Drer_ENSDART00000010813	FOXA1	FOXA1/FOXA2/FOXA3	TRUE	2.97599	6.35755e-19	5.97303	2.21648e-15	9.35207	8.97282
Bralan	endoderm	Drer	Endoderm	18	Bralan_BLAG04001273	Drer_ENSDART00000128515	FOXA1	FOXA1/FOXA2/FOXA3	TRUE	2.97599	6.35755e-19	2.61782	0.0261441	9.35207	3.63593
Bralan	endoderm	Drer	Endoderm	14	Bralan_BLAG04001273	Drer_ENSDART00000010813	FOXA1	FOXA1/FOXA2/FOXA3	TRUE	2.97599	6.35755e-19	6.4385	3.86223e-10	9.35207	7.21966
Bralan	endoderm	Drer	Endoderm	18	Bralan_BLAG04001273	Drer_ENSDART00000010813	FOXA1	FOXA1/FOXA2/FOXA3	TRUE	2.97599	6.35755e-19	5.36407	2.85378e-17	9.35207	9.21979
Bralan	endoderm	Drer	Endoderm	24	Bralan_BLAG02000864	Drer_ENSDART00000077087	ID2	ID1/ID2/ID3/ID4	TRUE	1.66074	3.59884e-57	2.05906	3.65023e-06	16.2378	5.83576
Bralan	endoderm	Drer	Endoderm	18	Bralan_BLAG02000864	Drer_ENSDART00000077087	ID2	ID1/ID2/ID3/ID4	TRUE	1.66074	3.59884e-57	1.23174	0.000806962	16.2378	4.55835
Bralan	endoderm	Drer	Endoderm	14	Bralan_BLAG02000864	Drer_ENSDART00000077087	ID2	ID1/ID2/ID3/ID4	TRUE	1.66074	3.59884e-57	2.34471	4.6694e-05	16.2378	5.19848
Bralan	endoderm	Drer	Endoderm	18	Bralan_BLAG15101012	Drer_ENSDART00000099262	TCF7L2	LEF1/TCF7/TCF7L1/TCF7L2	TRUE	1.53625	1.11407e-08	1.07639	0.00191792	6.34543	4.34576
Bralan	endoderm	Drer	Endoderm	24	Bralan_BLAG05000288	Drer_ENSDART00000060861	FOXP1	FOXP1/FOXP2/FOXP4	TRUE	1.39146	2.93917e-07	1.58523	0.00935948	5.80639	4.07782
Bralan	endoderm	Drer	Endoderm	18	Bralan_BLAG05000288	Drer_ENSDART00000189721	FOXP1	FOXP1/FOXP2/FOXP4	TRUE	1.39146	2.93917e-07	1.43946	0.00273109	5.80639	4.25866
Bralan	endoderm	Drer	Endoderm	14	Bralan_BLAG16000383	Drer_ENSDART00000103640	HEY1	HEY1/HEY2/HEYL	TRUE	1.27436	3.86389e-06	2.78827	1.98829e-07	5.34401	6.22353
Bralan	endoderm	Drer	Endoderm	14	Bralan_BLAG07000692	Drer_ENSDART00000065331	SALL3	SALL1/SALL3/SALL4	TRUE	1.24263	1.43472e-13	2.00988	1.50942e-05	7.92371	5.42927
Bralan	endoderm	Drer	Endoderm	18	Bralan_BLAG07000692	Drer_ENSDART00000065331	SALL3	SALL1/SALL3/SALL4	TRUE	1.24263	1.43472e-13	1.07812	0.0019745	7.92371	4.33839
Bralan	endoderm	Drer	Endoderm	18	Bralan_BLAG11000894	Drer_ENSDART00000078936	HES1	HES1	TRUE	1.21385	0.00535039	2.62916	1.80301e-20	3.74632	10.0077
Bralan	endoderm	Drer	Endoderm	14	Bralan_BLAG11000894	Drer_ENSDART00000078936	HES1	HES1	TRUE	1.21385	0.00535039	2.04987	0.000111156	3.74632	5.01813
Bralan	endoderm	Drer	Endoderm	14	Bralan_BLAG11000426	Drer_ENSDART00000017188	NCL	NCL	FALSE	3.82321	4.31837e-161	1.04432	0.0195287	27.2696	3.74268
Bralan	endoderm	Drer	Endoderm	18	Bralan_BLAG01002480	Drer_ENSDART00000157454	NCAM2	NCAM1/NCAM2	FALSE	3.56711	4.10572e-39	2.27132	0.000353152	13.4355	4.74739
Bralan	endoderm	Drer	Endoderm	24	Bralan_BLAG06001050	Drer_ENSDART00000056996	SFRP2	SFRP1/SFRP5	FALSE	3.02686	3.97185e-18	2.1707	0.031447	9.15486	3.72704
Bralan	endoderm	Drer	Endoderm	14	Bralan_BLAG11000427	Drer_ENSDART00000017188	NCL	NCL	FALSE	2.61862	1.03901e-34	1.04432	0.0195287	12.6593	3.74268
Bralan	endoderm	Drer	Endoderm	24	Bralan_BLAG04001742	Drer_ENSDART00000192813	GLTSCR2	NOP53	FALSE	2.41096	0.00333508	1.45249	0.000240379	3.87263	5.00309
Bralan	endoderm	Drer	Endoderm	18	Bralan_BLAG04001742	Drer_ENSDART00000192813	GLTSCR2	NOP53	FALSE	2.41096	0.00333508	1.1863	2.68882e-09	3.87263	6.86474
Bralan	endoderm	Drer	Endoderm	24	Bralan_BLAG02001524	Drer_ENSDART00000021976	NSA2	NSA2	FALSE	2.25474	0.000901563	1.12998	2.90204e-05	4.19874	5.43787
Bralan	endoderm	Drer	Endoderm	14	Bralan_BLAG02000827	Drer_ENSDART00000057268	GREB1	GREB1/GREB1L	FALSE	1.98421	0.0036276	2.01427	0.000531953	3.85036	4.67442
Bralan	endoderm	Drer	Endoderm	14	Bralan_BLAG05000907	Drer_ENSDART00000047175	SSR4	SSR4	FALSE	1.97551	6.07287e-86	1.13575	0.00692195	19.9079	4.04188
Bralan	endoderm	Drer	Endoderm	14	Bralan_BLAG16000379	Drer_ENSDART00000187836	EEF1A1	EEF1A1/EEF1A2	FALSE	1.91859	5.85546e-165	1.38504	3.75714e-05	27.5969	5.24157
Bralan	endoderm	Drer	Endoderm	18	Bralan_BLAG04001638	Drer_ENSDART00000061117	KTN1	KTN1/RRBP1	FALSE	1.90258	3.12749e-29	1.38773	0.0151588	11.6183	3.79985
Bralan	endoderm	Drer	Endoderm	24	Bralan_BLAG02001696	Drer_ENSDART00000104717	RSL24D1	GM20509/RSL24D1	FALSE	1.79601	9.52902e-06	1.50348	7.03985e-11	5.17261	7.55681
Bralan	endoderm	Drer	Endoderm	24	Bralan_BLAG13000857	Drer_ENSDART00000171014	PTPRF	PTPRD/PTPRF/PTPRS	FALSE	1.65533	6.77759e-11	4.87137	1.12666e-08	7.10375	6.81878
Bralan	endoderm	Drer	Endoderm	18	Bralan_BLAG13000857	Drer_ENSDART00000190089	PTPRF	PTPRD/PTPRF/PTPRS	FALSE	1.65533	6.77759e-11	2.08328	2.614e-19	7.10375	9.73139
Bralan	endoderm	Drer	Endoderm	18	Bralan_BLAG13000857	Drer_ENSDART00000171014	PTPRF	PTPRD/PTPRF/PTPRS	FALSE	1.65533	6.77759e-11	4.3265	6.31949e-14	7.10375	8.31644
Bralan	endoderm	Drer	Endoderm	24	Bralan_BLAG13000857	Drer_ENSDART00000190089	PTPRF	PTPRD/PTPRF/PTPRS	FALSE	1.65533	6.77759e-11	2.04482	7.10049e-08	7.10375	6.52187
Bralan	endoderm	Drer	Endoderm	14	Bralan_BLAG13000857	Drer_ENSDART00000190089	PTPRF	PTPRD/PTPRF/PTPRS	FALSE	1.65533	6.77759e-11	3.13552	2.50753e-15	7.10375	8.8123
Bralan	endoderm	Drer	Endoderm	18	Bralan_BLAG03000454	Drer_ENSDART00000121647	PRMT1	PRMT1/PRMT8	FALSE	1.65174	0.0339559	2.44705	2.93407e-05	3.21336	5.27874
Bralan	endoderm	Drer	Endoderm	14	Bralan_BLAG19000716	Drer_ENSDART00000134564	SRSF4	SRSF4/SRSF5/SRSF6	FALSE	1.63546	4.17141e-05	1.2094	0.0060073	4.87872	4.08201
Bralan	endoderm	Drer	Endoderm	18	Bralan_BLAG13000104	Drer_ENSDART00000039822	PTBP1	PTBP1/PTBP2/PTBP3/ZFP638	FALSE	1.52431	7.39208e-09	1.20873	3.32198e-10	6.41027	7.17868
Bralan	endoderm	Drer	Endoderm	14	Bralan_BLAG13000104	Drer_ENSDART00000017668	PTBP1	PTBP1/PTBP2/PTBP3/ZFP638	FALSE	1.52431	7.39208e-09	1.65125	0.000510769	6.41027	4.68887
Bralan	endoderm	Drer	Endoderm	18	Bralan_BLAG13000104	Drer_ENSDART00000017668	PTBP1	PTBP1/PTBP2/PTBP3/ZFP638	FALSE	1.52431	7.39208e-09	1.36632	4.49544e-10	6.41027	7.13099
Bralan	endoderm	Drer	Endoderm	14	Bralan_BLAG13000104	Drer_ENSDART00000039822	PTBP1	PTBP1/PTBP2/PTBP3/ZFP638	FALSE	1.52431	7.39208e-09	2.09493	6.28884e-12	6.41027	7.81412
Bralan	endoderm	Drer	Endoderm	14	Bralan_BLAG13000104	Drer_ENSDART00000040308	PTBP1	PTBP1/PTBP2/PTBP3/ZFP638	FALSE	1.52431	7.39208e-09	2.8476	0.000518538	6.41027	4.68331
Bralan	endoderm	Drer	Endoderm	14	Bralan_BLAG02000162	Drer_ENSDART00000003670	REEP5	REEP5	FALSE	1.45034	2.31595e-16	3.67873	2.62813e-05	8.69883	5.31573
Bralan	endoderm	Drer	Endoderm	14	Bralan_BLAG11000118	Drer_ENSDART00000021880	SSR3	SSR3	FALSE	1.44928	1.41469e-26	1.05179	0.0184741	11.0783	3.76013
Bralan	endoderm	Drer	Endoderm	18	Bralan_BLAG04000439	Drer_ENSDART00000190813	TOMM20	TOMM20	FALSE	1.40264	0.0187773	1.10785	0.0110019	3.39293	3.89303
Bralan	endoderm	Drer	Endoderm	18	Bralan_BLAG03000437	Drer_ENSDART00000121647	PRMT1	PRMT1/PRMT8	FALSE	1.37837	1.87625e-07	2.44705	2.93407e-05	5.88282	5.27874
Bralan	endoderm	Drer	Endoderm	18	Bralan_BLAG10000405	Drer_ENSDART00000127916	HSPE1	HSPE1/HSPE1-RS1	FALSE	1.08213	3.02677e-26	1.09015	2.05671e-05	11.0091	5.35304
Bralan	endoderm	Drer	Endoderm	24	Bralan_BLAG10000405	Drer_ENSDART00000127916	HSPE1	HSPE1/HSPE1-RS1	FALSE	1.08213	3.02677e-26	2.32149	3.50851e-12	11.0091	7.96888
Bralan	endoderm	Drer	Endoderm	18	Bralan_BLAG02001837	Drer_ENSDART00000158994	TPM3	TPM1/TPM2/TPM3/TPM4	FALSE	1.00813	0.0297856	1.1557	4.31121e-06	3.25518	5.64579
Bralan	endoderm	Drer	Endoderm	18	Bralan_BLAG02001837	Drer_ENSDART00000027598	TPM3	TPM1/TPM2/TPM3/TPM4	FALSE	1.00813	0.0297856	1.40747	7.66735e-14	3.25518	8.28068
Bralan	endoderm	Drer	Endoderm	18	Bralan_BLAG02001837	Drer_ENSDART00000173453	TPM3	TPM1/TPM2/TPM3/TPM4	FALSE	1.00813	0.0297856	1.40747	7.66735e-14	3.25518	8.28068
Bralan	endoderm	Drer	Endoderm	14	Bralan_BLAG02001837	Drer_ENSDART00000173453	TPM3	TPM1/TPM2/TPM3/TPM4	FALSE	1.00813	0.0297856	2.1236	8.40326e-12	3.25518	7.77292
Bralan	endoderm	Drer	Endoderm	14	Bralan_BLAG02001837	Drer_ENSDART00000158994	TPM3	TPM1/TPM2/TPM3/TPM4	FALSE	1.00813	0.0297856	2.41931	3.86223e-10	3.25518	7.21769
Bralan	endoderm	Drer	Endoderm	14	Bralan_BLAG02001837	Drer_ENSDART00000027598	TPM3	TPM1/TPM2/TPM3/TPM4	FALSE	1.00813	0.0297856	2.1236	8.40326e-12	3.25518	7.77292
Bralan	endoderm	Drer	Endothelial	14	Bralan_BLAG02000861	Drer_ENSDART00000130271	SOX7	SOX7	TRUE	4.10445	3.10673e-07	8.66542	1.32275e-14	5.79652	8.7592
Bralan	endoderm	Drer	Endothelial	18	Bralan_BLAG02000861	Drer_ENSDART00000130271	SOX7	SOX7	TRUE	4.10445	3.10673e-07	9.09302	1.83059e-72	5.79652	18.4703
Bralan	endoderm	Drer	Endothelial	24	Bralan_BLAG02000861	Drer_ENSDART00000130271	SOX7	SOX7	TRUE	4.10445	3.10673e-07	6.54519	1.32818e-46	5.79652	14.752
Bralan	endoderm	Drer	Endothelial	24	Bralan_BLAG05000590	Drer_ENSDART00000082420	GATA2	GATA2/GATA3	TRUE	1.75196	1.21665e-07	2.67925	4.99353e-09	5.95662	6.49327
Bralan	endoderm	Drer	Endothelial	14	Bralan_BLAG05000590	Drer_ENSDART00000082420	GATA2	GATA2/GATA3	TRUE	1.75196	1.21665e-07	4.03633	0.00340237	5.95662	4.37398
Bralan	endoderm	Drer	Endothelial	18	Bralan_BLAG05000590	Drer_ENSDART00000082420	GATA2	GATA2/GATA3	TRUE	1.75196	1.21665e-07	3.71388	3.43203e-17	5.95662	9.06246
Bralan	endoderm	Drer	Endothelial	18	Bralan_BLAG16000383	Drer_ENSDART00000023531	HEY1	HEY1/HEY2/HEYL	TRUE	1.27436	3.86389e-06	5.38047	5.70481e-23	5.34401	10.4395
Bralan	endoderm	Drer	Endothelial	14	Bralan_BLAG16000383	Drer_ENSDART00000023531	HEY1	HEY1/HEY2/HEYL	TRUE	1.27436	3.86389e-06	5.13316	0.000101011	5.34401	5.20791
Bralan	endoderm	Drer	Endothelial	14	Bralan_BLAG16000383	Drer_ENSDART00000103640	HEY1	HEY1/HEY2/HEYL	TRUE	1.27436	3.86389e-06	2.63961	0.0251792	5.34401	3.83178
Bralan	endoderm	Drer	Endothelial	18	Bralan_BLAG16000383	Drer_ENSDART00000103640	HEY1	HEY1/HEY2/HEYL	TRUE	1.27436	3.86389e-06	1.77793	2.5531e-06	5.34401	5.53973
Bralan	endoderm	Drer	Endothelial	14	Bralan_BLAG11000426	Drer_ENSDART00000017188	NCL	NCL	FALSE	3.82321	4.31837e-161	1.3412	0.0309812	27.2696	3.771
Bralan	endoderm	Drer	Endothelial	18	Bralan_BLAG01002480	Drer_ENSDART00000157454	NCAM2	NCAM1/NCAM2	FALSE	3.56711	4.10572e-39	2.49267	8.62287e-06	13.4355	5.30584
Bralan	endoderm	Drer	Endothelial	24	Bralan_BLAG18000349	Drer_ENSDART00000073419	CCND2	CCND2/CCND3	FALSE	3.13696	7.14872e-53	1.24243	0.00313634	15.6147	3.85435
Bralan	endoderm	Drer	Endothelial	14	Bralan_BLAG11000427	Drer_ENSDART00000017188	NCL	NCL	FALSE	2.61862	1.03901e-34	1.3412	0.0309812	12.6593	3.771
Bralan	endoderm	Drer	Endothelial	24	Bralan_BLAG01000337	Drer_ENSDART00000016214	RDX	EZR/MSN/RDX	FALSE	2.43937	3.97874e-13	3.29995	1.19951e-78	7.79393	19.1586
Bralan	endoderm	Drer	Endothelial	14	Bralan_BLAG01000337	Drer_ENSDART00000016214	RDX	EZR/MSN/RDX	FALSE	2.43937	3.97874e-13	2.39912	7.51132e-09	7.79393	6.90408
Bralan	endoderm	Drer	Endothelial	18	Bralan_BLAG01000337	Drer_ENSDART00000016214	RDX	EZR/MSN/RDX	FALSE	2.43937	3.97874e-13	3.00159	4.44839e-50	7.79393	15.3568
Bralan	endoderm	Drer	Endothelial	24	Bralan_BLAG04001369	Drer_ENSDART00000021083	CALM1	CALM1/CALM2/CALM3	FALSE	2.26281	8.18529e-69	1.12867	9.0222e-09	17.8143	6.3998
Bralan	endoderm	Drer	Endothelial	24	Bralan_BLAG04001369	Drer_ENSDART00000034580	CALM1	CALM1/CALM2/CALM3	FALSE	2.26281	8.18529e-69	1.12867	9.0222e-09	17.8143	6.3998
Bralan	endoderm	Drer	Endothelial	24	Bralan_BLAG04001369	Drer_ENSDART00000050308	CALM1	CALM1/CALM2/CALM3	FALSE	2.26281	8.18529e-69	1.12867	9.0222e-09	17.8143	6.3998
Bralan	endoderm	Drer	Endothelial	24	Bralan_BLAG04001369	Drer_ENSDART00000065392	CALM1	CALM1/CALM2/CALM3	FALSE	2.26281	8.18529e-69	1.12867	9.0222e-09	17.8143	6.3998
Bralan	endoderm	Drer	Endothelial	24	Bralan_BLAG04001369	Drer_ENSDART00000172114	CALM1	CALM1/CALM2/CALM3	FALSE	2.26281	8.18529e-69	1.12867	9.0222e-09	17.8143	6.3998
Bralan	endoderm	Drer	Endothelial	24	Bralan_BLAG02001253	Drer_ENSDART00000074814	PPIB	PPIB	FALSE	2.20453	1.19293e-97	1.36031	2.36465e-22	21.2223	10.232
Bralan	endoderm	Drer	Endothelial	14	Bralan_BLAG13000764	Drer_ENSDART00000004392	FKBP9	FKBP10/FKBP9	FALSE	2.10908	6.37948e-88	2.55393	0.00014328	20.1358	5.11549
Bralan	endoderm	Drer	Endothelial	18	Bralan_BLAG13000764	Drer_ENSDART00000004392	FKBP9	FKBP10/FKBP9	FALSE	2.10908	6.37948e-88	1.55751	4.85048e-07	20.1358	5.84313
Bralan	endoderm	Drer	Endothelial	24	Bralan_BLAG18000605	Drer_ENSDART00000043172	TMEM258	TMEM258	FALSE	1.96646	8.98259e-89	1.30969	1.8926e-13	20.2331	7.93543
Bralan	endoderm	Drer	Endothelial	24	Bralan_BLAG09000575	Drer_ENSDART00000059619	FKBP14	FKBP14/FKBP7	FALSE	1.91249	7.29678e-05	1.62503	0.00196096	4.76377	3.97695
Bralan	endoderm	Drer	Endothelial	24	Bralan_BLAG04001638	Drer_ENSDART00000133073	KTN1	KTN1/RRBP1	FALSE	1.90258	3.12749e-29	1.25195	0.00559842	11.6183	3.69816
Bralan	endoderm	Drer	Endothelial	18	Bralan_BLAG04001638	Drer_ENSDART00000133073	KTN1	KTN1/RRBP1	FALSE	1.90258	3.12749e-29	1.32674	0.00314626	11.6183	3.98534
Bralan	endoderm	Drer	Endothelial	24	Bralan_BLAG08000301	Drer_ENSDART00000102251	SPTA1	SPTA1/SPTAN1	FALSE	1.79723	0.039921	1.16855	3.31291e-06	3.16053	5.37606
Bralan	endoderm	Drer	Endothelial	24	Bralan_BLAG07000762	Drer_ENSDART00000157899	DAD1	DAD1	FALSE	1.79597	2.41661e-56	1.02293	7.20428e-09	16.1196	6.43551
Bralan	endoderm	Drer	Endothelial	18	Bralan_BLAG03000454	Drer_ENSDART00000121647	PRMT1	PRMT1/PRMT8	FALSE	1.65174	0.0339559	2.06414	0.00276177	3.21336	4.01907
Bralan	endoderm	Drer	Endothelial	24	Bralan_BLAG13000664	Drer_ENSDART00000101655	CALR	CALR	FALSE	1.54243	2.09419e-85	2.24728	7.14857e-17	19.8454	8.89138
Bralan	endoderm	Drer	Endothelial	14	Bralan_BLAG13000104	Drer_ENSDART00000039822	PTBP1	PTBP1/PTBP2/PTBP3/ZFP638	FALSE	1.52431	7.39208e-09	2.14962	8.20677e-07	6.41027	6.12452
Bralan	endoderm	Drer	Endothelial	18	Bralan_BLAG13000104	Drer_ENSDART00000039822	PTBP1	PTBP1/PTBP2/PTBP3/ZFP638	FALSE	1.52431	7.39208e-09	1.32284	6.65172e-12	6.41027	7.56491
Bralan	endoderm	Drer	Endothelial	24	Bralan_BLAG02001767	Drer_ENSDART00000103220	KRTCAP2	KRTCAP2	FALSE	1.52221	9.02594e-36	1.04001	0.00714621	12.8509	3.63078
Bralan	endoderm	Drer	Endothelial	18	Bralan_BLAG02000162	Drer_ENSDART00000164770	REEP5	REEP5	FALSE	1.45034	2.31595e-16	1.43645	0.00102302	8.69883	4.27159
Bralan	endoderm	Drer	Endothelial	24	Bralan_BLAG02000162	Drer_ENSDART00000164770	REEP5	REEP5	FALSE	1.45034	2.31595e-16	2.08757	1.90571e-11	8.69883	7.31349
Bralan	endoderm	Drer	Endothelial	18	Bralan_BLAG03000437	Drer_ENSDART00000121647	PRMT1	PRMT1/PRMT8	FALSE	1.37837	1.87625e-07	2.06414	0.00276177	5.88282	4.01907
Bralan	endoderm	Drer	Endothelial	24	Bralan_BLAG03001306	Drer_ENSDART00000087786	STK10	SLK/STK10	FALSE	1.293	0.0382249	1.98576	0.000133609	3.17479	4.61885
Bralan	endoderm	Drer	Endothelial	18	Bralan_BLAG03001306	Drer_ENSDART00000087786	STK10	SLK/STK10	FALSE	1.293	0.0382249	1.58057	0.0411332	3.17479	3.23633
Bralan	endoderm	Drer	Endothelial	24	Bralan_BLAG16000505	Drer_ENSDART00000168778	STT3A	STT3A	FALSE	1.25544	2.88813e-06	1.03498	9.03609e-06	5.39763	5.17859
Bralan	endoderm	Drer	Endothelial	14	Bralan_BLAG01001186	Drer_ENSDART00000080413	SRSF1	SRSF1	FALSE	1.25002	0.00274727	1.28104	0.00223038	3.92239	4.47931
Bralan	endoderm	Drer	Endothelial	24	Bralan_BLAG05000272	Drer_ENSDART00000004879	HSP90B1	HSP90B1	FALSE	1.11622	8.16413e-06	1.28007	0.0333205	5.20222	3.16091
Bralan	endoderm	Drer	Endothelial	24	Bralan_BLAG05000053	Drer_ENSDART00000036531	GNAI3	GNAI1/GNAI3	FALSE	1.09171	0.00350829	1.32899	0.0138389	3.85972	3.44116
Bralan	endoderm	Drer	Endothelial	24	Bralan_BLAG02001837	Drer_ENSDART00000027598	TPM3	TPM1/TPM2/TPM3/TPM4	FALSE	1.00813	0.0297856	2.20261	2.45345e-42	3.25518	14.064
Bralan	endoderm	Drer	Endothelial	18	Bralan_BLAG02001837	Drer_ENSDART00000173453	TPM3	TPM1/TPM2/TPM3/TPM4	FALSE	1.00813	0.0297856	1.83804	4.71974e-26	3.25518	11.1162
Bralan	endoderm	Drer	Endothelial	18	Bralan_BLAG02001837	Drer_ENSDART00000027598	TPM3	TPM1/TPM2/TPM3/TPM4	FALSE	1.00813	0.0297856	1.83804	4.71974e-26	3.25518	11.1162
Bralan	endoderm	Drer	Endothelial	24	Bralan_BLAG02001837	Drer_ENSDART00000173453	TPM3	TPM1/TPM2/TPM3/TPM4	FALSE	1.00813	0.0297856	2.20261	2.45345e-42	3.25518	14.064
Bralan	endoderm	Drer	Endothelial	14	Bralan_BLAG02001837	Drer_ENSDART00000158994	TPM3	TPM1/TPM2/TPM3/TPM4	FALSE	1.00813	0.0297856	4.30317	8.29427e-14	3.25518	8.5002
Bralan	endoderm	Drer	Endothelial	18	Bralan_BLAG02001837	Drer_ENSDART00000158994	TPM3	TPM1/TPM2/TPM3/TPM4	FALSE	1.00813	0.0297856	4.82075	4.70873e-76	3.25518	19.0055
Bralan	endoderm	Drer	Endothelial	24	Bralan_BLAG02001837	Drer_ENSDART00000158994	TPM3	TPM1/TPM2/TPM3/TPM4	FALSE	1.00813	0.0297856	5.26333	1.92001e-101	3.25518	21.8097
Bralan	endoderm	Drer	Epidermal progenitor	18	Bralan_BLAG02001562	Drer_ENSDART00000012862	ISL1	ISL1	TRUE	2.08021	0.010622	2.35033	0.000595542	3.55702	4.18391
Bralan	endoderm	Drer	Epidermal progenitor	14	Bralan_BLAG02001562	Drer_ENSDART00000012862	ISL1	ISL1	TRUE	2.08021	0.010622	3.1448	3.37845e-15	3.55702	8.33033
Bralan	endoderm	Drer	Epidermal progenitor	18	Bralan_BLAG05000590	Drer_ENSDART00000025153	GATA2	GATA2/GATA3	TRUE	1.75196	1.21665e-07	1.64046	1.40706e-08	5.95662	6.2498
Bralan	endoderm	Drer	Epidermal progenitor	14	Bralan_BLAG05000590	Drer_ENSDART00000025153	GATA2	GATA2/GATA3	TRUE	1.75196	1.21665e-07	5.20737	9.76588e-189	5.95662	29.5139
Bralan	endoderm	Drer	Epidermal progenitor	18	Bralan_BLAG05000590	Drer_ENSDART00000082420	GATA2	GATA2/GATA3	TRUE	1.75196	1.21665e-07	1.90451	0.000159326	5.95662	4.4924
Bralan	endoderm	Drer	Epidermal progenitor	14	Bralan_BLAG05000590	Drer_ENSDART00000082420	GATA2	GATA2/GATA3	TRUE	1.75196	1.21665e-07	3.9232	8.09431e-69	5.95662	17.8172
Bralan	endoderm	Drer	Epidermal progenitor	14	Bralan_BLAG15101012	Drer_ENSDART00000132405	TCF7L2	LEF1/TCF7/TCF7L1/TCF7L2	TRUE	1.53625	1.11407e-08	1.7693	8.89418e-05	6.34543	4.58471
Bralan	endoderm	Drer	Epidermal progenitor	14	Bralan_BLAG16000383	Drer_ENSDART00000103640	HEY1	HEY1/HEY2/HEYL	TRUE	1.27436	3.86389e-06	1.96955	1.15634e-31	5.34401	12.0669
Bralan	endoderm	Drer	Epidermal progenitor	18	Bralan_BLAG16000383	Drer_ENSDART00000103640	HEY1	HEY1/HEY2/HEYL	TRUE	1.27436	3.86389e-06	2.29251	1.01932e-29	5.34401	11.7148
Bralan	endoderm	Drer	Epidermal progenitor	24	Bralan_BLAG13000607	Drer_ENSDART00000138155	C6	C6	FALSE	4.35104	6.33407e-105	5.4239	4.36726e-08	21.9993	6.18837
Bralan	endoderm	Drer	Epidermal progenitor	18	Bralan_BLAG14000550	Drer_ENSDART00000073827	COL4A6	COL4A1/COL4A3/COL4A5	FALSE	3.66803	1.47258e-238	4.4113	3.71607e-155	33.2177	26.7944
Bralan	endoderm	Drer	Epidermal progenitor	24	Bralan_BLAG14000550	Drer_ENSDART00000073827	COL4A6	COL4A1/COL4A3/COL4A5	FALSE	3.66803	1.47258e-238	4.56559	5.04747e-50	33.2177	15.3166
Bralan	endoderm	Drer	Epidermal progenitor	14	Bralan_BLAG14000550	Drer_ENSDART00000073827	COL4A6	COL4A1/COL4A3/COL4A5	FALSE	3.66803	1.47258e-238	3.09882	2.81179e-173	33.2177	28.2787
Bralan	endoderm	Drer	Epidermal progenitor	18	Bralan_BLAG06001050	Drer_ENSDART00000056996	SFRP2	SFRP1/SFRP5	FALSE	3.02686	3.97185e-18	1.98554	1.62468e-16	9.15486	8.71963
Bralan	endoderm	Drer	Epidermal progenitor	14	Bralan_BLAG06001050	Drer_ENSDART00000056996	SFRP2	SFRP1/SFRP5	FALSE	3.02686	3.97185e-18	2.03451	6.62487e-28	9.15486	11.3211
Bralan	endoderm	Drer	Epidermal progenitor	18	Bralan_BLAG15000894	Drer_ENSDART00000090684	PLAT	KREMEN1/KREMEN2	FALSE	2.72564	0.0117336	3.52937	0.00177845	3.52857	3.91016
Bralan	endoderm	Drer	Epidermal progenitor	14	Bralan_BLAG01000337	Drer_ENSDART00000063818	RDX	EZR/MSN/RDX	FALSE	2.43937	3.97874e-13	1.17245	0.0106215	7.79393	3.36335
Bralan	endoderm	Drer	Epidermal progenitor	14	Bralan_BLAG10000991	Drer_ENSDART00000159525	BAMBI	BAMBI	FALSE	2.40714	7.05609e-15	2.66873	0.000145575	8.29546	4.47436
Bralan	endoderm	Drer	Epidermal progenitor	18	Bralan_BLAG10000991	Drer_ENSDART00000077732	BAMBI	BAMBI	FALSE	2.40714	7.05609e-15	2.59226	0.000175195	8.29546	4.47041
Bralan	endoderm	Drer	Epidermal progenitor	24	Bralan_BLAG02001253	Drer_ENSDART00000074814	PPIB	PPIB	FALSE	2.20453	1.19293e-97	2.20898	1.21881e-35	21.2223	12.9382
Bralan	endoderm	Drer	Epidermal progenitor	18	Bralan_BLAG02001253	Drer_ENSDART00000074814	PPIB	PPIB	FALSE	2.20453	1.19293e-97	2.05508	2.65149e-114	21.2223	22.9991
Bralan	endoderm	Drer	Epidermal progenitor	14	Bralan_BLAG13000764	Drer_ENSDART00000004392	FKBP9	FKBP10/FKBP9	FALSE	2.10908	6.37948e-88	2.70911	6.96523e-118	20.1358	23.3254
Bralan	endoderm	Drer	Epidermal progenitor	24	Bralan_BLAG13000764	Drer_ENSDART00000004392	FKBP9	FKBP10/FKBP9	FALSE	2.10908	6.37948e-88	2.9225	3.8485e-23	20.1358	10.4451
Bralan	endoderm	Drer	Epidermal progenitor	24	Bralan_BLAG13000764	Drer_ENSDART00000066367	FKBP9	FKBP10/FKBP9	FALSE	2.10908	6.37948e-88	3.43803	4.66006e-06	20.1358	5.35701
Bralan	endoderm	Drer	Epidermal progenitor	18	Bralan_BLAG13000764	Drer_ENSDART00000004392	FKBP9	FKBP10/FKBP9	FALSE	2.10908	6.37948e-88	4.51995	2.25036e-170	20.1358	28.0875
Bralan	endoderm	Drer	Epidermal progenitor	18	Bralan_BLAG13000764	Drer_ENSDART00000066367	FKBP9	FKBP10/FKBP9	FALSE	2.10908	6.37948e-88	3.75262	6.23612e-23	20.1358	10.2848
Bralan	endoderm	Drer	Epidermal progenitor	14	Bralan_BLAG13000764	Drer_ENSDART00000066367	FKBP9	FKBP10/FKBP9	FALSE	2.10908	6.37948e-88	1.50648	0.0239726	20.1358	3.10918
Bralan	endoderm	Drer	Epidermal progenitor	14	Bralan_BLAG12000320	Drer_ENSDART00000008010	PDK3	PDK1/PDK2/PDK3/PDK4	FALSE	2.07985	0.00731233	1.53509	0.000219184	3.66326	4.37961
Bralan	endoderm	Drer	Epidermal progenitor	24	Bralan_BLAG05000907	Drer_ENSDART00000047175	SSR4	SSR4	FALSE	1.97551	6.07287e-86	2.11863	1.99574e-27	19.9079	11.365
Bralan	endoderm	Drer	Epidermal progenitor	14	Bralan_BLAG05000907	Drer_ENSDART00000047175	SSR4	SSR4	FALSE	1.97551	6.07287e-86	1.77774	5.178e-136	19.9079	25.0538
Bralan	endoderm	Drer	Epidermal progenitor	18	Bralan_BLAG05000907	Drer_ENSDART00000047175	SSR4	SSR4	FALSE	1.97551	6.07287e-86	2.51522	8.35588e-127	19.9079	24.2202
Bralan	endoderm	Drer	Epidermal progenitor	18	Bralan_BLAG18000605	Drer_ENSDART00000043172	TMEM258	TMEM258	FALSE	1.96646	8.98259e-89	1.90666	6.9467e-65	20.2331	17.3261
Bralan	endoderm	Drer	Epidermal progenitor	24	Bralan_BLAG18000605	Drer_ENSDART00000043172	TMEM258	TMEM258	FALSE	1.96646	8.98259e-89	1.97576	2.8505e-24	20.2331	10.6996
Bralan	endoderm	Drer	Epidermal progenitor	18	Bralan_BLAG09000575	Drer_ENSDART00000136728	FKBP14	FKBP14/FKBP7	FALSE	1.91249	7.29678e-05	2.99279	6.81648e-26	4.76377	10.929
Bralan	endoderm	Drer	Epidermal progenitor	24	Bralan_BLAG09000575	Drer_ENSDART00000136728	FKBP14	FKBP14/FKBP7	FALSE	1.91249	7.29678e-05	3.71498	6.85013e-17	4.76377	8.9334
Bralan	endoderm	Drer	Epidermal progenitor	24	Bralan_BLAG09000575	Drer_ENSDART00000059619	FKBP14	FKBP14/FKBP7	FALSE	1.91249	7.29678e-05	3.83564	1.93613e-23	4.76377	10.5116
Bralan	endoderm	Drer	Epidermal progenitor	18	Bralan_BLAG09000575	Drer_ENSDART00000059619	FKBP14	FKBP14/FKBP7	FALSE	1.91249	7.29678e-05	3.28949	1.10974e-45	4.76377	14.5304
Bralan	endoderm	Drer	Epidermal progenitor	14	Bralan_BLAG09000575	Drer_ENSDART00000136728	FKBP14	FKBP14/FKBP7	FALSE	1.91249	7.29678e-05	1.26473	8.1722e-05	4.76377	4.60317
Bralan	endoderm	Drer	Epidermal progenitor	14	Bralan_BLAG09000575	Drer_ENSDART00000059619	FKBP14	FKBP14/FKBP7	FALSE	1.91249	7.29678e-05	2.43377	2.88267e-39	4.76377	13.4466
Bralan	endoderm	Drer	Epidermal progenitor	14	Bralan_BLAG04001638	Drer_ENSDART00000061117	KTN1	KTN1/RRBP1	FALSE	1.90258	3.12749e-29	3.20969	1.04444e-112	11.6183	22.8081
Bralan	endoderm	Drer	Epidermal progenitor	24	Bralan_BLAG04001638	Drer_ENSDART00000061117	KTN1	KTN1/RRBP1	FALSE	1.90258	3.12749e-29	2.97152	5.39939e-17	11.6183	8.96148
Bralan	endoderm	Drer	Epidermal progenitor	14	Bralan_BLAG04001638	Drer_ENSDART00000133073	KTN1	KTN1/RRBP1	FALSE	1.90258	3.12749e-29	1.58207	9.95246e-26	11.6183	10.8655
Bralan	endoderm	Drer	Epidermal progenitor	18	Bralan_BLAG04001638	Drer_ENSDART00000061117	KTN1	KTN1/RRBP1	FALSE	1.90258	3.12749e-29	3.62689	4.54349e-88	11.6183	20.1876
Bralan	endoderm	Drer	Epidermal progenitor	18	Bralan_BLAG04001638	Drer_ENSDART00000133073	KTN1	KTN1/RRBP1	FALSE	1.90258	3.12749e-29	1.75	1.02363e-18	11.6183	9.28624
Bralan	endoderm	Drer	Epidermal progenitor	24	Bralan_BLAG04002015	Drer_ENSDART00000097723	SPTBN1	SPTB/SPTBN1/SPTBN2/SPTBN4	FALSE	1.8542	4.47583e-07	2.08093	9.17051e-16	5.73267	8.63013
Bralan	endoderm	Drer	Epidermal progenitor	14	Bralan_BLAG04002015	Drer_ENSDART00000097723	SPTBN1	SPTB/SPTBN1/SPTBN2/SPTBN4	FALSE	1.8542	4.47583e-07	1.45659	4.11865e-35	5.73267	12.7124
Bralan	endoderm	Drer	Epidermal progenitor	18	Bralan_BLAG04002015	Drer_ENSDART00000097723	SPTBN1	SPTB/SPTBN1/SPTBN2/SPTBN4	FALSE	1.8542	4.47583e-07	1.80251	4.30897e-32	5.73267	12.1763
Bralan	endoderm	Drer	Epidermal progenitor	24	Bralan_BLAG07000762	Drer_ENSDART00000157899	DAD1	DAD1	FALSE	1.79597	2.41661e-56	1.97125	1.40383e-23	16.1196	10.5427
Bralan	endoderm	Drer	Epidermal progenitor	18	Bralan_BLAG07000762	Drer_ENSDART00000157899	DAD1	DAD1	FALSE	1.79597	2.41661e-56	1.88552	1.32268e-74	16.1196	18.5786
Bralan	endoderm	Drer	Epidermal progenitor	18	Bralan_BLAG16000576	Drer_ENSDART00000191164	RPN2	RPN2	FALSE	1.67276	4.41739e-39	1.28181	6.73089e-37	13.4298	13.0576
Bralan	endoderm	Drer	Epidermal progenitor	24	Bralan_BLAG16000576	Drer_ENSDART00000191164	RPN2	RPN2	FALSE	1.67276	4.41739e-39	1.02521	8.39367e-07	13.4298	5.67975
Bralan	endoderm	Drer	Epidermal progenitor	14	Bralan_BLAG05000094	Drer_ENSDART00000082409	RPN1	RPN1	FALSE	1.65599	2.45856e-18	1.16441	2.81402e-48	9.2068	14.9162
Bralan	endoderm	Drer	Epidermal progenitor	24	Bralan_BLAG05000094	Drer_ENSDART00000082409	RPN1	RPN1	FALSE	1.65599	2.45856e-18	1.15899	8.19446e-07	9.2068	5.6842
Bralan	endoderm	Drer	Epidermal progenitor	18	Bralan_BLAG05000094	Drer_ENSDART00000082409	RPN1	RPN1	FALSE	1.65599	2.45856e-18	2.19859	2.18129e-89	9.2068	20.3388
Bralan	endoderm	Drer	Epidermal progenitor	24	Bralan_BLAG13000857	Drer_ENSDART00000171014	PTPRF	PTPRD/PTPRF/PTPRS	FALSE	1.65533	6.77759e-11	3.57951	1.75273e-06	7.10375	5.54213
Bralan	endoderm	Drer	Epidermal progenitor	18	Bralan_BLAG13000857	Drer_ENSDART00000171014	PTPRF	PTPRD/PTPRF/PTPRS	FALSE	1.65533	6.77759e-11	3.53887	6.22865e-15	7.10375	8.28556
Bralan	endoderm	Drer	Epidermal progenitor	14	Bralan_BLAG02001861	Drer_ENSDART00000149169	SSR2	SSR2	FALSE	1.64208	1.37775e-52	1.95214	3.11605e-132	15.5725	24.7037
Bralan	endoderm	Drer	Epidermal progenitor	18	Bralan_BLAG02001861	Drer_ENSDART00000149169	SSR2	SSR2	FALSE	1.64208	1.37775e-52	2.90719	4.47335e-140	15.5725	25.4575
Bralan	endoderm	Drer	Epidermal progenitor	24	Bralan_BLAG02001861	Drer_ENSDART00000149169	SSR2	SSR2	FALSE	1.64208	1.37775e-52	2.24067	1.36353e-25	15.5725	10.982
Bralan	endoderm	Drer	Epidermal progenitor	14	Bralan_BLAG13000104	Drer_ENSDART00000039822	PTBP1	PTBP1/PTBP2/PTBP3/ZFP638	FALSE	1.52431	7.39208e-09	1.26287	2.87285e-55	6.41027	15.9638
Bralan	endoderm	Drer	Epidermal progenitor	18	Bralan_BLAG13000104	Drer_ENSDART00000017668	PTBP1	PTBP1/PTBP2/PTBP3/ZFP638	FALSE	1.52431	7.39208e-09	1.40316	1.21492e-30	6.41027	11.8956
Bralan	endoderm	Drer	Epidermal progenitor	14	Bralan_BLAG13000104	Drer_ENSDART00000017668	PTBP1	PTBP1/PTBP2/PTBP3/ZFP638	FALSE	1.52431	7.39208e-09	1.41773	3.50011e-60	6.41027	16.6593
Bralan	endoderm	Drer	Epidermal progenitor	18	Bralan_BLAG13000104	Drer_ENSDART00000040308	PTBP1	PTBP1/PTBP2/PTBP3/ZFP638	FALSE	1.52431	7.39208e-09	1.61829	1.99541e-05	6.41027	4.93887
Bralan	endoderm	Drer	Epidermal progenitor	14	Bralan_BLAG13000104	Drer_ENSDART00000040308	PTBP1	PTBP1/PTBP2/PTBP3/ZFP638	FALSE	1.52431	7.39208e-09	2.17419	1.9641e-22	6.41027	10.1399
Bralan	endoderm	Drer	Epidermal progenitor	24	Bralan_BLAG02001767	Drer_ENSDART00000103220	KRTCAP2	KRTCAP2	FALSE	1.52221	9.02594e-36	2.34963	2.76932e-12	12.8509	7.62185
Bralan	endoderm	Drer	Epidermal progenitor	24	Bralan_BLAG02001767	Drer_ENSDART00000103220	KRTCAP2	KRTCAP2	FALSE	1.52221	9.02594e-36	2.27368	7.21135e-12	12.8509	7.49089
Bralan	endoderm	Drer	Epidermal progenitor	14	Bralan_BLAG02001767	Drer_ENSDART00000103220	KRTCAP2	KRTCAP2	FALSE	1.52221	9.02594e-36	1.47874	3.55784e-28	12.8509	11.3765
Bralan	endoderm	Drer	Epidermal progenitor	14	Bralan_BLAG02001767	Drer_ENSDART00000103220	KRTCAP2	KRTCAP2	FALSE	1.52221	9.02594e-36	1.49464	9.14244e-27	12.8509	11.0851
Bralan	endoderm	Drer	Epidermal progenitor	18	Bralan_BLAG02001767	Drer_ENSDART00000103220	KRTCAP2	KRTCAP2	FALSE	1.52221	9.02594e-36	2.43298	3.39462e-49	12.8509	15.0807
Bralan	endoderm	Drer	Epidermal progenitor	18	Bralan_BLAG02001767	Drer_ENSDART00000103220	KRTCAP2	KRTCAP2	FALSE	1.52221	9.02594e-36	2.43248	5.8313e-46	12.8509	14.5754
Bralan	endoderm	Drer	Epidermal progenitor	24	Bralan_BLAG15000713	Drer_ENSDART00000167980	OSTC	OSTC	FALSE	1.45682	7.4814e-30	1.43358	1.62667e-09	11.7408	6.71282
Bralan	endoderm	Drer	Epidermal progenitor	18	Bralan_BLAG15000713	Drer_ENSDART00000167980	OSTC	OSTC	FALSE	1.45682	7.4814e-30	2.30255	2.45145e-84	11.7408	19.7566
Bralan	endoderm	Drer	Epidermal progenitor	14	Bralan_BLAG15000713	Drer_ENSDART00000167980	OSTC	OSTC	FALSE	1.45682	7.4814e-30	1.64107	4.05819e-83	11.7408	19.5828
Bralan	endoderm	Drer	Epidermal progenitor	18	Bralan_BLAG02000162	Drer_ENSDART00000003670	REEP5	REEP5	FALSE	1.45034	2.31595e-16	3.17857	5.15499e-20	8.69883	9.60505
Bralan	endoderm	Drer	Epidermal progenitor	18	Bralan_BLAG02000162	Drer_ENSDART00000164770	REEP5	REEP5	FALSE	1.45034	2.31595e-16	1.04649	0.00152819	8.69883	3.94951
Bralan	endoderm	Drer	Epidermal progenitor	24	Bralan_BLAG02000162	Drer_ENSDART00000003670	REEP5	REEP5	FALSE	1.45034	2.31595e-16	3.37521	3.82063e-08	8.69883	6.21016
Bralan	endoderm	Drer	Epidermal progenitor	24	Bralan_BLAG02000162	Drer_ENSDART00000164770	REEP5	REEP5	FALSE	1.45034	2.31595e-16	1.6219	0.000854045	8.69883	4.24221
Bralan	endoderm	Drer	Epidermal progenitor	14	Bralan_BLAG02000162	Drer_ENSDART00000003670	REEP5	REEP5	FALSE	1.45034	2.31595e-16	3.3635	5.14517e-39	8.69883	13.403
Bralan	endoderm	Drer	Epidermal progenitor	18	Bralan_BLAG11000118	Drer_ENSDART00000021880	SSR3	SSR3	FALSE	1.44928	1.41469e-26	2.89509	1.47177e-143	11.0783	25.7764
Bralan	endoderm	Drer	Epidermal progenitor	14	Bralan_BLAG11000118	Drer_ENSDART00000021880	SSR3	SSR3	FALSE	1.44928	1.41469e-26	1.90974	5.02835e-129	11.0783	24.4017
Bralan	endoderm	Drer	Epidermal progenitor	24	Bralan_BLAG11000118	Drer_ENSDART00000021880	SSR3	SSR3	FALSE	1.44928	1.41469e-26	2.99308	6.63671e-46	11.0783	14.6751
Bralan	endoderm	Drer	Epidermal progenitor	18	Bralan_BLAG04001293	Drer_ENSDART00000136217	GALNT2	GALNT2/GALNT2L	FALSE	1.43446	0.0230978	1.34162	0.0143909	3.33224	3.31926
Bralan	endoderm	Drer	Epidermal progenitor	18	Bralan_BLAG11000303	Drer_ENSDART00000124539	DDOST	DDOST	FALSE	1.41423	0.00218342	1.86508	1.03168e-57	3.98098	16.3378
Bralan	endoderm	Drer	Epidermal progenitor	24	Bralan_BLAG11000303	Drer_ENSDART00000124539	DDOST	DDOST	FALSE	1.41423	0.00218342	2.11474	2.2994e-24	3.98098	10.7203
Bralan	endoderm	Drer	Epidermal progenitor	18	Bralan_BLAG16000505	Drer_ENSDART00000168778	STT3A	STT3A	FALSE	1.25544	2.88813e-06	1.42493	1.145e-24	5.39763	10.667
Bralan	endoderm	Drer	Epidermal progenitor	24	Bralan_BLAG16000505	Drer_ENSDART00000168778	STT3A	STT3A	FALSE	1.25544	2.88813e-06	1.36679	1.25521e-07	5.39763	6.01231
Bralan	endoderm	Drer	Epidermal progenitor	24	Bralan_BLAG06000588	Drer_ENSDART00000089021	CANX	CANX/CLGN	FALSE	1.21996	6.02015e-16	1.46155	1.28271e-11	8.58799	7.41091
Bralan	endoderm	Drer	Epidermal progenitor	18	Bralan_BLAG06000588	Drer_ENSDART00000089021	CANX	CANX/CLGN	FALSE	1.21996	6.02015e-16	1.40942	4.3634e-32	8.58799	12.175
Bralan	endoderm	Drer	Epidermal progenitor	24	Bralan_BLAG12000050	Drer_ENSDART00000055019	NDUFA4	NDUFA4	FALSE	1.12846	0.000174248	2.47195	8.38829e-06	4.57778	5.23945
Bralan	endoderm	Drer	Epidermal progenitor	18	Bralan_BLAG12000050	Drer_ENSDART00000055019	NDUFA4	NDUFA4	FALSE	1.12846	0.000174248	1.04501	0.0210471	4.57778	3.19972
Bralan	endoderm	Drer	Epidermal progenitor	14	Bralan_BLAG12000521	Drer_ENSDART00000026085	Hypp6410	PTGES	FALSE	1.12599	3.32733e-19	3.54171	0.0162831	9.42174	3.23174
Bralan	endoderm	Drer	Epidermal progenitor	18	Bralan_BLAG01001435	Drer_ENSDART00000165431	PPP1CA	PPP1CC	FALSE	1.12234	9.13926e-05	1.55988	5.64232e-07	4.71586	5.62171
Bralan	endoderm	Drer	Epidermal progenitor	24	Bralan_BLAG01001435	Drer_ENSDART00000165431	PPP1CA	PPP1CC	FALSE	1.12234	9.13926e-05	2.37609	2.66199e-09	4.71586	6.63657
Bralan	endoderm	Drer	Epidermal progenitor	24	Bralan_BLAG05000272	Drer_ENSDART00000004879	HSP90B1	HSP90B1	FALSE	1.11622	8.16413e-06	2.39845	7.83971e-07	5.20222	5.69246
Bralan	endoderm	Drer	Epidermal progenitor	18	Bralan_BLAG05000272	Drer_ENSDART00000004879	HSP90B1	HSP90B1	FALSE	1.11622	8.16413e-06	1.55272	1.56618e-06	5.20222	5.43489
Bralan	endoderm	Drer	Epidermal progenitor	14	Bralan_BLAG12000206	Drer_ENSDART00000172515	BZW1	BZW1/BZW2	FALSE	1.07107	5.77209e-11	1.52804	7.76197e-53	7.12647	15.6075
Bralan	endoderm	Drer	Epidermal progenitor	18	Bralan_BLAG12000206	Drer_ENSDART00000172515	BZW1	BZW1/BZW2	FALSE	1.07107	5.77209e-11	1.31992	1.22348e-20	7.12647	9.75392
Bralan	endoderm	Drer	Epidermal progenitor	14	Bralan_BLAG05001006	Drer_ENSDART00000004504	DAG1	DAG1	FALSE	1.0637	5.68123e-12	3.22006	2.45615e-201	7.44471	30.4828
Bralan	endoderm	Drer	Epidermal progenitor	24	Bralan_BLAG05001006	Drer_ENSDART00000004504	DAG1	DAG1	FALSE	1.0637	5.68123e-12	1.50044	2.59164e-08	7.44471	6.27382
Bralan	endoderm	Drer	Epidermal progenitor	18	Bralan_BLAG05001006	Drer_ENSDART00000004504	DAG1	DAG1	FALSE	1.0637	5.68123e-12	1.95138	7.60042e-44	7.44471	14.2348
Bralan	endoderm	Drer	Epidermal progenitor	14	Bralan_BLAG02001837	Drer_ENSDART00000177924	TPM3	TPM1/TPM2/TPM3/TPM4	FALSE	1.00813	0.0297856	2.18889	5.45858e-09	3.25518	6.37077
Bralan	endoderm	Drer	Epidermal progenitor	24	Bralan_BLAG02001837	Drer_ENSDART00000158994	TPM3	TPM1/TPM2/TPM3/TPM4	FALSE	1.00813	0.0297856	1.99317	2.56065e-17	3.25518	9.04641
Bralan	endoderm	Drer	Epidermal progenitor	14	Bralan_BLAG02001837	Drer_ENSDART00000158994	TPM3	TPM1/TPM2/TPM3/TPM4	FALSE	1.00813	0.0297856	2.90621	7.06408e-201	3.25518	30.4476
Bralan	endoderm	Drer	Epidermal progenitor	18	Bralan_BLAG02001837	Drer_ENSDART00000027598	TPM3	TPM1/TPM2/TPM3/TPM4	FALSE	1.00813	0.0297856	3.19783	1.09266e-166	3.25518	27.7771
Bralan	endoderm	Drer	Epidermal progenitor	18	Bralan_BLAG02001837	Drer_ENSDART00000177924	TPM3	TPM1/TPM2/TPM3/TPM4	FALSE	1.00813	0.0297856	1.80239	0.00959093	3.25518	3.4417
Bralan	endoderm	Drer	Epidermal progenitor	14	Bralan_BLAG02001837	Drer_ENSDART00000027598	TPM3	TPM1/TPM2/TPM3/TPM4	FALSE	1.00813	0.0297856	3.08937	0	3.25518	37.7052
Bralan	endoderm	Drer	Epidermal progenitor	24	Bralan_BLAG02001837	Drer_ENSDART00000173453	TPM3	TPM1/TPM2/TPM3/TPM4	FALSE	1.00813	0.0297856	2.91999	1.00518e-44	3.25518	14.4807
Bralan	endoderm	Drer	Epidermal progenitor	14	Bralan_BLAG02001837	Drer_ENSDART00000173453	TPM3	TPM1/TPM2/TPM3/TPM4	FALSE	1.00813	0.0297856	3.08937	0	3.25518	37.7052
Bralan	endoderm	Drer	Epidermal progenitor	24	Bralan_BLAG02001837	Drer_ENSDART00000027598	TPM3	TPM1/TPM2/TPM3/TPM4	FALSE	1.00813	0.0297856	2.91999	1.00518e-44	3.25518	14.4807
Bralan	endoderm	Drer	Epidermal progenitor	18	Bralan_BLAG02001837	Drer_ENSDART00000173453	TPM3	TPM1/TPM2/TPM3/TPM4	FALSE	1.00813	0.0297856	3.19783	1.09266e-166	3.25518	27.7771
Bralan	endoderm	Drer	Epidermal progenitor	18	Bralan_BLAG02001837	Drer_ENSDART00000158994	TPM3	TPM1/TPM2/TPM3/TPM4	FALSE	1.00813	0.0297856	2.43062	1.51081e-70	3.25518	18.0659
Bralan	endoderm	Drer	Eye primordium	14	Bralan_BLAG05000336	Drer_ENSDART00000103463	DNAJC2	DNAJC2	TRUE	2.32051	0.0014795	1.35029	0.0235596	4.07862	3.47186
Bralan	endoderm	Drer	Eye primordium	14	Bralan_BLAG02000864	Drer_ENSDART00000059732	ID2	ID1/ID2/ID3/ID4	TRUE	1.66074	3.59884e-57	2.64304	1.55927e-37	16.2378	13.3578
Bralan	endoderm	Drer	Eye primordium	14	Bralan_BLAG11000894	Drer_ENSDART00000078936	HES1	HES1	TRUE	1.21385	0.00535039	2.30325	2.59632e-32	3.74632	12.3923
Bralan	endoderm	Drer	Eye primordium	14	Bralan_BLAG11000426	Drer_ENSDART00000017188	NCL	NCL	FALSE	3.82321	4.31837e-161	2.62033	6.17893e-93	27.2696	20.9136
Bralan	endoderm	Drer	Eye primordium	14	Bralan_BLAG09000552	Drer_ENSDART00000078266	RSL1D1	RSL1D1	FALSE	3.44322	1.48789e-35	1.6917	5.05562e-31	12.8116	12.1496
Bralan	endoderm	Drer	Eye primordium	14	Bralan_BLAG06001050	Drer_ENSDART00000056996	SFRP2	SFRP1/SFRP5	FALSE	3.02686	3.97185e-18	2.7631	3.41288e-26	9.15486	11.1779
Bralan	endoderm	Drer	Eye primordium	14	Bralan_BLAG09001097	Drer_ENSDART00000029133	SNU13	SNU13	FALSE	2.90947	5.11229e-97	1.32729	1.09333e-06	21.1527	5.72748
Bralan	endoderm	Drer	Eye primordium	14	Bralan_BLAG06000137	Drer_ENSDART00000003428	PRPS1	PRPS1/PRPS1L1/PRPS1L3/PRPS2	FALSE	2.90677	3.92096e-07	1.93413	1.56202e-37	5.75592	13.3542
Bralan	endoderm	Drer	Eye primordium	14	Bralan_BLAG13000773	Drer_ENSDART00000154037	PUM3	PUM3	FALSE	2.81601	0.000310314	1.99055	2.42036e-26	4.44919	11.2123
Bralan	endoderm	Drer	Eye primordium	14	Bralan_BLAG03001579	Drer_ENSDART00000114524	PRPF31	NOP56	FALSE	2.69637	1.48817e-145	1.9513	9.1253e-52	25.9155	15.6403
Bralan	endoderm	Drer	Eye primordium	14	Bralan_BLAG01000892	Drer_ENSDART00000143005	MDN1	MDN1	FALSE	2.62592	0.000152627	1.47038	8.79678e-07	4.60575	5.76785
Bralan	endoderm	Drer	Eye primordium	14	Bralan_BLAG11000427	Drer_ENSDART00000017188	NCL	NCL	FALSE	2.61862	1.03901e-34	2.62033	6.17893e-93	12.6593	20.9136
Bralan	endoderm	Drer	Eye primordium	14	Bralan_BLAG05000508	Drer_ENSDART00000077707	LLPH	LLPH	FALSE	2.57486	0.0252169	1.31861	1.47723e-09	3.30684	6.81482
Bralan	endoderm	Drer	Eye primordium	14	Bralan_BLAG03001408	Drer_ENSDART00000101037	NHP2	NHP2	FALSE	2.44387	2.28576e-41	2.05651	1.04799e-49	13.8159	15.3305
Bralan	endoderm	Drer	Eye primordium	14	Bralan_BLAG01001688	Drer_ENSDART00000023101	PES1	PES1	FALSE	2.42464	0.00892536	1.03254	0.000241899	3.60567	4.649
Bralan	endoderm	Drer	Eye primordium	14	Bralan_BLAG17000243	Drer_ENSDART00000169915	NOP58	NOP58	FALSE	2.41186	1.30478e-28	1.73477	4.82197e-36	11.4941	13.078
Bralan	endoderm	Drer	Eye primordium	14	Bralan_BLAG14000264	Drer_ENSDART00000017176	DKC1	DKC1	FALSE	2.38784	5.33808e-14	1.91558	4.07888e-40	8.04738	13.8006
Bralan	endoderm	Drer	Eye primordium	14	Bralan_BLAG17000936	Drer_ENSDART00000041627	SSB	SSB	FALSE	2.3756	6.27962e-08	2.01281	1.51936e-39	6.06639	13.7018
Bralan	endoderm	Drer	Eye primordium	14	Bralan_BLAG09000234	Drer_ENSDART00000066556	C7orf50	3110082I17RIK	FALSE	2.33391	0.0138827	1.88928	1.04175e-09	3.47831	6.86929
Bralan	endoderm	Drer	Eye primordium	14	Bralan_BLAG04000847	Drer_ENSDART00000076030	FBL	FBL/FBLL1	FALSE	2.30897	3.77644e-26	2.2842	4.68716e-68	10.9886	17.914
Bralan	endoderm	Drer	Eye primordium	14	Bralan_BLAG01001397	Drer_ENSDART00000112511	AKAP1	AKAP1	FALSE	2.25512	2.72267e-08	1.17114	0.00403604	6.20267	3.96969
Bralan	endoderm	Drer	Eye primordium	14	Bralan_BLAG04000955	Drer_ENSDART00000146612	ESF1	ESF1	FALSE	2.25317	0.00731051	1.39634	0.00204942	3.6636	4.14171
Bralan	endoderm	Drer	Eye primordium	14	Bralan_BLAG15000692	Drer_ENSDART00000053761	BMS1	BMS1	FALSE	2.22118	0.0306437	1.24096	8.63453e-06	3.246	5.33895
Bralan	endoderm	Drer	Eye primordium	14	Bralan_BLAG04001166	Drer_ENSDART00000017269	PARP1	PARP1	FALSE	2.07426	0.0125199	1.55692	8.70044e-28	3.50926	11.5088
Bralan	endoderm	Drer	Eye primordium	14	Bralan_BLAG02001086	Drer_ENSDART00000143641	EEF2	EEF2	FALSE	2.04905	3.70355e-117	1.62325	2.42109e-09	23.2438	6.73762
Bralan	endoderm	Drer	Eye primordium	14	Bralan_BLAG11000495	Drer_ENSDART00000114272	NSUN5	NOP2	FALSE	1.99577	0.000265172	1.47831	1.59418e-09	4.48341	6.80239
Bralan	endoderm	Drer	Eye primordium	14	Bralan_BLAG15000380	Drer_ENSDART00000111189	GAR1	GAR1	FALSE	1.9543	0.000232202	1.52109	3.78314e-25	4.51363	10.9532
Bralan	endoderm	Drer	Eye primordium	14	Bralan_BLAG10000946	Drer_ENSDART00000163026	IGF2BP1	IGF2BP1/IGF2BP2/IGF2BP3	FALSE	1.94613	5.05586e-69	1.07133	5.25114e-09	17.8416	6.6171
Bralan	endoderm	Drer	Eye primordium	14	Bralan_BLAG07000740	Drer_ENSDART00000151727	NOB1	NOB1	FALSE	1.93315	0.0327967	1.3183	4.10317e-11	3.22387	7.33562
Bralan	endoderm	Drer	Eye primordium	14	Bralan_BLAG15000391	Drer_ENSDART00000102651	NOLC1	NOLC1	FALSE	1.8433	1.43944e-35	1.14352	2.83145e-08	12.8144	6.34711
Bralan	endoderm	Drer	Eye primordium	14	Bralan_BLAG02000412	Drer_ENSDART00000109665	PPM1G	PPM1G	FALSE	1.82131	0.00073924	1.12402	9.77695e-14	4.24656	8.13337
Bralan	endoderm	Drer	Eye primordium	14	Bralan_BLAG03000454	Drer_ENSDART00000012630	PRMT1	PRMT1/PRMT8	FALSE	1.65174	0.0339559	2.01439	7.74347e-69	3.21336	18.024
Bralan	endoderm	Drer	Eye primordium	14	Bralan_BLAG03000321	Drer_ENSDART00000055279	SNRNP70	SNRNP70	FALSE	1.64576	2.33354e-20	1.36387	3.99289e-22	9.69994	10.2739
Bralan	endoderm	Drer	Eye primordium	14	Bralan_BLAG19000716	Drer_ENSDART00000103747	SRSF4	SRSF4/SRSF5/SRSF6	FALSE	1.63546	4.17141e-05	1.22923	6.64651e-25	4.87872	10.8986
Bralan	endoderm	Drer	Eye primordium	14	Bralan_BLAG01000423	Drer_ENSDART00000121848	SRRM1	SRRM1	FALSE	1.55778	2.66911e-22	1.29968	2.89907e-23	10.1512	10.5321
Bralan	endoderm	Drer	Eye primordium	14	Bralan_BLAG13000104	Drer_ENSDART00000039822	PTBP1	PTBP1/PTBP2/PTBP3/ZFP638	FALSE	1.52431	7.39208e-09	1.24476	3.56167e-17	6.41027	9.07715
Bralan	endoderm	Drer	Eye primordium	14	Bralan_BLAG09001050	Drer_ENSDART00000100619	LUC7L2	LUC7L/LUC7L2	FALSE	1.409	3.28062e-05	1.13957	8.90091e-07	4.92816	5.765
Bralan	endoderm	Drer	Eye primordium	14	Bralan_BLAG04000439	Drer_ENSDART00000190813	TOMM20	TOMM20	FALSE	1.40264	0.0187773	1.01117	0.00143913	3.39293	4.22603
Bralan	endoderm	Drer	Eye primordium	14	Bralan_BLAG03000437	Drer_ENSDART00000012630	PRMT1	PRMT1/PRMT8	FALSE	1.37837	1.87625e-07	2.01439	7.74347e-69	5.88282	18.024
Bralan	endoderm	Drer	Eye primordium	14	Bralan_BLAG09000554	Drer_ENSDART00000159948	GSPT2	GSPT1/GSPT2	FALSE	1.27758	0.0082013	1.24369	2.05362e-20	3.63072	9.87731
Bralan	endoderm	Drer	Eye primordium	14	Bralan_BLAG01001186	Drer_ENSDART00000080413	SRSF1	SRSF1	FALSE	1.25002	0.00274727	1.1559	9.49444e-25	3.92239	10.8628
Bralan	endoderm	Drer	Eye primordium	14	Bralan_BLAG10000468	Drer_ENSDART00000102410	EWSR1	FUS/TAF15	FALSE	1.19553	7.21341e-16	1.51549	1.15583e-55	8.5669	16.2179
Bralan	endoderm	Drer	Eye primordium	14	Bralan_BLAG09001136	Drer_ENSDART00000066393	PDAP1	PDAP1	FALSE	1.17821	0.000318492	1.32349	6.11881e-20	4.44331	9.76599
Bralan	endoderm	Drer	Eye primordium	14	Bralan_BLAG02001595	Drer_ENSDART00000137689	MYEF2	GM9833/HNRNPM/MYEF2	FALSE	1.14202	1.32936e-11	1.35588	8.88265e-19	7.32992	9.4834
Bralan	endoderm	Drer	Eye primordium	14	Bralan_BLAG11000416	Drer_ENSDART00000087107	EIF4G1	EIF4G1/EIF4G3/PAIP1	FALSE	1.09139	2.28936e-25	1.6058	1.81886e-36	10.8238	13.1575
Bralan	endoderm	Drer	Eye primordium	14	Bralan_BLAG04001131	Drer_ENSDART00000012855	SART1	SART1	FALSE	1.05616	0.0117185	1.09154	7.4416e-08	3.52919	6.19001
Bralan	endoderm	Drer	Eye primordium	14	Bralan_BLAG14000740	Drer_ENSDART00000128730	RBMY1D	GM10256/GM10352/GM21677/GM21693/GM21704/GM21708/GM29289/GM3376/GM4064/GM7324/RBMX/RBMXL1/RBMXL2/RBMY	FALSE	1.01072	5.82348e-05	1.16451	1.05971e-15	4.81048	8.68671
Bralan	endoderm	Drer	Forebrain/midbrain	18	Bralan_BLAG04000893	Drer_ENSDART00000008816	OTX2	OTX1/OTX2	TRUE	4.30098	1.05206e-67	2.00158	1.57539e-31	17.6702	12.1462
Bralan	endoderm	Drer	Forebrain/midbrain	14	Bralan_BLAG04000893	Drer_ENSDART00000008816	OTX2	OTX1/OTX2	TRUE	4.30098	1.05206e-67	2.57625	8.27297e-28	17.6702	11.426
Bralan	endoderm	Drer	Forebrain/midbrain	24	Bralan_BLAG04000893	Drer_ENSDART00000006538	OTX2	OTX1/OTX2	TRUE	4.30098	1.05206e-67	2.42194	2.30763e-45	17.6702	14.5136
Bralan	endoderm	Drer	Forebrain/midbrain	24	Bralan_BLAG04000893	Drer_ENSDART00000064083	OTX2	OTX1/OTX2	TRUE	4.30098	1.05206e-67	2.00085	9.9196e-47	17.6702	14.7305
Bralan	endoderm	Drer	Forebrain/midbrain	18	Bralan_BLAG04000893	Drer_ENSDART00000006538	OTX2	OTX1/OTX2	TRUE	4.30098	1.05206e-67	1.9541	3.39081e-20	17.6702	9.7379
Bralan	endoderm	Drer	Forebrain/midbrain	24	Bralan_BLAG04000893	Drer_ENSDART00000008816	OTX2	OTX1/OTX2	TRUE	4.30098	1.05206e-67	2.41316	4.05116e-58	17.6702	16.4213
Bralan	endoderm	Drer	Forebrain/midbrain	18	Bralan_BLAG04000893	Drer_ENSDART00000064083	OTX2	OTX1/OTX2	TRUE	4.30098	1.05206e-67	2.1412	6.3445e-48	17.6702	14.9629
Bralan	endoderm	Drer	Forebrain/midbrain	14	Bralan_BLAG04000893	Drer_ENSDART00000064083	OTX2	OTX1/OTX2	TRUE	4.30098	1.05206e-67	3.13782	2.47583e-60	17.6702	16.8245
Bralan	endoderm	Drer	Forebrain/midbrain	24	Bralan_BLAG04001275	Drer_ENSDART00000128515	FOXA2	FOXA1/FOXA2/FOXA3	TRUE	3.04244	8.99915e-11	1.39972	0.0145435	7.06334	3.30843
Bralan	endoderm	Drer	Forebrain/midbrain	24	Bralan_BLAG04001273	Drer_ENSDART00000128515	FOXA1	FOXA1/FOXA2/FOXA3	TRUE	2.97599	6.35755e-19	1.39972	0.0145435	9.35207	3.30843
Bralan	endoderm	Drer	Forebrain/midbrain	14	Bralan_BLAG01001483	Drer_ENSDART00000137795	SSRP1	SSRP1	TRUE	1.92991	0.0313215	1.04031	4.69122e-35	3.23867	12.811
Bralan	endoderm	Drer	Forebrain/midbrain	14	Bralan_BLAG02000864	Drer_ENSDART00000059732	ID2	ID1/ID2/ID3/ID4	TRUE	1.66074	3.59884e-57	1.74556	2.03382e-40	16.2378	13.7578
Bralan	endoderm	Drer	Forebrain/midbrain	24	Bralan_BLAG02000864	Drer_ENSDART00000059732	ID2	ID1/ID2/ID3/ID4	TRUE	1.66074	3.59884e-57	2.10829	5.06635e-191	16.2378	29.7516
Bralan	endoderm	Drer	Forebrain/midbrain	18	Bralan_BLAG02000864	Drer_ENSDART00000059732	ID2	ID1/ID2/ID3/ID4	TRUE	1.66074	3.59884e-57	2.50522	1.49451e-219	16.2378	31.9316
Bralan	endoderm	Drer	Forebrain/midbrain	24	Bralan_BLAG05000288	Drer_ENSDART00000114288	FOXP1	FOXP1/FOXP2/FOXP4	TRUE	1.39146	2.93917e-07	1.2622	9.89369e-109	5.80639	22.4519
Bralan	endoderm	Drer	Forebrain/midbrain	24	Bralan_BLAG05000288	Drer_ENSDART00000060861	FOXP1	FOXP1/FOXP2/FOXP4	TRUE	1.39146	2.93917e-07	1.04569	4.63993e-36	5.80639	12.94
Bralan	endoderm	Drer	Forebrain/midbrain	18	Bralan_BLAG05000288	Drer_ENSDART00000114288	FOXP1	FOXP1/FOXP2/FOXP4	TRUE	1.39146	2.93917e-07	1.32068	3.25736e-99	5.80639	21.4905
Bralan	endoderm	Drer	Forebrain/midbrain	24	Bralan_BLAG07000692	Drer_ENSDART00000111842	SALL3	SALL1/SALL3/SALL4	TRUE	1.24263	1.43472e-13	1.0655	6.20392e-18	7.92371	9.1184
Bralan	endoderm	Drer	Forebrain/midbrain	18	Bralan_BLAG11000894	Drer_ENSDART00000078936	HES1	HES1	TRUE	1.21385	0.00535039	1.14594	1.94386e-38	3.74632	13.4112
Bralan	endoderm	Drer	Forebrain/midbrain	14	Bralan_BLAG11000426	Drer_ENSDART00000017188	NCL	NCL	FALSE	3.82321	4.31837e-161	1.70458	2.46473e-102	27.2696	21.8533
Bralan	endoderm	Drer	Forebrain/midbrain	18	Bralan_BLAG01002480	Drer_ENSDART00000157454	NCAM2	NCAM1/NCAM2	FALSE	3.56711	4.10572e-39	1.82228	5.03347e-24	13.4355	10.6154
Bralan	endoderm	Drer	Forebrain/midbrain	18	Bralan_BLAG18000349	Drer_ENSDART00000073419	CCND2	CCND2/CCND3	FALSE	3.13696	7.14872e-53	1.04925	3.58383e-20	15.6147	9.73173
Bralan	endoderm	Drer	Forebrain/midbrain	24	Bralan_BLAG06001050	Drer_ENSDART00000056996	SFRP2	SFRP1/SFRP5	FALSE	3.02686	3.97185e-18	1.26425	4.15107e-15	9.15486	8.36401
Bralan	endoderm	Drer	Forebrain/midbrain	24	Bralan_BLAG15000779	Drer_ENSDART00000076304	PCNA	PCNA	FALSE	3.02679	3.32118e-09	1.02471	3.96779e-76	6.534	18.7927
Bralan	endoderm	Drer	Forebrain/midbrain	18	Bralan_BLAG15000779	Drer_ENSDART00000076304	PCNA	PCNA	FALSE	3.02679	3.32118e-09	1.11422	2.12797e-50	6.534	15.3452
Bralan	endoderm	Drer	Forebrain/midbrain	14	Bralan_BLAG15000779	Drer_ENSDART00000076304	PCNA	PCNA	FALSE	3.02679	3.32118e-09	1.31829	2.09641e-30	6.534	11.9425
Bralan	endoderm	Drer	Forebrain/midbrain	14	Bralan_BLAG06000137	Drer_ENSDART00000003428	PRPS1	PRPS1/PRPS1L1/PRPS1L3/PRPS2	FALSE	2.90677	3.92096e-07	1.00654	3.04335e-24	5.75592	10.6738
Bralan	endoderm	Drer	Forebrain/midbrain	24	Bralan_BLAG02001516	Drer_ENSDART00000161504	PCLAF	PCLAF	FALSE	2.79506	2.4045e-05	1.10413	1.76646e-79	4.99224	19.1994
Bralan	endoderm	Drer	Forebrain/midbrain	14	Bralan_BLAG03001579	Drer_ENSDART00000114524	PRPF31	NOP56	FALSE	2.69637	1.48817e-145	1.05347	6.13269e-37	25.9155	13.151
Bralan	endoderm	Drer	Forebrain/midbrain	14	Bralan_BLAG11000427	Drer_ENSDART00000017188	NCL	NCL	FALSE	2.61862	1.03901e-34	1.70458	2.46473e-102	12.6593	21.8533
Bralan	endoderm	Drer	Forebrain/midbrain	14	Bralan_BLAG03001408	Drer_ENSDART00000101037	NHP2	NHP2	FALSE	2.44387	2.28576e-41	1.13905	3.82662e-40	13.8159	13.7099
Bralan	endoderm	Drer	Forebrain/midbrain	14	Bralan_BLAG04000847	Drer_ENSDART00000076030	FBL	FBL/FBLL1	FALSE	2.30897	3.77644e-26	1.45649	5.87951e-69	10.9886	17.9749
Bralan	endoderm	Drer	Forebrain/midbrain	14	Bralan_BLAG04001369	Drer_ENSDART00000021083	CALM1	CALM1/CALM2/CALM3	FALSE	2.26281	8.18529e-69	1.03613	4.11144e-19	17.8143	9.48784
Bralan	endoderm	Drer	Forebrain/midbrain	14	Bralan_BLAG04001369	Drer_ENSDART00000034580	CALM1	CALM1/CALM2/CALM3	FALSE	2.26281	8.18529e-69	1.03613	4.11144e-19	17.8143	9.48784
Bralan	endoderm	Drer	Forebrain/midbrain	14	Bralan_BLAG04001369	Drer_ENSDART00000050308	CALM1	CALM1/CALM2/CALM3	FALSE	2.26281	8.18529e-69	1.03613	4.11144e-19	17.8143	9.48784
Bralan	endoderm	Drer	Forebrain/midbrain	14	Bralan_BLAG04001369	Drer_ENSDART00000065392	CALM1	CALM1/CALM2/CALM3	FALSE	2.26281	8.18529e-69	1.03613	4.11144e-19	17.8143	9.48784
Bralan	endoderm	Drer	Forebrain/midbrain	14	Bralan_BLAG04001369	Drer_ENSDART00000172114	CALM1	CALM1/CALM2/CALM3	FALSE	2.26281	8.18529e-69	1.03613	4.11144e-19	17.8143	9.48784
Bralan	endoderm	Drer	Forebrain/midbrain	14	Bralan_BLAG04001166	Drer_ENSDART00000017269	PARP1	PARP1	FALSE	2.07426	0.0125199	1.09818	5.49935e-34	3.50926	12.6178
Bralan	endoderm	Drer	Forebrain/midbrain	14	Bralan_BLAG15000380	Drer_ENSDART00000111189	GAR1	GAR1	FALSE	1.9543	0.000232202	1.23713	9.1198e-42	4.51363	13.9858
Bralan	endoderm	Drer	Forebrain/midbrain	14	Bralan_BLAG02000412	Drer_ENSDART00000109665	PPM1G	PPM1G	FALSE	1.82131	0.00073924	1.11385	1.70578e-37	4.24656	13.2501
Bralan	endoderm	Drer	Forebrain/midbrain	14	Bralan_BLAG03000454	Drer_ENSDART00000012630	PRMT1	PRMT1/PRMT8	FALSE	1.65174	0.0339559	1.62398	2.32195e-119	3.21336	23.6008
Bralan	endoderm	Drer	Forebrain/midbrain	18	Bralan_BLAG03000454	Drer_ENSDART00000121647	PRMT1	PRMT1/PRMT8	FALSE	1.65174	0.0339559	1.08926	2.42003e-07	3.21336	5.86163
Bralan	endoderm	Drer	Forebrain/midbrain	14	Bralan_BLAG03000321	Drer_ENSDART00000055279	SNRNP70	SNRNP70	FALSE	1.64576	2.33354e-20	1.09299	3.38761e-35	9.69994	12.8371
Bralan	endoderm	Drer	Forebrain/midbrain	14	Bralan_BLAG11000117	Drer_ENSDART00000148389	CHD3	CHD3/CHD4/CHD5	FALSE	1.62085	1.96608e-56	1.10683	8.44989e-38	16.133	13.3046
Bralan	endoderm	Drer	Forebrain/midbrain	14	Bralan_BLAG01000423	Drer_ENSDART00000121848	SRRM1	SRRM1	FALSE	1.55778	2.66911e-22	1.08699	1.67101e-38	10.1512	13.4281
Bralan	endoderm	Drer	Forebrain/midbrain	14	Bralan_BLAG19000387	Drer_ENSDART00000113824	RP11-382A20.3	HDGFL2/PSIP1	FALSE	1.46288	9.07644e-15	1.13783	1.2757e-24	8.26462	10.7557
Bralan	endoderm	Drer	Forebrain/midbrain	14	Bralan_BLAG03000472	Drer_ENSDART00000153818	SRSF3	SRSF3	FALSE	1.46149	1.96691e-16	1.20914	7.54791e-49	8.71764	15.1328
Bralan	endoderm	Drer	Forebrain/midbrain	14	Bralan_BLAG03000472	Drer_ENSDART00000028217	SRSF3	SRSF3	FALSE	1.46149	1.96691e-16	1.20914	7.54791e-49	8.71764	15.1328
Bralan	endoderm	Drer	Forebrain/midbrain	14	Bralan_BLAG03000472	Drer_ENSDART00000153818	SRSF3	SRSF3	FALSE	1.46149	1.96691e-16	1.23711	5.44414e-50	8.71764	15.3065
Bralan	endoderm	Drer	Forebrain/midbrain	14	Bralan_BLAG03000472	Drer_ENSDART00000028217	SRSF3	SRSF3	FALSE	1.46149	1.96691e-16	1.23711	5.44414e-50	8.71764	15.3065
Bralan	endoderm	Drer	Forebrain/midbrain	14	Bralan_BLAG07001613	Drer_ENSDART00000065949	TOP1	TOP1	FALSE	1.38233	4.86173e-20	1.12791	1.05734e-52	9.62388	15.72
Bralan	endoderm	Drer	Forebrain/midbrain	14	Bralan_BLAG03000437	Drer_ENSDART00000012630	PRMT1	PRMT1/PRMT8	FALSE	1.37837	1.87625e-07	1.62398	2.32195e-119	5.88282	23.6008
Bralan	endoderm	Drer	Forebrain/midbrain	18	Bralan_BLAG03000437	Drer_ENSDART00000121647	PRMT1	PRMT1/PRMT8	FALSE	1.37837	1.87625e-07	1.08926	2.42003e-07	5.88282	5.86163
Bralan	endoderm	Drer	Forebrain/midbrain	14	Bralan_BLAG01001186	Drer_ENSDART00000080413	SRSF1	SRSF1	FALSE	1.25002	0.00274727	1.25725	4.57491e-79	3.92239	19.2336
Bralan	endoderm	Drer	Forebrain/midbrain	14	Bralan_BLAG10000468	Drer_ENSDART00000102410	EWSR1	FUS/TAF15	FALSE	1.19553	7.21341e-16	1.45979	4.62654e-127	8.5669	24.3484
Bralan	endoderm	Drer	Forebrain/midbrain	14	Bralan_BLAG02001595	Drer_ENSDART00000137689	MYEF2	GM9833/HNRNPM/MYEF2	FALSE	1.14202	1.32936e-11	1.51581	2.10991e-64	7.32992	17.38
Bralan	endoderm	Drer	Forebrain/midbrain	14	Bralan_BLAG05001006	Drer_ENSDART00000004504	DAG1	DAG1	FALSE	1.0637	5.68123e-12	1.24758	6.80051e-36	7.44471	12.9625
Bralan	endoderm	Drer	Forebrain/midbrain	14	Bralan_BLAG04001131	Drer_ENSDART00000012855	SART1	SART1	FALSE	1.05616	0.0117185	1.11425	1.20693e-21	3.52919	10.0897
Bralan	endoderm	Drer	Forebrain/midbrain	24	Bralan_BLAG03000844	Drer_ENSDART00000115236	ATP5I	ATP5K	FALSE	1.03778	0.00177163	1.07927	2.02364e-16	4.03343	8.72458
Bralan	endoderm	Drer	Germline	24	Bralan_BLAG16000610	Drer_ENSDART00000078781	ZNF706	ZFP706	TRUE	1.05052	0.00391536	3.59633	0.0067792	3.83001	4.62252
Bralan	endoderm	Drer	Germline	18	Bralan_BLAG16000610	Drer_ENSDART00000078781	ZNF706	ZFP706	TRUE	1.05052	0.00391536	3.99102	0.00287646	3.83001	4.89762
Bralan	endoderm	Drer	Germline	24	Bralan_BLAG09000552	Drer_ENSDART00000078266	RSL1D1	RSL1D1	FALSE	3.44322	1.48789e-35	3.06088	0.0264757	12.8116	3.99487
Bralan	endoderm	Drer	Germline	18	Bralan_BLAG06000137	Drer_ENSDART00000003428	PRPS1	PRPS1/PRPS1L1/PRPS1L3/PRPS2	FALSE	2.90677	3.92096e-07	2.96079	0.0091186	5.75592	4.47257
Bralan	endoderm	Drer	Germline	18	Bralan_BLAG19000605	Drer_ENSDART00000077059	ANP32B	ANP32A/ANP32B/ANP32E	FALSE	2.61831	2.67028e-121	3.60512	0.00295883	23.652	4.85562
Bralan	endoderm	Drer	Germline	24	Bralan_BLAG19000605	Drer_ENSDART00000077059	ANP32B	ANP32A/ANP32B/ANP32E	FALSE	2.61831	2.67028e-121	2.9019	0.0197676	23.652	4.12347
Bralan	endoderm	Drer	Germline	18	Bralan_BLAG04000704	Drer_ENSDART00000083836	CCDC86	CCDC86	FALSE	2.51695	0.000747139	3.70887	0.0213829	4.24361	4.12085
Bralan	endoderm	Drer	Germline	18	Bralan_BLAG10000612	Drer_ENSDART00000064995	SUMO1	PRKN/SUMO1	FALSE	1.9863	1.11894e-115	3.05444	0.0304254	23.0967	3.97154
Bralan	endoderm	Drer	Germline	24	Bralan_BLAG10000612	Drer_ENSDART00000064995	SUMO1	PRKN/SUMO1	FALSE	1.9863	1.11894e-115	3.1782	0.0227494	23.0967	4.0571
Bralan	endoderm	Drer	Germline	24	Bralan_BLAG13000613	Drer_ENSDART00000170889	BTF3	BTF3/BTF3L4/GM20075	FALSE	1.89516	3.07722e-35	3.32488	0.00749376	12.7548	4.52992
Bralan	endoderm	Drer	Germline	18	Bralan_BLAG04001692	Drer_ENSDART00000018475	SNRPD3	SNRPD3	FALSE	1.86811	1.85796e-15	3.30994	0.0429656	8.45577	3.77773
Bralan	endoderm	Drer	Germline	18	Bralan_BLAG05001071	Drer_ENSDART00000081143	SEPHS1	SEPHS1/SEPHS2	FALSE	1.80715	6.19952e-60	3.19581	0.0216409	16.6261	4.11036
Bralan	endoderm	Drer	Germline	24	Bralan_BLAG09000903	Drer_ENSDART00000163235	SRSF2	4930595M18RIK/SRSF2	FALSE	1.54786	2.21303e-79	3.51059	0.0126292	19.1327	4.29206
Bralan	endoderm	Drer	Germline	24	Bralan_BLAG04000866	Drer_ENSDART00000155977	NAA50	NAA50	FALSE	1.50639	0.0278316	3.61209	0.0197676	3.2755	4.11722
Bralan	endoderm	Drer	Germline	18	Bralan_BLAG04000866	Drer_ENSDART00000155977	NAA50	NAA50	FALSE	1.50639	0.0278316	3.16139	0.0415058	3.2755	3.79987
Bralan	endoderm	Drer	Germline	18	Bralan_BLAG09001050	Drer_ENSDART00000100619	LUC7L2	LUC7L/LUC7L2	FALSE	1.409	3.28062e-05	3.42545	0.0321315	4.92816	3.91587
Bralan	endoderm	Drer	Germline	18	Bralan_BLAG01001511	Drer_ENSDART00000133168	ATXN2	ATXN2/ATXN2L	FALSE	1.1153	1.606e-09	3.29953	0.0145543	6.64533	4.30743
Bralan	endoderm	Drer	Germline	18	Bralan_BLAG11000416	Drer_ENSDART00000062957	EIF4G1	EIF4G1/EIF4G3/PAIP1	FALSE	1.09139	2.28936e-25	5.2027	0.0342153	10.8238	3.88769
Bralan	endoderm	Drer	Germline	18	Bralan_BLAG04001131	Drer_ENSDART00000012855	SART1	SART1	FALSE	1.05616	0.0117185	3.48828	0.0205866	3.52919	4.15724
Bralan	endoderm	Drer	Hatching gland	14	Bralan_BLAG04001275	Drer_ENSDART00000010813	FOXA2	FOXA1/FOXA2/FOXA3	TRUE	3.04244	8.99915e-11	6.72194	0.00431155	7.06334	4.23447
Bralan	endoderm	Drer	Hatching gland	18	Bralan_BLAG04001275	Drer_ENSDART00000010813	FOXA2	FOXA1/FOXA2/FOXA3	TRUE	3.04244	8.99915e-11	5.45607	0.00317575	7.06334	4.10474
Bralan	endoderm	Drer	Hatching gland	14	Bralan_BLAG04001273	Drer_ENSDART00000010813	FOXA1	FOXA1/FOXA2/FOXA3	TRUE	2.97599	6.35755e-19	6.72194	0.00431155	9.35207	4.23447
Bralan	endoderm	Drer	Hatching gland	18	Bralan_BLAG04001273	Drer_ENSDART00000010813	FOXA1	FOXA1/FOXA2/FOXA3	TRUE	2.97599	6.35755e-19	5.45607	0.00317575	9.35207	4.10474
Bralan	endoderm	Drer	Hatching gland	14	Bralan_BLAG02001562	Drer_ENSDART00000010896	ISL1	ISL1	TRUE	2.08021	0.010622	6.25962	0.000109142	3.55702	5.14054
Bralan	endoderm	Drer	Hatching gland	14	Bralan_BLAG02000864	Drer_ENSDART00000077087	ID2	ID1/ID2/ID3/ID4	TRUE	1.66074	3.59884e-57	3.44498	0.00136475	16.2378	4.53908
Bralan	endoderm	Drer	Hatching gland	14	Bralan_BLAG03001510	Drer_ENSDART00000191463	TIMP4	TIMP3	FALSE	3.88673	8.24608e-33	7.75987	0.000542455	12.3084	4.75905
Bralan	endoderm	Drer	Hatching gland	24	Bralan_BLAG03001510	Drer_ENSDART00000191463	TIMP4	TIMP3	FALSE	3.88673	8.24608e-33	6.40568	9.77819e-13	12.3084	7.88844
Bralan	endoderm	Drer	Hatching gland	18	Bralan_BLAG03001510	Drer_ENSDART00000191463	TIMP4	TIMP3	FALSE	3.88673	8.24608e-33	7.48402	1.89477e-11	12.3084	7.6693
Bralan	endoderm	Drer	Hatching gland	14	Bralan_BLAG13000773	Drer_ENSDART00000154037	PUM3	PUM3	FALSE	2.81601	0.000310314	2.45191	0.0268571	4.44919	3.72624
Bralan	endoderm	Drer	Hatching gland	14	Bralan_BLAG04000847	Drer_ENSDART00000076030	FBL	FBL/FBLL1	FALSE	2.30897	3.77644e-26	1.98563	0.0219403	10.9886	3.78957
Bralan	endoderm	Drer	Hatching gland	18	Bralan_BLAG04001369	Drer_ENSDART00000021083	CALM1	CALM1/CALM2/CALM3	FALSE	2.26281	8.18529e-69	1.93244	0.00528632	17.8143	3.96384
Bralan	endoderm	Drer	Hatching gland	18	Bralan_BLAG04001369	Drer_ENSDART00000034580	CALM1	CALM1/CALM2/CALM3	FALSE	2.26281	8.18529e-69	1.93244	0.00528632	17.8143	3.96384
Bralan	endoderm	Drer	Hatching gland	18	Bralan_BLAG04001369	Drer_ENSDART00000034580	CALM1	CALM1/CALM2/CALM3	FALSE	2.26281	8.18529e-69	3.8998	0.0265063	17.8143	3.50573
Bralan	endoderm	Drer	Hatching gland	18	Bralan_BLAG04001369	Drer_ENSDART00000050308	CALM1	CALM1/CALM2/CALM3	FALSE	2.26281	8.18529e-69	3.8998	0.0265063	17.8143	3.50573
Bralan	endoderm	Drer	Hatching gland	18	Bralan_BLAG04001369	Drer_ENSDART00000172114	CALM1	CALM1/CALM2/CALM3	FALSE	2.26281	8.18529e-69	1.93244	0.00528632	17.8143	3.96384
Bralan	endoderm	Drer	Hatching gland	18	Bralan_BLAG04001369	Drer_ENSDART00000050308	CALM1	CALM1/CALM2/CALM3	FALSE	2.26281	8.18529e-69	1.93244	0.00528632	17.8143	3.96384
Bralan	endoderm	Drer	Hatching gland	18	Bralan_BLAG04001369	Drer_ENSDART00000172114	CALM1	CALM1/CALM2/CALM3	FALSE	2.26281	8.18529e-69	3.8998	0.0265063	17.8143	3.50573
Bralan	endoderm	Drer	Hatching gland	18	Bralan_BLAG04001369	Drer_ENSDART00000065392	CALM1	CALM1/CALM2/CALM3	FALSE	2.26281	8.18529e-69	1.93244	0.00528632	17.8143	3.96384
Bralan	endoderm	Drer	Hatching gland	18	Bralan_BLAG04001369	Drer_ENSDART00000065392	CALM1	CALM1/CALM2/CALM3	FALSE	2.26281	8.18529e-69	3.8998	0.0265063	17.8143	3.50573
Bralan	endoderm	Drer	Hatching gland	18	Bralan_BLAG04001369	Drer_ENSDART00000021083	CALM1	CALM1/CALM2/CALM3	FALSE	2.26281	8.18529e-69	3.8998	0.0265063	17.8143	3.50573
Bralan	endoderm	Drer	Hatching gland	14	Bralan_BLAG02001253	Drer_ENSDART00000074814	PPIB	PPIB	FALSE	2.20453	1.19293e-97	1.86658	0.0268571	21.2223	3.72667
Bralan	endoderm	Drer	Hatching gland	24	Bralan_BLAG02001253	Drer_ENSDART00000074814	PPIB	PPIB	FALSE	2.20453	1.19293e-97	3.16661	3.08524e-17	21.2223	9.17476
Bralan	endoderm	Drer	Hatching gland	18	Bralan_BLAG02001253	Drer_ENSDART00000074814	PPIB	PPIB	FALSE	2.20453	1.19293e-97	3.72346	3.32616e-11	21.2223	7.56061
Bralan	endoderm	Drer	Hatching gland	18	Bralan_BLAG05000907	Drer_ENSDART00000047175	SSR4	SSR4	FALSE	1.97551	6.07287e-86	5.06374	1.58012e-11	19.9079	7.72223
Bralan	endoderm	Drer	Hatching gland	14	Bralan_BLAG05000907	Drer_ENSDART00000047175	SSR4	SSR4	FALSE	1.97551	6.07287e-86	4.93774	8.07175e-07	19.9079	6.18045
Bralan	endoderm	Drer	Hatching gland	24	Bralan_BLAG05000907	Drer_ENSDART00000047175	SSR4	SSR4	FALSE	1.97551	6.07287e-86	3.8265	9.50379e-18	19.9079	9.30812
Bralan	endoderm	Drer	Hatching gland	18	Bralan_BLAG18000605	Drer_ENSDART00000043172	TMEM258	TMEM258	FALSE	1.96646	8.98259e-89	3.46556	1.33349e-09	20.2331	6.984
Bralan	endoderm	Drer	Hatching gland	14	Bralan_BLAG18000605	Drer_ENSDART00000043172	TMEM258	TMEM258	FALSE	1.96646	8.98259e-89	3.46764	8.14705e-06	20.2331	5.70425
Bralan	endoderm	Drer	Hatching gland	24	Bralan_BLAG18000605	Drer_ENSDART00000043172	TMEM258	TMEM258	FALSE	1.96646	8.98259e-89	2.24445	8.89019e-10	20.2331	6.90595
Bralan	endoderm	Drer	Hatching gland	24	Bralan_BLAG04001638	Drer_ENSDART00000133073	KTN1	KTN1/RRBP1	FALSE	1.90258	3.12749e-29	2.31914	0.000369986	11.6183	4.51339
Bralan	endoderm	Drer	Hatching gland	14	Bralan_BLAG04001638	Drer_ENSDART00000061117	KTN1	KTN1/RRBP1	FALSE	1.90258	3.12749e-29	5.95736	1.03242e-05	11.6183	5.65245
Bralan	endoderm	Drer	Hatching gland	18	Bralan_BLAG04001638	Drer_ENSDART00000133073	KTN1	KTN1/RRBP1	FALSE	1.90258	3.12749e-29	3.71828	1.814e-06	11.6183	5.73388
Bralan	endoderm	Drer	Hatching gland	18	Bralan_BLAG04001638	Drer_ENSDART00000061117	KTN1	KTN1/RRBP1	FALSE	1.90258	3.12749e-29	4.47185	1.01469e-08	11.6183	6.64935
Bralan	endoderm	Drer	Hatching gland	14	Bralan_BLAG04001638	Drer_ENSDART00000133073	KTN1	KTN1/RRBP1	FALSE	1.90258	3.12749e-29	4.46917	3.29354e-05	11.6183	5.39172
Bralan	endoderm	Drer	Hatching gland	14	Bralan_BLAG13000613	Drer_ENSDART00000170889	BTF3	BTF3/BTF3L4/GM20075	FALSE	1.89516	3.07722e-35	2.40359	0.0182933	12.7548	3.84158
Bralan	endoderm	Drer	Hatching gland	18	Bralan_BLAG13000613	Drer_ENSDART00000170889	BTF3	BTF3/BTF3L4/GM20075	FALSE	1.89516	3.07722e-35	1.98259	0.000405431	12.7548	4.6064
Bralan	endoderm	Drer	Hatching gland	24	Bralan_BLAG07000762	Drer_ENSDART00000157899	DAD1	DAD1	FALSE	1.79597	2.41661e-56	1.44039	0.000520321	16.1196	4.43414
Bralan	endoderm	Drer	Hatching gland	18	Bralan_BLAG07000762	Drer_ENSDART00000157899	DAD1	DAD1	FALSE	1.79597	2.41661e-56	3.0933	1.07781e-09	16.1196	7.02033
Bralan	endoderm	Drer	Hatching gland	14	Bralan_BLAG07000762	Drer_ENSDART00000157899	DAD1	DAD1	FALSE	1.79597	2.41661e-56	2.69091	0.000478142	16.1196	4.79379
Bralan	endoderm	Drer	Hatching gland	24	Bralan_BLAG16000576	Drer_ENSDART00000191164	RPN2	RPN2	FALSE	1.67276	4.41739e-39	2.23128	3.1506e-11	13.4298	7.40997
Bralan	endoderm	Drer	Hatching gland	18	Bralan_BLAG16000576	Drer_ENSDART00000191164	RPN2	RPN2	FALSE	1.67276	4.41739e-39	2.84403	5.69433e-09	13.4298	6.74578
Bralan	endoderm	Drer	Hatching gland	18	Bralan_BLAG05000094	Drer_ENSDART00000082409	RPN1	RPN1	FALSE	1.65599	2.45856e-18	2.56156	5.09084e-07	9.2068	5.97695
Bralan	endoderm	Drer	Hatching gland	14	Bralan_BLAG05000094	Drer_ENSDART00000082409	RPN1	RPN1	FALSE	1.65599	2.45856e-18	3.1154	0.000115379	9.2068	5.12526
Bralan	endoderm	Drer	Hatching gland	18	Bralan_BLAG02001861	Drer_ENSDART00000149169	SSR2	SSR2	FALSE	1.64208	1.37775e-52	5.28098	1.59725e-11	15.5725	7.70065
Bralan	endoderm	Drer	Hatching gland	14	Bralan_BLAG02001861	Drer_ENSDART00000149169	SSR2	SSR2	FALSE	1.64208	1.37775e-52	5.63733	7.42741e-07	15.5725	6.22553
Bralan	endoderm	Drer	Hatching gland	24	Bralan_BLAG02001861	Drer_ENSDART00000149169	SSR2	SSR2	FALSE	1.64208	1.37775e-52	3.44465	9.25183e-16	15.5725	8.77238
Bralan	endoderm	Drer	Hatching gland	18	Bralan_BLAG13000664	Drer_ENSDART00000101655	CALR	CALR	FALSE	1.54243	2.09419e-85	2.88802	7.16232e-05	19.8454	4.99731
Bralan	endoderm	Drer	Hatching gland	14	Bralan_BLAG13000664	Drer_ENSDART00000101655	CALR	CALR	FALSE	1.54243	2.09419e-85	3.16782	0.00413026	19.8454	4.24688
Bralan	endoderm	Drer	Hatching gland	18	Bralan_BLAG13000664	Drer_ENSDART00000101655	CALR	CALR	FALSE	1.54243	2.09419e-85	4.75668	0.00402213	19.8454	4.04084
Bralan	endoderm	Drer	Hatching gland	18	Bralan_BLAG02001767	Drer_ENSDART00000103220	KRTCAP2	KRTCAP2	FALSE	1.52221	9.02594e-36	3.88561	2.22536e-08	12.8509	6.51988
Bralan	endoderm	Drer	Hatching gland	18	Bralan_BLAG02001767	Drer_ENSDART00000103220	KRTCAP2	KRTCAP2	FALSE	1.52221	9.02594e-36	3.93624	1.96854e-08	12.8509	6.54294
Bralan	endoderm	Drer	Hatching gland	14	Bralan_BLAG02001767	Drer_ENSDART00000103220	KRTCAP2	KRTCAP2	FALSE	1.52221	9.02594e-36	4.23976	2.81848e-05	12.8509	5.42241
Bralan	endoderm	Drer	Hatching gland	24	Bralan_BLAG02001767	Drer_ENSDART00000103220	KRTCAP2	KRTCAP2	FALSE	1.52221	9.02594e-36	2.95187	1.30092e-07	12.8509	6.09136
Bralan	endoderm	Drer	Hatching gland	24	Bralan_BLAG02001767	Drer_ENSDART00000103220	KRTCAP2	KRTCAP2	FALSE	1.52221	9.02594e-36	2.97493	3.47086e-07	12.8509	5.91575
Bralan	endoderm	Drer	Hatching gland	14	Bralan_BLAG02001767	Drer_ENSDART00000103220	KRTCAP2	KRTCAP2	FALSE	1.52221	9.02594e-36	4.20118	2.59231e-05	12.8509	5.443
Bralan	endoderm	Drer	Hatching gland	24	Bralan_BLAG15000713	Drer_ENSDART00000167980	OSTC	OSTC	FALSE	1.45682	7.4814e-30	2.96999	5.40007e-13	11.7408	7.97297
Bralan	endoderm	Drer	Hatching gland	14	Bralan_BLAG15000713	Drer_ENSDART00000167980	OSTC	OSTC	FALSE	1.45682	7.4814e-30	4.32414	1.72389e-06	11.7408	5.99595
Bralan	endoderm	Drer	Hatching gland	18	Bralan_BLAG15000713	Drer_ENSDART00000167980	OSTC	OSTC	FALSE	1.45682	7.4814e-30	4.29971	2.77985e-11	11.7408	7.58902
Bralan	endoderm	Drer	Hatching gland	24	Bralan_BLAG02000162	Drer_ENSDART00000003670	REEP5	REEP5	FALSE	1.45034	2.31595e-16	6.22067	1.41551e-18	8.69883	9.55416
Bralan	endoderm	Drer	Hatching gland	24	Bralan_BLAG02000162	Drer_ENSDART00000164770	REEP5	REEP5	FALSE	1.45034	2.31595e-16	2.01007	0.0118765	8.69883	3.60389
Bralan	endoderm	Drer	Hatching gland	18	Bralan_BLAG02000162	Drer_ENSDART00000164770	REEP5	REEP5	FALSE	1.45034	2.31595e-16	3.72105	2.91814e-07	8.69883	6.07542
Bralan	endoderm	Drer	Hatching gland	18	Bralan_BLAG02000162	Drer_ENSDART00000003670	REEP5	REEP5	FALSE	1.45034	2.31595e-16	5.41082	6.81291e-07	8.69883	5.9211
Bralan	endoderm	Drer	Hatching gland	24	Bralan_BLAG11000118	Drer_ENSDART00000021880	SSR3	SSR3	FALSE	1.44928	1.41469e-26	4.17758	2.21684e-19	11.0783	9.77474
Bralan	endoderm	Drer	Hatching gland	14	Bralan_BLAG11000118	Drer_ENSDART00000021880	SSR3	SSR3	FALSE	1.44928	1.41469e-26	4.74777	8.07175e-07	11.0783	6.15492
Bralan	endoderm	Drer	Hatching gland	18	Bralan_BLAG11000118	Drer_ENSDART00000021880	SSR3	SSR3	FALSE	1.44928	1.41469e-26	4.96777	2.15231e-11	11.0783	7.64842
Bralan	endoderm	Drer	Hatching gland	14	Bralan_BLAG11000303	Drer_ENSDART00000124539	DDOST	DDOST	FALSE	1.41423	0.00218342	3.60273	8.14705e-06	3.98098	5.70603
Bralan	endoderm	Drer	Hatching gland	24	Bralan_BLAG11000303	Drer_ENSDART00000124539	DDOST	DDOST	FALSE	1.41423	0.00218342	1.37129	0.00386314	3.98098	3.91917
Bralan	endoderm	Drer	Hatching gland	18	Bralan_BLAG11000303	Drer_ENSDART00000124539	DDOST	DDOST	FALSE	1.41423	0.00218342	3.1578	4.94213e-08	3.98098	6.38323
Bralan	endoderm	Drer	Hatching gland	24	Bralan_BLAG02000440	Drer_ENSDART00000102408	ELL	ELL/ELL2	FALSE	1.36659	2.71612e-06	3.12341	1.3037e-05	5.40977	5.23416
Bralan	endoderm	Drer	Hatching gland	18	Bralan_BLAG02000440	Drer_ENSDART00000102408	ELL	ELL/ELL2	FALSE	1.36659	2.71612e-06	4.80216	1.36219e-08	5.40977	6.60011
Bralan	endoderm	Drer	Hatching gland	14	Bralan_BLAG02000440	Drer_ENSDART00000102408	ELL	ELL/ELL2	FALSE	1.36659	2.71612e-06	5.08441	0.000196149	5.40977	5.01256
Bralan	endoderm	Drer	Hatching gland	14	Bralan_BLAG16000505	Drer_ENSDART00000168778	STT3A	STT3A	FALSE	1.25544	2.88813e-06	3.07586	0.00100099	5.39763	4.61581
Bralan	endoderm	Drer	Hatching gland	18	Bralan_BLAG16000505	Drer_ENSDART00000168778	STT3A	STT3A	FALSE	1.25544	2.88813e-06	3.6972	5.06643e-10	5.39763	7.13882
Bralan	endoderm	Drer	Hatching gland	18	Bralan_BLAG06000588	Drer_ENSDART00000089021	CANX	CANX/CLGN	FALSE	1.21996	6.02015e-16	2.52496	3.5381e-06	8.58799	5.60458
Bralan	endoderm	Drer	Hatching gland	14	Bralan_BLAG06000588	Drer_ENSDART00000089021	CANX	CANX/CLGN	FALSE	1.21996	6.02015e-16	1.96301	0.0334368	8.58799	3.65933
Bralan	endoderm	Drer	Hatching gland	14	Bralan_BLAG09001136	Drer_ENSDART00000018626	PDAP1	PDAP1	FALSE	1.17821	0.000318492	4.68215	0.0434191	4.44331	3.57867
Bralan	endoderm	Drer	Hatching gland	14	Bralan_BLAG05000272	Drer_ENSDART00000004879	HSP90B1	HSP90B1	FALSE	1.11622	8.16413e-06	4.90087	3.68568e-05	5.20222	5.36601
Bralan	endoderm	Drer	Hatching gland	18	Bralan_BLAG01001456	Drer_ENSDART00000165065	UQCR10	UQCR10	FALSE	1.05433	1.29206e-05	1.63754	0.0130641	5.11368	3.71882
Bralan	endoderm	Drer	Heart	18	Bralan_BLAG16000383	Drer_ENSDART00000103640	HEY1	HEY1/HEY2/HEYL	TRUE	1.27436	3.86389e-06	1.15495	0.00788149	5.34401	3.88579
Bralan	endoderm	Drer	Heart	14	Bralan_BLAG16000383	Drer_ENSDART00000103640	HEY1	HEY1/HEY2/HEYL	TRUE	1.27436	3.86389e-06	1.85751	0.00275004	5.34401	4.31754
Bralan	endoderm	Drer	Heart	24	Bralan_BLAG07000692	Drer_ENSDART00000065331	SALL3	SALL1/SALL3/SALL4	TRUE	1.24263	1.43472e-13	1.06429	0.0300446	7.92371	3.6298
Bralan	endoderm	Drer	Heart	18	Bralan_BLAG07000692	Drer_ENSDART00000065331	SALL3	SALL1/SALL3/SALL4	TRUE	1.24263	1.43472e-13	2.2092	6.18653e-25	7.92371	10.9526
Bralan	endoderm	Drer	Heart	14	Bralan_BLAG11000426	Drer_ENSDART00000017188	NCL	NCL	FALSE	3.82321	4.31837e-161	1.98133	6.06124e-15	27.2696	8.66933
Bralan	endoderm	Drer	Heart	24	Bralan_BLAG06001050	Drer_ENSDART00000056996	SFRP2	SFRP1/SFRP5	FALSE	3.02686	3.97185e-18	2.76152	0.000138498	9.15486	4.97705
Bralan	endoderm	Drer	Heart	18	Bralan_BLAG06001050	Drer_ENSDART00000056996	SFRP2	SFRP1/SFRP5	FALSE	3.02686	3.97185e-18	1.76852	6.90977e-07	9.15486	5.89435
Bralan	endoderm	Drer	Heart	14	Bralan_BLAG13000773	Drer_ENSDART00000154037	PUM3	PUM3	FALSE	2.81601	0.000310314	1.08182	0.0380649	4.44919	3.58951
Bralan	endoderm	Drer	Heart	14	Bralan_BLAG11000427	Drer_ENSDART00000017188	NCL	NCL	FALSE	2.61862	1.03901e-34	1.98133	6.06124e-15	12.6593	8.66933
Bralan	endoderm	Drer	Heart	14	Bralan_BLAG19000605	Drer_ENSDART00000077059	ANP32B	ANP32A/ANP32B/ANP32E	FALSE	2.61831	2.67028e-121	1.01891	0.00275004	23.652	4.31861
Bralan	endoderm	Drer	Heart	14	Bralan_BLAG03001408	Drer_ENSDART00000101037	NHP2	NHP2	FALSE	2.44387	2.28576e-41	1.62275	1.10848e-08	13.8159	6.70695
Bralan	endoderm	Drer	Heart	24	Bralan_BLAG01000337	Drer_ENSDART00000016214	RDX	EZR/MSN/RDX	FALSE	2.43937	3.97874e-13	1.74141	4.74028e-12	7.79393	7.82444
Bralan	endoderm	Drer	Heart	18	Bralan_BLAG01000337	Drer_ENSDART00000016214	RDX	EZR/MSN/RDX	FALSE	2.43937	3.97874e-13	1.71496	4.27751e-22	7.79393	10.3133
Bralan	endoderm	Drer	Heart	18	Bralan_BLAG10000991	Drer_ENSDART00000077732	BAMBI	BAMBI	FALSE	2.40714	7.05609e-15	2.86786	0.0220265	8.29546	3.58359
Bralan	endoderm	Drer	Heart	24	Bralan_BLAG10000991	Drer_ENSDART00000077732	BAMBI	BAMBI	FALSE	2.40714	7.05609e-15	3.21489	0.0119539	8.29546	3.89986
Bralan	endoderm	Drer	Heart	14	Bralan_BLAG14000264	Drer_ENSDART00000017176	DKC1	DKC1	FALSE	2.38784	5.33808e-14	1.0952	0.0083459	8.04738	4.02101
Bralan	endoderm	Drer	Heart	14	Bralan_BLAG17000936	Drer_ENSDART00000041627	SSB	SSB	FALSE	2.3756	6.27962e-08	1.32442	0.000374993	6.06639	4.79969
Bralan	endoderm	Drer	Heart	14	Bralan_BLAG04000847	Drer_ENSDART00000076030	FBL	FBL/FBLL1	FALSE	2.30897	3.77644e-26	1.56828	2.73213e-08	10.9886	6.56608
Bralan	endoderm	Drer	Heart	18	Bralan_BLAG16000871	Drer_ENSDART00000019705	BMP7	BMP5/BMP6/BMP7/BMP8A/BMP8B	FALSE	2.28512	0.0072974	4.55022	0.00044902	3.66434	4.59546
Bralan	endoderm	Drer	Heart	14	Bralan_BLAG16000871	Drer_ENSDART00000019705	BMP7	BMP5/BMP6/BMP7/BMP8A/BMP8B	FALSE	2.28512	0.0072974	5.25435	0.0014756	3.66434	4.47751
Bralan	endoderm	Drer	Heart	18	Bralan_BLAG02001253	Drer_ENSDART00000074814	PPIB	PPIB	FALSE	2.20453	1.19293e-97	1.07963	1.63519e-14	21.2223	8.42307
Bralan	endoderm	Drer	Heart	24	Bralan_BLAG02001253	Drer_ENSDART00000074814	PPIB	PPIB	FALSE	2.20453	1.19293e-97	1.2244	2.38797e-09	21.2223	6.9355
Bralan	endoderm	Drer	Heart	14	Bralan_BLAG13000764	Drer_ENSDART00000004392	FKBP9	FKBP10/FKBP9	FALSE	2.10908	6.37948e-88	1.87715	1.50312e-05	20.1358	5.4585
Bralan	endoderm	Drer	Heart	18	Bralan_BLAG13000764	Drer_ENSDART00000004392	FKBP9	FKBP10/FKBP9	FALSE	2.10908	6.37948e-88	1.21582	2.0492e-05	20.1358	5.26576
Bralan	endoderm	Drer	Heart	24	Bralan_BLAG05000907	Drer_ENSDART00000047175	SSR4	SSR4	FALSE	1.97551	6.07287e-86	1.03935	6.95016e-06	19.9079	5.58695
Bralan	endoderm	Drer	Heart	14	Bralan_BLAG15000380	Drer_ENSDART00000111189	GAR1	GAR1	FALSE	1.9543	0.000232202	1.35529	1.1438e-05	4.51363	5.51414
Bralan	endoderm	Drer	Heart	24	Bralan_BLAG09000575	Drer_ENSDART00000136728	FKBP14	FKBP14/FKBP7	FALSE	1.91249	7.29678e-05	3.19584	2.29797e-08	4.76377	6.58433
Bralan	endoderm	Drer	Heart	18	Bralan_BLAG09000575	Drer_ENSDART00000059619	FKBP14	FKBP14/FKBP7	FALSE	1.91249	7.29678e-05	1.34378	0.025038	4.76377	3.54502
Bralan	endoderm	Drer	Heart	24	Bralan_BLAG04001638	Drer_ENSDART00000061117	KTN1	KTN1/RRBP1	FALSE	1.90258	3.12749e-29	1.77365	0.00366595	11.6183	4.22159
Bralan	endoderm	Drer	Heart	18	Bralan_BLAG04001638	Drer_ENSDART00000061117	KTN1	KTN1/RRBP1	FALSE	1.90258	3.12749e-29	1.49536	0.000110247	11.6183	4.91345
Bralan	endoderm	Drer	Heart	18	Bralan_BLAG08000301	Drer_ENSDART00000102251	SPTA1	SPTA1/SPTAN1	FALSE	1.79723	0.039921	1.09901	0.000672345	3.16053	4.50003
Bralan	endoderm	Drer	Heart	14	Bralan_BLAG08000301	Drer_ENSDART00000102251	SPTA1	SPTA1/SPTAN1	FALSE	1.79723	0.039921	1.76987	2.82534e-05	3.16053	5.32602
Bralan	endoderm	Drer	Heart	14	Bralan_BLAG08000445	Drer_ENSDART00000186024	FUBP1	FUBP1/FUBP3	FALSE	1.69707	5.586e-15	1.04521	0.000495118	8.32434	4.74064
Bralan	endoderm	Drer	Heart	14	Bralan_BLAG03000321	Drer_ENSDART00000055279	SNRNP70	SNRNP70	FALSE	1.64576	2.33354e-20	1.19002	0.000229733	9.69994	4.90778
Bralan	endoderm	Drer	Heart	24	Bralan_BLAG13000664	Drer_ENSDART00000101655	CALR	CALR	FALSE	1.54243	2.09419e-85	1.32745	0.0223437	19.8454	3.72894
Bralan	endoderm	Drer	Heart	14	Bralan_BLAG13000104	Drer_ENSDART00000017668	PTBP1	PTBP1/PTBP2/PTBP3/ZFP638	FALSE	1.52431	7.39208e-09	1.09204	0.00570505	6.41027	4.12706
Bralan	endoderm	Drer	Heart	24	Bralan_BLAG02001767	Drer_ENSDART00000103220	KRTCAP2	KRTCAP2	FALSE	1.52221	9.02594e-36	1.22062	0.0453137	12.8509	3.50299
Bralan	endoderm	Drer	Heart	24	Bralan_BLAG02001767	Drer_ENSDART00000103220	KRTCAP2	KRTCAP2	FALSE	1.52221	9.02594e-36	1.25607	0.0343202	12.8509	3.58963
Bralan	endoderm	Drer	Heart	14	Bralan_BLAG19000387	Drer_ENSDART00000113824	RP11-382A20.3	HDGFL2/PSIP1	FALSE	1.46288	9.07644e-15	1.17628	0.0134614	8.26462	3.89047
Bralan	endoderm	Drer	Heart	14	Bralan_BLAG03000472	Drer_ENSDART00000153818	SRSF3	SRSF3	FALSE	1.46149	1.96691e-16	1.25607	1.77603e-05	8.71764	5.42341
Bralan	endoderm	Drer	Heart	14	Bralan_BLAG03000472	Drer_ENSDART00000028217	SRSF3	SRSF3	FALSE	1.46149	1.96691e-16	1.27953	1.98859e-05	8.71764	5.39792
Bralan	endoderm	Drer	Heart	14	Bralan_BLAG03000472	Drer_ENSDART00000028217	SRSF3	SRSF3	FALSE	1.46149	1.96691e-16	1.25607	1.77603e-05	8.71764	5.42341
Bralan	endoderm	Drer	Heart	14	Bralan_BLAG03000472	Drer_ENSDART00000153818	SRSF3	SRSF3	FALSE	1.46149	1.96691e-16	1.27953	1.98859e-05	8.71764	5.39792
Bralan	endoderm	Drer	Heart	24	Bralan_BLAG02000162	Drer_ENSDART00000164770	REEP5	REEP5	FALSE	1.45034	2.31595e-16	1.62601	0.00357894	8.69883	4.22811
Bralan	endoderm	Drer	Heart	18	Bralan_BLAG11000118	Drer_ENSDART00000021880	SSR3	SSR3	FALSE	1.44928	1.41469e-26	1.26446	1.42326e-12	11.0783	7.84679
Bralan	endoderm	Drer	Heart	24	Bralan_BLAG11000118	Drer_ENSDART00000021880	SSR3	SSR3	FALSE	1.44928	1.41469e-26	1.04833	0.000426259	11.0783	4.73073
Bralan	endoderm	Drer	Heart	24	Bralan_BLAG11000303	Drer_ENSDART00000124539	DDOST	DDOST	FALSE	1.41423	0.00218342	1.1212	0.000112276	3.98098	5.02859
Bralan	endoderm	Drer	Heart	14	Bralan_BLAG04000439	Drer_ENSDART00000190813	TOMM20	TOMM20	FALSE	1.40264	0.0187773	1.58907	0.0104255	3.39293	3.96496
Bralan	endoderm	Drer	Heart	14	Bralan_BLAG01001186	Drer_ENSDART00000080413	SRSF1	SRSF1	FALSE	1.25002	0.00274727	1.24718	6.90004e-08	3.92239	6.40696
Bralan	endoderm	Drer	Heart	14	Bralan_BLAG10000468	Drer_ENSDART00000055340	EWSR1	FUS/TAF15	FALSE	1.19553	7.21341e-16	1.15961	0.039733	8.5669	3.57539
Bralan	endoderm	Drer	Heart	14	Bralan_BLAG10000468	Drer_ENSDART00000102410	EWSR1	FUS/TAF15	FALSE	1.19553	7.21341e-16	1.28387	4.97962e-11	8.5669	7.50446
Bralan	endoderm	Drer	Heart	14	Bralan_BLAG02001595	Drer_ENSDART00000137689	MYEF2	GM9833/HNRNPM/MYEF2	FALSE	1.14202	1.32936e-11	1.70719	2.74231e-08	7.32992	6.56298
Bralan	endoderm	Drer	Heart	14	Bralan_BLAG11000416	Drer_ENSDART00000087107	EIF4G1	EIF4G1/EIF4G3/PAIP1	FALSE	1.09139	2.28936e-25	1.20359	1.06621e-05	10.8238	5.52836
Bralan	endoderm	Drer	Heart	14	Bralan_BLAG14000740	Drer_ENSDART00000128730	RBMY1D	GM10256/GM10352/GM21677/GM21693/GM21704/GM21708/GM29289/GM3376/GM4064/GM7324/RBMX/RBMXL1/RBMXL2/RBMY	FALSE	1.01072	5.82348e-05	1.12655	0.00139616	4.81048	4.49481
Bralan	endoderm	Drer	Heart	24	Bralan_BLAG02001837	Drer_ENSDART00000158994	TPM3	TPM1/TPM2/TPM3/TPM4	FALSE	1.00813	0.0297856	3.64488	7.19327e-32	3.25518	12.5047
Bralan	endoderm	Drer	Heart	24	Bralan_BLAG02001837	Drer_ENSDART00000177924	TPM3	TPM1/TPM2/TPM3/TPM4	FALSE	1.00813	0.0297856	2.93024	0.0351251	3.25518	3.58182
Bralan	endoderm	Drer	Heart	14	Bralan_BLAG02001837	Drer_ENSDART00000158994	TPM3	TPM1/TPM2/TPM3/TPM4	FALSE	1.00813	0.0297856	3.64548	4.71366e-25	3.25518	11.1437
Bralan	endoderm	Drer	Heart	24	Bralan_BLAG02001837	Drer_ENSDART00000173453	TPM3	TPM1/TPM2/TPM3/TPM4	FALSE	1.00813	0.0297856	1.31379	2.10899e-07	3.25518	6.20812
Bralan	endoderm	Drer	Heart	24	Bralan_BLAG02001837	Drer_ENSDART00000027598	TPM3	TPM1/TPM2/TPM3/TPM4	FALSE	1.00813	0.0297856	1.31379	2.10899e-07	3.25518	6.20812
Bralan	endoderm	Drer	Heart	18	Bralan_BLAG02001837	Drer_ENSDART00000158994	TPM3	TPM1/TPM2/TPM3/TPM4	FALSE	1.00813	0.0297856	4.51001	1.44311e-82	3.25518	19.7769
Bralan	endoderm	Drer	Heart	18	Bralan_BLAG02001837	Drer_ENSDART00000173453	TPM3	TPM1/TPM2/TPM3/TPM4	FALSE	1.00813	0.0297856	1.57977	6.90243e-21	3.25518	10.03
Bralan	endoderm	Drer	Heart	18	Bralan_BLAG02001837	Drer_ENSDART00000027598	TPM3	TPM1/TPM2/TPM3/TPM4	FALSE	1.00813	0.0297856	1.57977	6.90243e-21	3.25518	10.03
Bralan	endoderm	Drer	Hindbrain	24	Bralan_BLAG04001859	Drer_ENSDART00000113300	MIS18BP1	MIS18BP1	TRUE	2.301	0.00150427	1.0075	0.00105824	4.0742	3.97259
Bralan	endoderm	Drer	Hindbrain	14	Bralan_BLAG01001483	Drer_ENSDART00000137795	SSRP1	SSRP1	TRUE	1.92991	0.0313215	1.10862	2.24376e-20	3.23867	9.87371
Bralan	endoderm	Drer	Hindbrain	18	Bralan_BLAG02000864	Drer_ENSDART00000059732	ID2	ID1/ID2/ID3/ID4	TRUE	1.66074	3.59884e-57	1.72331	2.10852e-78	16.2378	19.0883
Bralan	endoderm	Drer	Hindbrain	24	Bralan_BLAG02000864	Drer_ENSDART00000059732	ID2	ID1/ID2/ID3/ID4	TRUE	1.66074	3.59884e-57	2.35804	1.0776e-238	16.2378	33.2086
Bralan	endoderm	Drer	Hindbrain	14	Bralan_BLAG02000864	Drer_ENSDART00000059732	ID2	ID1/ID2/ID3/ID4	TRUE	1.66074	3.59884e-57	1.29343	1.69925e-10	16.2378	7.12566
Bralan	endoderm	Drer	Hindbrain	24	Bralan_BLAG07000692	Drer_ENSDART00000111842	SALL3	SALL1/SALL3/SALL4	TRUE	1.24263	1.43472e-13	1.61201	5.42281e-46	7.92371	14.5787
Bralan	endoderm	Drer	Hindbrain	18	Bralan_BLAG11000894	Drer_ENSDART00000078936	HES1	HES1	TRUE	1.21385	0.00535039	1.13319	2.23077e-41	3.74632	13.8859
Bralan	endoderm	Drer	Hindbrain	14	Bralan_BLAG11000426	Drer_ENSDART00000017188	NCL	NCL	FALSE	3.82321	4.31837e-161	1.41594	7.75468e-33	27.2696	12.4936
Bralan	endoderm	Drer	Hindbrain	14	Bralan_BLAG14000550	Drer_ENSDART00000073827	COL4A6	COL4A1/COL4A3/COL4A5	FALSE	3.66803	1.47258e-238	1.44456	3.60008e-16	33.2177	8.81833
Bralan	endoderm	Drer	Hindbrain	18	Bralan_BLAG01002480	Drer_ENSDART00000157454	NCAM2	NCAM1/NCAM2	FALSE	3.56711	4.10572e-39	1.51496	6.15937e-15	13.4355	8.34657
Bralan	endoderm	Drer	Hindbrain	18	Bralan_BLAG09000527	Drer_ENSDART00000084174	LIG1	LIG1	FALSE	3.48295	0.00010265	1.24759	8.13879e-57	4.69101	16.2604
Bralan	endoderm	Drer	Hindbrain	14	Bralan_BLAG18000349	Drer_ENSDART00000073419	CCND2	CCND2/CCND3	FALSE	3.13696	7.14872e-53	1.15281	5.77555e-05	15.6147	4.94377
Bralan	endoderm	Drer	Hindbrain	24	Bralan_BLAG15000779	Drer_ENSDART00000076304	PCNA	PCNA	FALSE	3.02679	3.32118e-09	1.41644	3.36426e-146	6.534	25.9953
Bralan	endoderm	Drer	Hindbrain	14	Bralan_BLAG15000779	Drer_ENSDART00000076304	PCNA	PCNA	FALSE	3.02679	3.32118e-09	1.54011	1.49089e-21	6.534	10.1488
Bralan	endoderm	Drer	Hindbrain	18	Bralan_BLAG15000779	Drer_ENSDART00000076304	PCNA	PCNA	FALSE	3.02679	3.32118e-09	1.48009	3.27735e-87	6.534	20.1283
Bralan	endoderm	Drer	Hindbrain	24	Bralan_BLAG02001698	Drer_ENSDART00000063357	CCNB2	CCNB1/CCNB2	FALSE	3.00165	1.22496e-12	1.19943	5.35517e-41	7.64861	13.7626
Bralan	endoderm	Drer	Hindbrain	24	Bralan_BLAG90000301	Drer_ENSDART00000135517	CENPF	CENPF	FALSE	2.95965	1.2809e-07	1.14474	6.96211e-24	5.94792	10.4831
Bralan	endoderm	Drer	Hindbrain	14	Bralan_BLAG15000674	Drer_ENSDART00000111806	CENPE	CENPE	FALSE	2.95816	1.32213e-08	1.05332	0.000991074	6.31874	4.30239
Bralan	endoderm	Drer	Hindbrain	18	Bralan_BLAG02001516	Drer_ENSDART00000161504	PCLAF	PCLAF	FALSE	2.79506	2.4045e-05	1.07663	1.36041e-53	4.99224	15.7966
Bralan	endoderm	Drer	Hindbrain	24	Bralan_BLAG02001516	Drer_ENSDART00000161504	PCLAF	PCLAF	FALSE	2.79506	2.4045e-05	1.43906	1.02571e-136	4.99224	25.141
Bralan	endoderm	Drer	Hindbrain	14	Bralan_BLAG07001236	Drer_ENSDART00000143121	TPX2	TPX2	FALSE	2.75234	4.78463e-09	1.35737	1.3846e-13	6.47769	8.09125
Bralan	endoderm	Drer	Hindbrain	14	Bralan_BLAG11000427	Drer_ENSDART00000017188	NCL	NCL	FALSE	2.61862	1.03901e-34	1.41594	7.75468e-33	12.6593	12.4936
Bralan	endoderm	Drer	Hindbrain	14	Bralan_BLAG19000605	Drer_ENSDART00000102500	ANP32B	ANP32A/ANP32B/ANP32E	FALSE	2.61831	2.67028e-121	1.28063	2.34723e-38	23.652	13.4946
Bralan	endoderm	Drer	Hindbrain	14	Bralan_BLAG19000605	Drer_ENSDART00000077059	ANP32B	ANP32A/ANP32B/ANP32E	FALSE	2.61831	2.67028e-121	1.1453	5.51578e-23	23.652	10.4759
Bralan	endoderm	Drer	Hindbrain	18	Bralan_BLAG03000957	Drer_ENSDART00000019786	SMC3	SMC3	FALSE	2.40599	0.0272103	1.00378	3.2229e-05	3.28242	4.89843
Bralan	endoderm	Drer	Hindbrain	14	Bralan_BLAG04000847	Drer_ENSDART00000076030	FBL	FBL/FBLL1	FALSE	2.30897	3.77644e-26	1.29933	5.76795e-26	10.9886	11.124
Bralan	endoderm	Drer	Hindbrain	24	Bralan_BLAG16000871	Drer_ENSDART00000161162	BMP7	BMP5/BMP6/BMP7/BMP8A/BMP8B	FALSE	2.28512	0.0072974	1.43807	0.0109604	3.66434	3.31743
Bralan	endoderm	Drer	Hindbrain	14	Bralan_BLAG04001166	Drer_ENSDART00000017269	PARP1	PARP1	FALSE	2.07426	0.0125199	1.06147	2.2919e-16	3.50926	8.87219
Bralan	endoderm	Drer	Hindbrain	14	Bralan_BLAG02000827	Drer_ENSDART00000057268	GREB1	GREB1/GREB1L	FALSE	1.98421	0.0036276	2.56809	8.71473e-47	3.85036	14.8706
Bralan	endoderm	Drer	Hindbrain	14	Bralan_BLAG05001071	Drer_ENSDART00000081143	SEPHS1	SEPHS1/SEPHS2	FALSE	1.80715	6.19952e-60	1.10682	1.87753e-13	16.6261	8.05025
Bralan	endoderm	Drer	Hindbrain	14	Bralan_BLAG03000454	Drer_ENSDART00000012630	PRMT1	PRMT1/PRMT8	FALSE	1.65174	0.0339559	1.36381	7.84882e-40	3.21336	13.7461
Bralan	endoderm	Drer	Hindbrain	14	Bralan_BLAG01000423	Drer_ENSDART00000121848	SRRM1	SRRM1	FALSE	1.55778	2.66911e-22	1.12522	6.81271e-22	10.1512	10.2264
Bralan	endoderm	Drer	Hindbrain	14	Bralan_BLAG13000104	Drer_ENSDART00000039822	PTBP1	PTBP1/PTBP2/PTBP3/ZFP638	FALSE	1.52431	7.39208e-09	1.24489	6.20456e-23	6.41027	10.4632
Bralan	endoderm	Drer	Hindbrain	14	Bralan_BLAG14000243	Drer_ENSDART00000161852	STAG1	STAG1/STAG2	FALSE	1.49341	0.0256806	1.19222	5.16866e-30	3.3	11.9512
Bralan	endoderm	Drer	Hindbrain	14	Bralan_BLAG03000472	Drer_ENSDART00000153818	SRSF3	SRSF3	FALSE	1.46149	1.96691e-16	1.11033	2.40094e-21	8.71764	10.1008
Bralan	endoderm	Drer	Hindbrain	14	Bralan_BLAG03000472	Drer_ENSDART00000153818	SRSF3	SRSF3	FALSE	1.46149	1.96691e-16	1.11446	1.17455e-20	8.71764	9.94113
Bralan	endoderm	Drer	Hindbrain	14	Bralan_BLAG03000472	Drer_ENSDART00000028217	SRSF3	SRSF3	FALSE	1.46149	1.96691e-16	1.11446	1.17455e-20	8.71764	9.94113
Bralan	endoderm	Drer	Hindbrain	14	Bralan_BLAG03000472	Drer_ENSDART00000028217	SRSF3	SRSF3	FALSE	1.46149	1.96691e-16	1.11033	2.40094e-21	8.71764	10.1008
Bralan	endoderm	Drer	Hindbrain	14	Bralan_BLAG03000437	Drer_ENSDART00000012630	PRMT1	PRMT1/PRMT8	FALSE	1.37837	1.87625e-07	1.36381	7.84882e-40	5.88282	13.7461
Bralan	endoderm	Drer	Hindbrain	14	Bralan_BLAG03000548	Drer_ENSDART00000188177	CPSF6	CPSF6/CPSF7	FALSE	1.34704	4.60809e-10	1.00548	1.98934e-17	6.82882	9.14613
Bralan	endoderm	Drer	Hindbrain	14	Bralan_BLAG01001186	Drer_ENSDART00000080413	SRSF1	SRSF1	FALSE	1.25002	0.00274727	1.20153	1.3918e-35	3.92239	13.0058
Bralan	endoderm	Drer	Hindbrain	14	Bralan_BLAG10000468	Drer_ENSDART00000102410	EWSR1	FUS/TAF15	FALSE	1.19553	7.21341e-16	1.26886	9.55344e-50	8.5669	15.332
Bralan	endoderm	Drer	Hindbrain	14	Bralan_BLAG02001595	Drer_ENSDART00000137689	MYEF2	GM9833/HNRNPM/MYEF2	FALSE	1.14202	1.32936e-11	1.3861	9.11617e-27	7.32992	11.2909
Bralan	endoderm	Drer	Hindbrain	24	Bralan_BLAG11000416	Drer_ENSDART00000173219	EIF4G1	EIF4G1/EIF4G3/PAIP1	FALSE	1.09139	2.28936e-25	1.0392	1.7858e-10	10.8238	6.88611
Bralan	endoderm	Drer	Hindbrain	14	Bralan_BLAG05001006	Drer_ENSDART00000004504	DAG1	DAG1	FALSE	1.0637	5.68123e-12	1.4927	1.63357e-26	7.44471	11.2377
Bralan	endoderm	Drer	Hindbrain	24	Bralan_BLAG03000844	Drer_ENSDART00000115236	ATP5I	ATP5K	FALSE	1.03778	0.00177163	1.31759	1.5018e-27	4.03343	11.2666
Bralan	endoderm	Drer	Intermediate mesoderm	18	Bralan_BLAG02000864	Drer_ENSDART00000077087	ID2	ID1/ID2/ID3/ID4	TRUE	1.66074	3.59884e-57	1.29149	2.03077e-11	16.2378	7.47684
Bralan	endoderm	Drer	Intermediate mesoderm	24	Bralan_BLAG02000864	Drer_ENSDART00000077087	ID2	ID1/ID2/ID3/ID4	TRUE	1.66074	3.59884e-57	1.30555	5.28448e-17	16.2378	9.03183
Bralan	endoderm	Drer	Intermediate mesoderm	18	Bralan_BLAG05000288	Drer_ENSDART00000189721	FOXP1	FOXP1/FOXP2/FOXP4	TRUE	1.39146	2.93917e-07	1.59443	5.24731e-10	5.80639	7.01115
Bralan	endoderm	Drer	Intermediate mesoderm	14	Bralan_BLAG16000383	Drer_ENSDART00000023531	HEY1	HEY1/HEY2/HEYL	TRUE	1.27436	3.86389e-06	3.16735	0.00352082	5.34401	4.13078
Bralan	endoderm	Drer	Intermediate mesoderm	18	Bralan_BLAG16000383	Drer_ENSDART00000103640	HEY1	HEY1/HEY2/HEYL	TRUE	1.27436	3.86389e-06	2.83849	6.97749e-32	5.34401	12.3443
Bralan	endoderm	Drer	Intermediate mesoderm	14	Bralan_BLAG16000383	Drer_ENSDART00000103640	HEY1	HEY1/HEY2/HEYL	TRUE	1.27436	3.86389e-06	3.25147	3.01302e-20	5.34401	9.97992
Bralan	endoderm	Drer	Intermediate mesoderm	14	Bralan_BLAG07000692	Drer_ENSDART00000065331	SALL3	SALL1/SALL3/SALL4	TRUE	1.24263	1.43472e-13	1.69868	8.91373e-10	7.92371	7.03414
Bralan	endoderm	Drer	Intermediate mesoderm	18	Bralan_BLAG07000692	Drer_ENSDART00000065331	SALL3	SALL1/SALL3/SALL4	TRUE	1.24263	1.43472e-13	1.43964	7.99342e-15	7.92371	8.48754
Bralan	endoderm	Drer	Intermediate mesoderm	14	Bralan_BLAG11000426	Drer_ENSDART00000017188	NCL	NCL	FALSE	3.82321	4.31837e-161	1.67888	4.39529e-18	27.2696	9.43612
Bralan	endoderm	Drer	Intermediate mesoderm	18	Bralan_BLAG01002480	Drer_ENSDART00000157454	NCAM2	NCAM1/NCAM2	FALSE	3.56711	4.10572e-39	2.06234	1.37299e-06	13.4355	5.74098
Bralan	endoderm	Drer	Intermediate mesoderm	14	Bralan_BLAG11000427	Drer_ENSDART00000017188	NCL	NCL	FALSE	2.61862	1.03901e-34	1.67888	4.39529e-18	12.6593	9.43612
Bralan	endoderm	Drer	Intermediate mesoderm	14	Bralan_BLAG19000605	Drer_ENSDART00000077059	ANP32B	ANP32A/ANP32B/ANP32E	FALSE	2.61831	2.67028e-121	1.33958	1.38349e-10	23.652	7.30828
Bralan	endoderm	Drer	Intermediate mesoderm	14	Bralan_BLAG03001408	Drer_ENSDART00000101037	NHP2	NHP2	FALSE	2.44387	2.28576e-41	1.07364	8.02096e-06	13.8159	5.49789
Bralan	endoderm	Drer	Intermediate mesoderm	14	Bralan_BLAG01000337	Drer_ENSDART00000016214	RDX	EZR/MSN/RDX	FALSE	2.43937	3.97874e-13	1.24243	4.52954e-10	7.79393	7.13406
Bralan	endoderm	Drer	Intermediate mesoderm	18	Bralan_BLAG03000957	Drer_ENSDART00000019786	SMC3	SMC3	FALSE	2.40599	0.0272103	1.4639	0.015228	3.28242	3.67402
Bralan	endoderm	Drer	Intermediate mesoderm	14	Bralan_BLAG04000847	Drer_ENSDART00000076030	FBL	FBL/FBLL1	FALSE	2.30897	3.77644e-26	1.22331	3.0059e-08	10.9886	6.48426
Bralan	endoderm	Drer	Intermediate mesoderm	24	Bralan_BLAG16000871	Drer_ENSDART00000161162	BMP7	BMP5/BMP6/BMP7/BMP8A/BMP8B	FALSE	2.28512	0.0072974	2.20883	0.0142219	3.66434	3.61735
Bralan	endoderm	Drer	Intermediate mesoderm	18	Bralan_BLAG02001253	Drer_ENSDART00000074814	PPIB	PPIB	FALSE	2.20453	1.19293e-97	1.16639	2.72794e-25	21.2223	11.0065
Bralan	endoderm	Drer	Intermediate mesoderm	24	Bralan_BLAG02001253	Drer_ENSDART00000074814	PPIB	PPIB	FALSE	2.20453	1.19293e-97	1.34997	1.40499e-42	21.2223	14.1716
Bralan	endoderm	Drer	Intermediate mesoderm	24	Bralan_BLAG02001035	Drer_ENSDART00000040422	BHMT	BHMT/GM5096	FALSE	2.14186	4.34625e-25	4.11846	0.000264257	10.764	4.63369
Bralan	endoderm	Drer	Intermediate mesoderm	24	Bralan_BLAG13000764	Drer_ENSDART00000066367	FKBP9	FKBP10/FKBP9	FALSE	2.10908	6.37948e-88	2.37325	0.000267851	20.1358	4.63039
Bralan	endoderm	Drer	Intermediate mesoderm	24	Bralan_BLAG13000764	Drer_ENSDART00000004392	FKBP9	FKBP10/FKBP9	FALSE	2.10908	6.37948e-88	1.43341	7.03664e-13	20.1358	7.87889
Bralan	endoderm	Drer	Intermediate mesoderm	18	Bralan_BLAG13000764	Drer_ENSDART00000004392	FKBP9	FKBP10/FKBP9	FALSE	2.10908	6.37948e-88	2.34857	4.65642e-32	20.1358	12.3803
Bralan	endoderm	Drer	Intermediate mesoderm	18	Bralan_BLAG13000764	Drer_ENSDART00000066367	FKBP9	FKBP10/FKBP9	FALSE	2.10908	6.37948e-88	2.22664	0.0174036	20.1358	3.635
Bralan	endoderm	Drer	Intermediate mesoderm	14	Bralan_BLAG13000764	Drer_ENSDART00000004392	FKBP9	FKBP10/FKBP9	FALSE	2.10908	6.37948e-88	2.74487	4.27637e-22	20.1358	10.4457
Bralan	endoderm	Drer	Intermediate mesoderm	24	Bralan_BLAG05000907	Drer_ENSDART00000047175	SSR4	SSR4	FALSE	1.97551	6.07287e-86	1.11616	4.38357e-23	19.9079	10.4861
Bralan	endoderm	Drer	Intermediate mesoderm	18	Bralan_BLAG05000907	Drer_ENSDART00000047175	SSR4	SSR4	FALSE	1.97551	6.07287e-86	1.15897	7.15094e-20	19.9079	9.78687
Bralan	endoderm	Drer	Intermediate mesoderm	24	Bralan_BLAG18000605	Drer_ENSDART00000043172	TMEM258	TMEM258	FALSE	1.96646	8.98259e-89	1.01836	3.47828e-13	20.2331	7.97173
Bralan	endoderm	Drer	Intermediate mesoderm	14	Bralan_BLAG15000380	Drer_ENSDART00000111189	GAR1	GAR1	FALSE	1.9543	0.000232202	1.12511	4.92602e-06	4.51363	5.58927
Bralan	endoderm	Drer	Intermediate mesoderm	18	Bralan_BLAG10000946	Drer_ENSDART00000163026	IGF2BP1	IGF2BP1/IGF2BP2/IGF2BP3	FALSE	1.94613	5.05586e-69	1.03758	6.84185e-11	17.8416	7.30864
Bralan	endoderm	Drer	Intermediate mesoderm	14	Bralan_BLAG07000740	Drer_ENSDART00000151727	NOB1	NOB1	FALSE	1.93315	0.0327967	1.41428	3.49968e-06	3.22387	5.65577
Bralan	endoderm	Drer	Intermediate mesoderm	18	Bralan_BLAG09000575	Drer_ENSDART00000136728	FKBP14	FKBP14/FKBP7	FALSE	1.91249	7.29678e-05	2.50926	8.17181e-08	4.76377	6.22308
Bralan	endoderm	Drer	Intermediate mesoderm	24	Bralan_BLAG09000575	Drer_ENSDART00000136728	FKBP14	FKBP14/FKBP7	FALSE	1.91249	7.29678e-05	3.15591	1.53155e-21	4.76377	10.1355
Bralan	endoderm	Drer	Intermediate mesoderm	24	Bralan_BLAG09000575	Drer_ENSDART00000059619	FKBP14	FKBP14/FKBP7	FALSE	1.91249	7.29678e-05	1.97319	1.18648e-08	4.76377	6.49269
Bralan	endoderm	Drer	Intermediate mesoderm	18	Bralan_BLAG09000575	Drer_ENSDART00000059619	FKBP14	FKBP14/FKBP7	FALSE	1.91249	7.29678e-05	1.34092	0.0149399	4.76377	3.67995
Bralan	endoderm	Drer	Intermediate mesoderm	18	Bralan_BLAG04001638	Drer_ENSDART00000061117	KTN1	KTN1/RRBP1	FALSE	1.90258	3.12749e-29	2.5278	2.67518e-25	11.6183	11.0105
Bralan	endoderm	Drer	Intermediate mesoderm	24	Bralan_BLAG04001638	Drer_ENSDART00000061117	KTN1	KTN1/RRBP1	FALSE	1.90258	3.12749e-29	2.35517	1.81111e-22	11.6183	10.3472
Bralan	endoderm	Drer	Intermediate mesoderm	14	Bralan_BLAG08000301	Drer_ENSDART00000102251	SPTA1	SPTA1/SPTAN1	FALSE	1.79723	0.039921	1.22907	0.000373582	3.16053	4.68137
Bralan	endoderm	Drer	Intermediate mesoderm	24	Bralan_BLAG07000762	Drer_ENSDART00000157899	DAD1	DAD1	FALSE	1.79597	2.41661e-56	1.02386	4.40771e-15	16.1196	8.51494
Bralan	endoderm	Drer	Intermediate mesoderm	18	Bralan_BLAG03000454	Drer_ENSDART00000121647	PRMT1	PRMT1/PRMT8	FALSE	1.65174	0.0339559	1.9031	1.45523e-05	3.21336	5.29492
Bralan	endoderm	Drer	Intermediate mesoderm	14	Bralan_BLAG03000454	Drer_ENSDART00000012630	PRMT1	PRMT1/PRMT8	FALSE	1.65174	0.0339559	1.08211	1.27811e-08	3.21336	6.62741
Bralan	endoderm	Drer	Intermediate mesoderm	14	Bralan_BLAG01000423	Drer_ENSDART00000121848	SRRM1	SRRM1	FALSE	1.55778	2.66911e-22	1.05241	1.13252e-07	10.1512	6.27289
Bralan	endoderm	Drer	Intermediate mesoderm	18	Bralan_BLAG13000104	Drer_ENSDART00000039822	PTBP1	PTBP1/PTBP2/PTBP3/ZFP638	FALSE	1.52431	7.39208e-09	1.01511	1.10811e-12	6.41027	7.86522
Bralan	endoderm	Drer	Intermediate mesoderm	14	Bralan_BLAG13000104	Drer_ENSDART00000039822	PTBP1	PTBP1/PTBP2/PTBP3/ZFP638	FALSE	1.52431	7.39208e-09	1.57642	6.32324e-14	6.41027	8.32767
Bralan	endoderm	Drer	Intermediate mesoderm	14	Bralan_BLAG19000387	Drer_ENSDART00000113824	RP11-382A20.3	HDGFL2/PSIP1	FALSE	1.46288	9.07644e-15	1.07791	0.000968823	8.26462	4.46043
Bralan	endoderm	Drer	Intermediate mesoderm	14	Bralan_BLAG03000472	Drer_ENSDART00000153818	SRSF3	SRSF3	FALSE	1.46149	1.96691e-16	1.16773	2.76248e-08	8.71764	6.50203
Bralan	endoderm	Drer	Intermediate mesoderm	14	Bralan_BLAG03000472	Drer_ENSDART00000028217	SRSF3	SRSF3	FALSE	1.46149	1.96691e-16	1.18753	1.97238e-08	8.71764	6.55594
Bralan	endoderm	Drer	Intermediate mesoderm	14	Bralan_BLAG03000472	Drer_ENSDART00000028217	SRSF3	SRSF3	FALSE	1.46149	1.96691e-16	1.16773	2.76248e-08	8.71764	6.50203
Bralan	endoderm	Drer	Intermediate mesoderm	14	Bralan_BLAG03000472	Drer_ENSDART00000153818	SRSF3	SRSF3	FALSE	1.46149	1.96691e-16	1.18753	1.97238e-08	8.71764	6.55594
Bralan	endoderm	Drer	Intermediate mesoderm	18	Bralan_BLAG11000118	Drer_ENSDART00000021880	SSR3	SSR3	FALSE	1.44928	1.41469e-26	1.31792	1.4037e-19	11.0783	9.71478
Bralan	endoderm	Drer	Intermediate mesoderm	24	Bralan_BLAG11000118	Drer_ENSDART00000021880	SSR3	SSR3	FALSE	1.44928	1.41469e-26	1.46278	1.6441e-33	11.0783	12.5969
Bralan	endoderm	Drer	Intermediate mesoderm	18	Bralan_BLAG03000437	Drer_ENSDART00000121647	PRMT1	PRMT1/PRMT8	FALSE	1.37837	1.87625e-07	1.9031	1.45523e-05	5.88282	5.29492
Bralan	endoderm	Drer	Intermediate mesoderm	14	Bralan_BLAG03000437	Drer_ENSDART00000012630	PRMT1	PRMT1/PRMT8	FALSE	1.37837	1.87625e-07	1.08211	1.27811e-08	5.88282	6.62741
Bralan	endoderm	Drer	Intermediate mesoderm	14	Bralan_BLAG03000548	Drer_ENSDART00000188177	CPSF6	CPSF6/CPSF7	FALSE	1.34704	4.60809e-10	1.20432	2.72775e-10	6.82882	7.20769
Bralan	endoderm	Drer	Intermediate mesoderm	14	Bralan_BLAG07000853	Drer_ENSDART00000061328	RBM39	RBM39	FALSE	1.2841	4.32659e-18	1.15302	0.0473969	9.14504	3.37717
Bralan	endoderm	Drer	Intermediate mesoderm	24	Bralan_BLAG04000578	Drer_ENSDART00000189232	COX7A1	COX7A2	FALSE	1.27887	0.00211251	1.10357	2.37135e-11	3.98937	7.4079
Bralan	endoderm	Drer	Intermediate mesoderm	24	Bralan_BLAG16000505	Drer_ENSDART00000168778	STT3A	STT3A	FALSE	1.25544	2.88813e-06	1.00531	7.84713e-11	5.39763	7.23725
Bralan	endoderm	Drer	Intermediate mesoderm	14	Bralan_BLAG01001186	Drer_ENSDART00000080413	SRSF1	SRSF1	FALSE	1.25002	0.00274727	1.30314	5.22256e-18	3.92239	9.4142
Bralan	endoderm	Drer	Intermediate mesoderm	14	Bralan_BLAG10000468	Drer_ENSDART00000102410	EWSR1	FUS/TAF15	FALSE	1.19553	7.21341e-16	1.09173	1.32358e-13	8.5669	8.22833
Bralan	endoderm	Drer	Intermediate mesoderm	14	Bralan_BLAG02001595	Drer_ENSDART00000137689	MYEF2	GM9833/HNRNPM/MYEF2	FALSE	1.14202	1.32936e-11	1.22638	1.3757e-07	7.32992	6.23932
Bralan	endoderm	Drer	Intermediate mesoderm	14	Bralan_BLAG14000740	Drer_ENSDART00000128730	RBMY1D	GM10256/GM10352/GM21677/GM21693/GM21704/GM21708/GM29289/GM3376/GM4064/GM7324/RBMX/RBMXL1/RBMXL2/RBMY	FALSE	1.01072	5.82348e-05	1.13883	9.64775e-07	4.81048	5.89244
Bralan	endoderm	Drer	Intermediate mesoderm	18	Bralan_BLAG02001837	Drer_ENSDART00000027598	TPM3	TPM1/TPM2/TPM3/TPM4	FALSE	1.00813	0.0297856	1.12232	1.10386e-18	3.25518	9.49706
Bralan	endoderm	Drer	Intermediate mesoderm	18	Bralan_BLAG02001837	Drer_ENSDART00000173453	TPM3	TPM1/TPM2/TPM3/TPM4	FALSE	1.00813	0.0297856	1.12232	1.10386e-18	3.25518	9.49706
Bralan	endoderm	Drer	Intermediate mesoderm	24	Bralan_BLAG02001837	Drer_ENSDART00000158994	TPM3	TPM1/TPM2/TPM3/TPM4	FALSE	1.00813	0.0297856	2.98129	3.79206e-83	3.25518	19.7632
Bralan	endoderm	Drer	Intermediate mesoderm	18	Bralan_BLAG02001837	Drer_ENSDART00000158994	TPM3	TPM1/TPM2/TPM3/TPM4	FALSE	1.00813	0.0297856	3.17344	2.24244e-82	3.25518	19.7197
Bralan	endoderm	Drer	Intermediate mesoderm	14	Bralan_BLAG02001837	Drer_ENSDART00000158994	TPM3	TPM1/TPM2/TPM3/TPM4	FALSE	1.00813	0.0297856	3.3963	2.81792e-33	3.25518	12.7198
Bralan	endoderm	Drer	Ionocyte	14	Bralan_BLAG05000590	Drer_ENSDART00000025153	GATA2	GATA2/GATA3	TRUE	1.75196	1.21665e-07	5.23886	2.72167e-26	5.95662	11.2377
Bralan	endoderm	Drer	Ionocyte	24	Bralan_BLAG05000590	Drer_ENSDART00000025153	GATA2	GATA2/GATA3	TRUE	1.75196	1.21665e-07	3.36438	3.6247e-05	5.95662	5.04392
Bralan	endoderm	Drer	Ionocyte	18	Bralan_BLAG05000590	Drer_ENSDART00000025153	GATA2	GATA2/GATA3	TRUE	1.75196	1.21665e-07	3.93562	4.09215e-09	5.95662	6.64932
Bralan	endoderm	Drer	Ionocyte	14	Bralan_BLAG02000864	Drer_ENSDART00000066372	ID2	ID1/ID2/ID3/ID4	TRUE	1.66074	3.59884e-57	4.47246	3.00954e-11	16.2378	7.41713
Bralan	endoderm	Drer	Ionocyte	18	Bralan_BLAG02000864	Drer_ENSDART00000077087	ID2	ID1/ID2/ID3/ID4	TRUE	1.66074	3.59884e-57	3.17277	1.70354e-13	16.2378	8.06961
Bralan	endoderm	Drer	Ionocyte	14	Bralan_BLAG02000864	Drer_ENSDART00000077087	ID2	ID1/ID2/ID3/ID4	TRUE	1.66074	3.59884e-57	2.34834	7.04154e-11	16.2378	7.29409
Bralan	endoderm	Drer	Ionocyte	18	Bralan_BLAG05000288	Drer_ENSDART00000189721	FOXP1	FOXP1/FOXP2/FOXP4	TRUE	1.39146	2.93917e-07	3.84742	1.34898e-14	5.80639	8.39275
Bralan	endoderm	Drer	Ionocyte	24	Bralan_BLAG05000288	Drer_ENSDART00000189721	FOXP1	FOXP1/FOXP2/FOXP4	TRUE	1.39146	2.93917e-07	2.16706	0.0141085	5.80639	3.5981
Bralan	endoderm	Drer	Ionocyte	14	Bralan_BLAG05000288	Drer_ENSDART00000189721	FOXP1	FOXP1/FOXP2/FOXP4	TRUE	1.39146	2.93917e-07	4.80641	1.3064e-30	5.80639	12.1359
Bralan	endoderm	Drer	Ionocyte	14	Bralan_BLAG06001064	Drer_ENSDART00000135552	A1CF	RBM47	FALSE	4.88669	5.81446e-10	6.61427	7.62979e-28	6.79509	11.5682
Bralan	endoderm	Drer	Ionocyte	24	Bralan_BLAG06001064	Drer_ENSDART00000135552	A1CF	RBM47	FALSE	4.88669	5.81446e-10	5.40359	9.72723e-09	6.79509	6.53772
Bralan	endoderm	Drer	Ionocyte	18	Bralan_BLAG06001064	Drer_ENSDART00000135552	A1CF	RBM47	FALSE	4.88669	5.81446e-10	5.72024	2.55014e-13	6.79509	8.01639
Bralan	endoderm	Drer	Ionocyte	14	Bralan_BLAG03001408	Drer_ENSDART00000101037	NHP2	NHP2	FALSE	2.44387	2.28576e-41	1.7503	4.5644e-12	13.8159	7.66955
Bralan	endoderm	Drer	Ionocyte	24	Bralan_BLAG01000337	Drer_ENSDART00000063818	RDX	EZR/MSN/RDX	FALSE	2.43937	3.97874e-13	5.69169	1.52963e-13	7.79393	8.10824
Bralan	endoderm	Drer	Ionocyte	14	Bralan_BLAG01000337	Drer_ENSDART00000063818	RDX	EZR/MSN/RDX	FALSE	2.43937	3.97874e-13	3.13922	3.56738e-05	7.79393	5.08151
Bralan	endoderm	Drer	Ionocyte	18	Bralan_BLAG01000337	Drer_ENSDART00000063818	RDX	EZR/MSN/RDX	FALSE	2.43937	3.97874e-13	4.96992	3.53365e-16	7.79393	8.84013
Bralan	endoderm	Drer	Ionocyte	14	Bralan_BLAG04001369	Drer_ENSDART00000065392	CALM1	CALM1/CALM2/CALM3	FALSE	2.26281	8.18529e-69	1.47305	3.5895e-13	17.8143	8.00038
Bralan	endoderm	Drer	Ionocyte	14	Bralan_BLAG04001369	Drer_ENSDART00000021083	CALM1	CALM1/CALM2/CALM3	FALSE	2.26281	8.18529e-69	1.47305	3.5895e-13	17.8143	8.00038
Bralan	endoderm	Drer	Ionocyte	18	Bralan_BLAG04001369	Drer_ENSDART00000172114	CALM1	CALM1/CALM2/CALM3	FALSE	2.26281	8.18529e-69	3.33079	6.05235e-15	17.8143	8.50012
Bralan	endoderm	Drer	Ionocyte	18	Bralan_BLAG04001369	Drer_ENSDART00000034580	CALM1	CALM1/CALM2/CALM3	FALSE	2.26281	8.18529e-69	3.33079	6.05235e-15	17.8143	8.50012
Bralan	endoderm	Drer	Ionocyte	18	Bralan_BLAG04001369	Drer_ENSDART00000034580	CALM1	CALM1/CALM2/CALM3	FALSE	2.26281	8.18529e-69	1.45406	5.06117e-09	17.8143	6.61579
Bralan	endoderm	Drer	Ionocyte	18	Bralan_BLAG04001369	Drer_ENSDART00000050308	CALM1	CALM1/CALM2/CALM3	FALSE	2.26281	8.18529e-69	3.33079	6.05235e-15	17.8143	8.50012
Bralan	endoderm	Drer	Ionocyte	18	Bralan_BLAG04001369	Drer_ENSDART00000050308	CALM1	CALM1/CALM2/CALM3	FALSE	2.26281	8.18529e-69	1.45406	5.06117e-09	17.8143	6.61579
Bralan	endoderm	Drer	Ionocyte	14	Bralan_BLAG04001369	Drer_ENSDART00000034580	CALM1	CALM1/CALM2/CALM3	FALSE	2.26281	8.18529e-69	1.47305	3.5895e-13	17.8143	8.00038
Bralan	endoderm	Drer	Ionocyte	14	Bralan_BLAG04001369	Drer_ENSDART00000172114	CALM1	CALM1/CALM2/CALM3	FALSE	2.26281	8.18529e-69	1.47305	3.5895e-13	17.8143	8.00038
Bralan	endoderm	Drer	Ionocyte	14	Bralan_BLAG04001369	Drer_ENSDART00000050308	CALM1	CALM1/CALM2/CALM3	FALSE	2.26281	8.18529e-69	1.47305	3.5895e-13	17.8143	8.00038
Bralan	endoderm	Drer	Ionocyte	18	Bralan_BLAG04001369	Drer_ENSDART00000065392	CALM1	CALM1/CALM2/CALM3	FALSE	2.26281	8.18529e-69	3.33079	6.05235e-15	17.8143	8.50012
Bralan	endoderm	Drer	Ionocyte	18	Bralan_BLAG04001369	Drer_ENSDART00000021083	CALM1	CALM1/CALM2/CALM3	FALSE	2.26281	8.18529e-69	1.45406	5.06117e-09	17.8143	6.61579
Bralan	endoderm	Drer	Ionocyte	18	Bralan_BLAG04001369	Drer_ENSDART00000065392	CALM1	CALM1/CALM2/CALM3	FALSE	2.26281	8.18529e-69	1.45406	5.06117e-09	17.8143	6.61579
Bralan	endoderm	Drer	Ionocyte	18	Bralan_BLAG04001369	Drer_ENSDART00000172114	CALM1	CALM1/CALM2/CALM3	FALSE	2.26281	8.18529e-69	1.45406	5.06117e-09	17.8143	6.61579
Bralan	endoderm	Drer	Ionocyte	18	Bralan_BLAG04001369	Drer_ENSDART00000021083	CALM1	CALM1/CALM2/CALM3	FALSE	2.26281	8.18529e-69	3.33079	6.05235e-15	17.8143	8.50012
Bralan	endoderm	Drer	Ionocyte	24	Bralan_BLAG12000622	Drer_ENSDART00000078423	ATP5G3	ATP5G1/ATP5G2/ATP5G3	FALSE	2.16645	2.20257e-64	5.15192	2.51716e-18	17.2316	9.5712
Bralan	endoderm	Drer	Ionocyte	14	Bralan_BLAG12000622	Drer_ENSDART00000078423	ATP5G3	ATP5G1/ATP5G2/ATP5G3	FALSE	2.16645	2.20257e-64	1.01708	0.00223591	17.2316	4.1521
Bralan	endoderm	Drer	Ionocyte	18	Bralan_BLAG12000622	Drer_ENSDART00000078423	ATP5G3	ATP5G1/ATP5G2/ATP5G3	FALSE	2.16645	2.20257e-64	4.08964	1.40863e-24	17.2316	10.9041
Bralan	endoderm	Drer	Ionocyte	24	Bralan_BLAG12000622	Drer_ENSDART00000016417	ATP5G3	ATP5G1/ATP5G2/ATP5G3	FALSE	2.16645	2.20257e-64	1.45722	0.00153925	17.2316	4.19039
Bralan	endoderm	Drer	Ionocyte	18	Bralan_BLAG02000539	Drer_ENSDART00000004692	IDH2	IDH2	FALSE	1.9894	1.49152e-29	2.35125	1.76442e-16	11.6817	8.9201
Bralan	endoderm	Drer	Ionocyte	24	Bralan_BLAG02000539	Drer_ENSDART00000004692	IDH2	IDH2	FALSE	1.9894	1.49152e-29	2.6607	1.09082e-12	11.6817	7.8566
Bralan	endoderm	Drer	Ionocyte	14	Bralan_BLAG10000612	Drer_ENSDART00000064995	SUMO1	PRKN/SUMO1	FALSE	1.9863	1.11894e-115	1.68505	9.62753e-07	23.0967	5.78166
Bralan	endoderm	Drer	Ionocyte	18	Bralan_BLAG10000612	Drer_ENSDART00000064995	SUMO1	PRKN/SUMO1	FALSE	1.9863	1.11894e-115	1.17331	0.0163587	23.0967	3.54761
Bralan	endoderm	Drer	Ionocyte	14	Bralan_BLAG16000379	Drer_ENSDART00000187836	EEF1A1	EEF1A1/EEF1A2	FALSE	1.91859	5.85546e-165	1.02055	0.000690518	27.5969	4.44089
Bralan	endoderm	Drer	Ionocyte	18	Bralan_BLAG04002015	Drer_ENSDART00000097723	SPTBN1	SPTB/SPTBN1/SPTBN2/SPTBN4	FALSE	1.8542	4.47583e-07	1.31201	0.0496552	5.73267	3.20757
Bralan	endoderm	Drer	Ionocyte	24	Bralan_BLAG04002015	Drer_ENSDART00000097723	SPTBN1	SPTB/SPTBN1/SPTBN2/SPTBN4	FALSE	1.8542	4.47583e-07	1.65355	0.048141	5.73267	3.22066
Bralan	endoderm	Drer	Ionocyte	14	Bralan_BLAG04002015	Drer_ENSDART00000097723	SPTBN1	SPTB/SPTBN1/SPTBN2/SPTBN4	FALSE	1.8542	4.47583e-07	1.6264	0.000660142	5.73267	4.45164
Bralan	endoderm	Drer	Ionocyte	24	Bralan_BLAG16000242	Drer_ENSDART00000190111	EEF1D	EEF1D	FALSE	1.83086	1.06519e-10	2.15525	0.00291601	7.03932	4.02713
Bralan	endoderm	Drer	Ionocyte	24	Bralan_BLAG02102351	Drer_ENSDART00000024199	ATP5A1	ATP5A1	FALSE	1.82139	9.29046e-21	2.65937	5.24551e-15	9.79434	8.55159
Bralan	endoderm	Drer	Ionocyte	18	Bralan_BLAG02102351	Drer_ENSDART00000024199	ATP5A1	ATP5A1	FALSE	1.82139	9.29046e-21	2.42683	4.16876e-21	9.79434	10.0837
Bralan	endoderm	Drer	Ionocyte	14	Bralan_BLAG02102351	Drer_ENSDART00000024199	ATP5A1	ATP5A1	FALSE	1.82139	9.29046e-21	1.09037	3.16796e-07	9.79434	5.97707
Bralan	endoderm	Drer	Ionocyte	24	Bralan_BLAG07000762	Drer_ENSDART00000157899	DAD1	DAD1	FALSE	1.79597	2.41661e-56	1.20944	0.0210564	16.1196	3.47909
Bralan	endoderm	Drer	Ionocyte	14	Bralan_BLAG13000857	Drer_ENSDART00000190089	PTPRF	PTPRD/PTPRF/PTPRS	FALSE	1.65533	6.77759e-11	1.93089	8.82311e-08	7.10375	6.20025
Bralan	endoderm	Drer	Ionocyte	14	Bralan_BLAG03000321	Drer_ENSDART00000055279	SNRNP70	SNRNP70	FALSE	1.64576	2.33354e-20	1.24461	1.35955e-05	9.69994	5.28157
Bralan	endoderm	Drer	Ionocyte	18	Bralan_BLAG13000104	Drer_ENSDART00000017668	PTBP1	PTBP1/PTBP2/PTBP3/ZFP638	FALSE	1.52431	7.39208e-09	1.57556	0.000134056	6.41027	4.76322
Bralan	endoderm	Drer	Ionocyte	14	Bralan_BLAG13000104	Drer_ENSDART00000017668	PTBP1	PTBP1/PTBP2/PTBP3/ZFP638	FALSE	1.52431	7.39208e-09	2.852	4.00246e-25	6.41027	10.9765
Bralan	endoderm	Drer	Ionocyte	14	Bralan_BLAG13000104	Drer_ENSDART00000040308	PTBP1	PTBP1/PTBP2/PTBP3/ZFP638	FALSE	1.52431	7.39208e-09	2.38722	0.00136517	6.41027	4.27946
Bralan	endoderm	Drer	Ionocyte	18	Bralan_BLAG13000344	Drer_ENSDART00000019235	ATP5D	ATP5D	FALSE	1.51867	0.00533089	3.26093	1.47498e-22	3.74751	10.4242
Bralan	endoderm	Drer	Ionocyte	24	Bralan_BLAG13000344	Drer_ENSDART00000019235	ATP5D	ATP5D	FALSE	1.51867	0.00533089	3.69871	3.53614e-16	3.74751	8.88795
Bralan	endoderm	Drer	Ionocyte	14	Bralan_BLAG13000344	Drer_ENSDART00000019235	ATP5D	ATP5D	FALSE	1.51867	0.00533089	1.47703	4.33257e-08	3.74751	6.32185
Bralan	endoderm	Drer	Ionocyte	18	Bralan_BLAG14000243	Drer_ENSDART00000137655	STAG1	STAG1/STAG2	FALSE	1.49341	0.0256806	4.39255	7.72473e-09	3.3	6.54967
Bralan	endoderm	Drer	Ionocyte	14	Bralan_BLAG07001155	Drer_ENSDART00000165249	COX7C	COX7C	FALSE	1.4758	1.45363e-11	1.07873	0.000112759	7.31765	4.84297
Bralan	endoderm	Drer	Ionocyte	24	Bralan_BLAG07001155	Drer_ENSDART00000165249	COX7C	COX7C	FALSE	1.4758	1.45363e-11	3.12538	2.36875e-15	7.31765	8.6512
Bralan	endoderm	Drer	Ionocyte	18	Bralan_BLAG07001155	Drer_ENSDART00000165249	COX7C	COX7C	FALSE	1.4758	1.45363e-11	2.426	8.91656e-16	7.31765	8.72837
Bralan	endoderm	Drer	Ionocyte	18	Bralan_BLAG09000221	Drer_ENSDART00000081337	NDUFAB1	NDUFAB1	FALSE	1.46625	0.0196132	2.19548	9.38236e-09	3.38043	6.51798
Bralan	endoderm	Drer	Ionocyte	18	Bralan_BLAG09000221	Drer_ENSDART00000022147	NDUFAB1	NDUFAB1	FALSE	1.46625	0.0196132	1.83739	0.0176759	3.38043	3.52427
Bralan	endoderm	Drer	Ionocyte	14	Bralan_BLAG09000221	Drer_ENSDART00000081337	NDUFAB1	NDUFAB1	FALSE	1.46625	0.0196132	1.39727	1.29459e-05	3.38043	5.29244
Bralan	endoderm	Drer	Ionocyte	24	Bralan_BLAG09000221	Drer_ENSDART00000022147	NDUFAB1	NDUFAB1	FALSE	1.46625	0.0196132	3.39919	4.94217e-08	3.38043	6.268
Bralan	endoderm	Drer	Ionocyte	24	Bralan_BLAG09000221	Drer_ENSDART00000081337	NDUFAB1	NDUFAB1	FALSE	1.46625	0.0196132	2.32403	2.13126e-06	3.38043	5.59862
Bralan	endoderm	Drer	Ionocyte	24	Bralan_BLAG11000303	Drer_ENSDART00000124539	DDOST	DDOST	FALSE	1.41423	0.00218342	1.48131	0.024367	3.98098	3.43492
Bralan	endoderm	Drer	Ionocyte	18	Bralan_BLAG11000303	Drer_ENSDART00000124539	DDOST	DDOST	FALSE	1.41423	0.00218342	1.08875	0.0152065	3.98098	3.57133
Bralan	endoderm	Drer	Ionocyte	18	Bralan_BLAG04000439	Drer_ENSDART00000190813	TOMM20	TOMM20	FALSE	1.40264	0.0187773	1.7789	0.0155975	3.39293	3.5634
Bralan	endoderm	Drer	Ionocyte	18	Bralan_BLAG10000435	Drer_ENSDART00000060310	ATP5B	ATP5B	FALSE	1.36614	2.14763e-08	2.77887	1.40863e-24	6.24131	10.9064
Bralan	endoderm	Drer	Ionocyte	24	Bralan_BLAG10000435	Drer_ENSDART00000060310	ATP5B	ATP5B	FALSE	1.36614	2.14763e-08	3.28168	4.07331e-18	6.24131	9.47743
Bralan	endoderm	Drer	Ionocyte	14	Bralan_BLAG13001023	Drer_ENSDART00000151765	UQCRH	UQCRH	FALSE	1.32223	1.33876e-14	1.38649	1.82258e-07	8.21727	6.07708
Bralan	endoderm	Drer	Ionocyte	18	Bralan_BLAG13001023	Drer_ENSDART00000151765	UQCRH	UQCRH	FALSE	1.32223	1.33876e-14	2.48339	3.35519e-15	8.21727	8.57199
Bralan	endoderm	Drer	Ionocyte	24	Bralan_BLAG13001023	Drer_ENSDART00000151765	UQCRH	UQCRH	FALSE	1.32223	1.33876e-14	3.59467	6.31624e-16	8.21727	8.81525
Bralan	endoderm	Drer	Ionocyte	18	Bralan_BLAG02002069	Drer_ENSDART00000012888	ATP5L	ATP5L/GM5426	FALSE	1.27404	1.27839e-06	2.13958	5.46489e-14	5.5477	8.21409
Bralan	endoderm	Drer	Ionocyte	24	Bralan_BLAG02002069	Drer_ENSDART00000012888	ATP5L	ATP5L/GM5426	FALSE	1.27404	1.27839e-06	3.44106	2.2883e-17	5.5477	9.25396
Bralan	endoderm	Drer	Ionocyte	14	Bralan_BLAG02002069	Drer_ENSDART00000012888	ATP5L	ATP5L/GM5426	FALSE	1.27404	1.27839e-06	1.3541	1.14991e-09	5.5477	6.88423
Bralan	endoderm	Drer	Ionocyte	24	Bralan_BLAG09000291	Drer_ENSDART00000055186	ATP5J2	ATP5J2/D11WSU47E	FALSE	1.26861	7.66069e-10	4.03157	6.09032e-15	6.75465	8.52955
Bralan	endoderm	Drer	Ionocyte	18	Bralan_BLAG09000291	Drer_ENSDART00000055186	ATP5J2	ATP5J2/D11WSU47E	FALSE	1.26861	7.66069e-10	1.92184	8.4635e-07	6.75465	5.76556
Bralan	endoderm	Drer	Ionocyte	18	Bralan_BLAG01000077	Drer_ENSDART00000005879	ATP5O	ATP5O	FALSE	1.22885	0.000626874	2.44558	6.92768e-15	4.28506	8.47967
Bralan	endoderm	Drer	Ionocyte	24	Bralan_BLAG01000077	Drer_ENSDART00000005879	ATP5O	ATP5O	FALSE	1.22885	0.000626874	3.52445	1.30514e-15	4.28506	8.72974
Bralan	endoderm	Drer	Ionocyte	24	Bralan_BLAG06000588	Drer_ENSDART00000089021	CANX	CANX/CLGN	FALSE	1.21996	6.02015e-16	2.85819	3.16297e-10	8.58799	7.05617
Bralan	endoderm	Drer	Ionocyte	14	Bralan_BLAG06000588	Drer_ENSDART00000089021	CANX	CANX/CLGN	FALSE	1.21996	6.02015e-16	1.64157	1.14202e-07	8.58799	6.15632
Bralan	endoderm	Drer	Ionocyte	18	Bralan_BLAG06000588	Drer_ENSDART00000089021	CANX	CANX/CLGN	FALSE	1.21996	6.02015e-16	2.77432	1.24166e-14	8.58799	8.40468
Bralan	endoderm	Drer	Ionocyte	24	Bralan_BLAG12000050	Drer_ENSDART00000055019	NDUFA4	NDUFA4	FALSE	1.12846	0.000174248	4.00429	1.74848e-06	4.57778	5.63508
Bralan	endoderm	Drer	Ionocyte	18	Bralan_BLAG12000050	Drer_ENSDART00000180531	NDUFA4	NDUFA4	FALSE	1.12846	0.000174248	1.61135	3.98625e-11	4.57778	7.33393
Bralan	endoderm	Drer	Ionocyte	24	Bralan_BLAG12000050	Drer_ENSDART00000180531	NDUFA4	NDUFA4	FALSE	1.12846	0.000174248	2.19806	1.19296e-11	4.57778	7.52652
Bralan	endoderm	Drer	Ionocyte	14	Bralan_BLAG05000053	Drer_ENSDART00000036531	GNAI3	GNAI1/GNAI3	FALSE	1.09171	0.00350829	2.34142	0.000115084	3.85972	4.83834
Bralan	endoderm	Drer	Ionocyte	18	Bralan_BLAG05000053	Drer_ENSDART00000036531	GNAI3	GNAI1/GNAI3	FALSE	1.09171	0.00350829	2.43606	0.00299268	3.85972	4.02542
Bralan	endoderm	Drer	Ionocyte	24	Bralan_BLAG05000053	Drer_ENSDART00000036531	GNAI3	GNAI1/GNAI3	FALSE	1.09171	0.00350829	2.58023	0.00619165	3.85972	3.82688
Bralan	endoderm	Drer	Ionocyte	14	Bralan_BLAG11000416	Drer_ENSDART00000087107	EIF4G1	EIF4G1/EIF4G3/PAIP1	FALSE	1.09139	2.28936e-25	1.38205	1.46081e-08	10.8238	6.49619
Bralan	endoderm	Drer	Ionocyte	24	Bralan_BLAG10000405	Drer_ENSDART00000127916	HSPE1	HSPE1/HSPE1-RS1	FALSE	1.08213	3.02677e-26	2.92729	1.57374e-10	11.0091	7.16377
Bralan	endoderm	Drer	Ionocyte	14	Bralan_BLAG10000405	Drer_ENSDART00000127916	HSPE1	HSPE1/HSPE1-RS1	FALSE	1.08213	3.02677e-26	3.69009	8.34769e-34	11.0091	12.7464
Bralan	endoderm	Drer	Ionocyte	18	Bralan_BLAG10000405	Drer_ENSDART00000127916	HSPE1	HSPE1/HSPE1-RS1	FALSE	1.08213	3.02677e-26	3.54282	3.88538e-21	11.0091	10.0935
Bralan	endoderm	Drer	Ionocyte	24	Bralan_BLAG01001456	Drer_ENSDART00000165065	UQCR10	UQCR10	FALSE	1.05433	1.29206e-05	3.71865	1.08454e-16	5.11368	9.03592
Bralan	endoderm	Drer	Ionocyte	18	Bralan_BLAG01001456	Drer_ENSDART00000165065	UQCR10	UQCR10	FALSE	1.05433	1.29206e-05	2.70963	7.19781e-17	5.11368	9.0216
Bralan	endoderm	Drer	Ionocyte	24	Bralan_BLAG09000701	Drer_ENSDART00000160370	ATP5H	ATP5H	FALSE	1.03108	0.00565869	3.517	1.74203e-14	3.73141	8.39796
Bralan	endoderm	Drer	Ionocyte	18	Bralan_BLAG09000701	Drer_ENSDART00000160370	ATP5H	ATP5H	FALSE	1.03108	0.00565869	2.32357	1.51084e-10	3.73141	7.14331
Bralan	endoderm	Drer	Ionocyte	14	Bralan_BLAG02001837	Drer_ENSDART00000027598	TPM3	TPM1/TPM2/TPM3/TPM4	FALSE	1.00813	0.0297856	1.36433	7.35684e-07	3.25518	5.83154
Bralan	endoderm	Drer	Ionocyte	14	Bralan_BLAG02001837	Drer_ENSDART00000173453	TPM3	TPM1/TPM2/TPM3/TPM4	FALSE	1.00813	0.0297856	1.36433	7.35684e-07	3.25518	5.83154
Bralan	endoderm	Drer	Ionocyte	24	Bralan_BLAG02001837	Drer_ENSDART00000173453	TPM3	TPM1/TPM2/TPM3/TPM4	FALSE	1.00813	0.0297856	3.88967	0.000512567	3.25518	4.45719
Bralan	endoderm	Drer	Ionocyte	24	Bralan_BLAG02001837	Drer_ENSDART00000014851	TPM3	TPM1/TPM2/TPM3/TPM4	FALSE	1.00813	0.0297856	3.88967	0.000512567	3.25518	4.45719
Bralan	endoderm	Drer	Ionocyte	18	Bralan_BLAG02001837	Drer_ENSDART00000173453	TPM3	TPM1/TPM2/TPM3/TPM4	FALSE	1.00813	0.0297856	2.90395	0.0298804	3.25518	3.36635
Bralan	endoderm	Drer	Ionocyte	18	Bralan_BLAG02001837	Drer_ENSDART00000014851	TPM3	TPM1/TPM2/TPM3/TPM4	FALSE	1.00813	0.0297856	2.90395	0.0298804	3.25518	3.36635
Bralan	endoderm	Drer	Ionocyte	24	Bralan_BLAG06001003	Drer_ENSDART00000039788	UQCRQ	UQCRQ	FALSE	1.00239	2.83339e-06	3.89395	2.52396e-15	5.40163	8.64223
Bralan	endoderm	Drer	Ionocyte	18	Bralan_BLAG06001003	Drer_ENSDART00000039788	UQCRQ	UQCRQ	FALSE	1.00239	2.83339e-06	2.55102	3.00389e-11	5.40163	7.37408
Bralan	endoderm	Drer	Ionocyte	14	Bralan_BLAG06001003	Drer_ENSDART00000039788	UQCRQ	UQCRQ	FALSE	1.00239	2.83339e-06	1.468	1.50787e-05	5.40163	5.26068
Bralan	endoderm	Drer	Lens	18	Bralan_BLAG02000864	Drer_ENSDART00000077087	ID2	ID1/ID2/ID3/ID4	TRUE	1.66074	3.59884e-57	4.44128	3.34887e-16	16.2378	9.17862
Bralan	endoderm	Drer	Lens	18	Bralan_BLAG16000383	Drer_ENSDART00000103640	HEY1	HEY1/HEY2/HEYL	TRUE	1.27436	3.86389e-06	3.6636	1.07431e-09	5.34401	7.20155
Bralan	endoderm	Drer	Lens	18	Bralan_BLAG07000692	Drer_ENSDART00000065331	SALL3	SALL1/SALL3/SALL4	TRUE	1.24263	1.43472e-13	1.73207	0.0173867	7.92371	3.97343
Bralan	endoderm	Drer	Lens	18	Bralan_BLAG11000426	Drer_ENSDART00000017188	NCL	NCL	FALSE	3.82321	4.31837e-161	1.55344	0.000307362	27.2696	4.97241
Bralan	endoderm	Drer	Lens	18	Bralan_BLAG09000552	Drer_ENSDART00000078266	RSL1D1	RSL1D1	FALSE	3.44322	1.48789e-35	1.76005	3.981e-05	12.8116	5.39097
Bralan	endoderm	Drer	Lens	18	Bralan_BLAG15000798	Drer_ENSDART00000093149	DDX21	DDX21/DDX50	FALSE	3.18461	4.35924e-16	1.55451	0.00346766	8.62617	4.40635
Bralan	endoderm	Drer	Lens	18	Bralan_BLAG09001097	Drer_ENSDART00000029133	SNU13	SNU13	FALSE	2.90947	5.11229e-97	2.01238	0.00718975	21.1527	4.20785
Bralan	endoderm	Drer	Lens	18	Bralan_BLAG03001579	Drer_ENSDART00000114524	PRPF31	NOP56	FALSE	2.69637	1.48817e-145	1.87308	6.59538e-08	25.9155	6.56934
Bralan	endoderm	Drer	Lens	18	Bralan_BLAG11000427	Drer_ENSDART00000017188	NCL	NCL	FALSE	2.61862	1.03901e-34	1.55344	0.000307362	12.6593	4.97241
Bralan	endoderm	Drer	Lens	18	Bralan_BLAG05000508	Drer_ENSDART00000077707	LLPH	LLPH	FALSE	2.57486	0.0252169	1.70608	0.00820594	3.30684	4.17377
Bralan	endoderm	Drer	Lens	18	Bralan_BLAG03001408	Drer_ENSDART00000101037	NHP2	NHP2	FALSE	2.44387	2.28576e-41	1.82265	3.65025e-06	13.8159	5.87285
Bralan	endoderm	Drer	Lens	18	Bralan_BLAG17000243	Drer_ENSDART00000169915	NOP58	NOP58	FALSE	2.41186	1.30478e-28	1.82523	9.21288e-07	11.4941	6.12081
Bralan	endoderm	Drer	Lens	18	Bralan_BLAG14000264	Drer_ENSDART00000017176	DKC1	DKC1	FALSE	2.38784	5.33808e-14	1.46039	0.00906408	8.04738	4.14904
Bralan	endoderm	Drer	Lens	24	Bralan_BLAG17000936	Drer_ENSDART00000041627	SSB	SSB	FALSE	2.3756	6.27962e-08	3.22047	0.000577443	6.06639	5.58721
Bralan	endoderm	Drer	Lens	18	Bralan_BLAG17000936	Drer_ENSDART00000041627	SSB	SSB	FALSE	2.3756	6.27962e-08	2.73	1.89597e-12	6.06639	8.07409
Bralan	endoderm	Drer	Lens	18	Bralan_BLAG04000847	Drer_ENSDART00000076030	FBL	FBL/FBLL1	FALSE	2.30897	3.77644e-26	1.68375	5.32913e-05	10.9886	5.335
Bralan	endoderm	Drer	Lens	18	Bralan_BLAG11000486	Drer_ENSDART00000078634	EIF5A	EIF5A/EIF5A2	FALSE	2.00171	1.28163e-76	1.28923	6.32562e-06	18.7969	5.7437
Bralan	endoderm	Drer	Lens	18	Bralan_BLAG15000380	Drer_ENSDART00000111189	GAR1	GAR1	FALSE	1.9543	0.000232202	1.30345	0.0294184	4.51363	3.81156
Bralan	endoderm	Drer	Lens	18	Bralan_BLAG16000242	Drer_ENSDART00000042704	EEF1D	EEF1D	FALSE	1.83086	1.06519e-10	1.63117	7.40649e-07	7.03932	6.16346
Bralan	endoderm	Drer	Lens	18	Bralan_BLAG03000454	Drer_ENSDART00000012630	PRMT1	PRMT1/PRMT8	FALSE	1.65174	0.0339559	1.23565	0.00611197	3.21336	4.25062
Bralan	endoderm	Drer	Lens	18	Bralan_BLAG04000439	Drer_ENSDART00000190813	TOMM20	TOMM20	FALSE	1.40264	0.0187773	2.34394	3.6683e-05	3.39293	5.41241
Bralan	endoderm	Drer	Lens	18	Bralan_BLAG03000437	Drer_ENSDART00000012630	PRMT1	PRMT1/PRMT8	FALSE	1.37837	1.87625e-07	1.23565	0.00611197	5.88282	4.25062
Bralan	endoderm	Drer	Lens	18	Bralan_BLAG09000579	Drer_ENSDART00000011052	EIF3D	EIF3D	FALSE	1.34588	0.0463578	1.0773	0.0141426	3.11397	4.03192
Bralan	endoderm	Drer	Lens	18	Bralan_BLAG09000554	Drer_ENSDART00000159948	GSPT2	GSPT1/GSPT2	FALSE	1.27758	0.0082013	1.19981	0.0200847	3.63072	3.93138
Bralan	endoderm	Drer	Lens	24	Bralan_BLAG09000291	Drer_ENSDART00000055186	ATP5J2	ATP5J2/D11WSU47E	FALSE	1.26861	7.66069e-10	2.31586	0.0412132	6.75465	4.30702
Bralan	endoderm	Drer	Lens	18	Bralan_BLAG10000405	Drer_ENSDART00000127916	HSPE1	HSPE1/HSPE1-RS1	FALSE	1.08213	3.02677e-26	2.48799	1.3443e-10	11.0091	7.49613
Bralan	endoderm	Drer	Lens	18	Bralan_BLAG12000206	Drer_ENSDART00000172515	BZW1	BZW1/BZW2	FALSE	1.07107	5.77209e-11	1.40944	0.0445837	7.12647	3.6776
Bralan	endoderm	Drer	Lens	18	Bralan_BLAG07000738	Drer_ENSDART00000075009	EIF2S2	EIF2S2	FALSE	1.00197	8.06074e-18	1.24667	0.000171465	9.07609	5.10241
Bralan	endoderm	Drer	Macrophage	24	Bralan_BLAG02000864	Drer_ENSDART00000077626	ID2	ID1/ID2/ID3/ID4	TRUE	1.66074	3.59884e-57	1.47139	1.80462e-05	16.2378	5.11441
Bralan	endoderm	Drer	Macrophage	18	Bralan_BLAG02000864	Drer_ENSDART00000077626	ID2	ID1/ID2/ID3/ID4	TRUE	1.66074	3.59884e-57	2.58794	3.53279e-07	16.2378	6.07176
Bralan	endoderm	Drer	Macrophage	24	Bralan_BLAG06001064	Drer_ENSDART00000135552	A1CF	RBM47	FALSE	4.88669	5.81446e-10	4.01224	1.00692e-07	6.79509	6.06905
Bralan	endoderm	Drer	Macrophage	18	Bralan_BLAG01002480	Drer_ENSDART00000157454	NCAM2	NCAM1/NCAM2	FALSE	3.56711	4.10572e-39	2.89873	0.021771	13.4355	3.61821
Bralan	endoderm	Drer	Macrophage	18	Bralan_BLAG09000552	Drer_ENSDART00000078266	RSL1D1	RSL1D1	FALSE	3.44322	1.48789e-35	2.00594	4.5033e-07	12.8116	6.02812
Bralan	endoderm	Drer	Macrophage	18	Bralan_BLAG01000337	Drer_ENSDART00000016214	RDX	EZR/MSN/RDX	FALSE	2.43937	3.97874e-13	1.7692	1.54774e-06	7.79393	5.80445
Bralan	endoderm	Drer	Macrophage	24	Bralan_BLAG01000337	Drer_ENSDART00000016214	RDX	EZR/MSN/RDX	FALSE	2.43937	3.97874e-13	2.5031	2.26498e-23	7.79393	10.5394
Bralan	endoderm	Drer	Macrophage	18	Bralan_BLAG17000936	Drer_ENSDART00000041627	SSB	SSB	FALSE	2.3756	6.27962e-08	1.54965	0.000570326	6.06639	4.58147
Bralan	endoderm	Drer	Macrophage	24	Bralan_BLAG12000622	Drer_ENSDART00000078423	ATP5G3	ATP5G1/ATP5G2/ATP5G3	FALSE	2.16645	2.20257e-64	1.69038	1.01108e-11	17.2316	7.46539
Bralan	endoderm	Drer	Macrophage	24	Bralan_BLAG05000907	Drer_ENSDART00000047175	SSR4	SSR4	FALSE	1.97551	6.07287e-86	1.58013	3.57188e-11	19.9079	7.29061
Bralan	endoderm	Drer	Macrophage	18	Bralan_BLAG05000907	Drer_ENSDART00000047175	SSR4	SSR4	FALSE	1.97551	6.07287e-86	1.48359	9.95209e-05	19.9079	4.9713
Bralan	endoderm	Drer	Macrophage	24	Bralan_BLAG18000605	Drer_ENSDART00000043172	TMEM258	TMEM258	FALSE	1.96646	8.98259e-89	1.77217	7.25924e-12	20.2331	7.51204
Bralan	endoderm	Drer	Macrophage	18	Bralan_BLAG16000242	Drer_ENSDART00000190111	EEF1D	EEF1D	FALSE	1.83086	1.06519e-10	1.95409	0.000469096	7.03932	4.62329
Bralan	endoderm	Drer	Macrophage	24	Bralan_BLAG16000242	Drer_ENSDART00000190111	EEF1D	EEF1D	FALSE	1.83086	1.06519e-10	3.32986	8.09836e-26	7.03932	11.0735
Bralan	endoderm	Drer	Macrophage	18	Bralan_BLAG16000242	Drer_ENSDART00000042704	EEF1D	EEF1D	FALSE	1.83086	1.06519e-10	1.46193	1.68535e-05	7.03932	5.34786
Bralan	endoderm	Drer	Macrophage	24	Bralan_BLAG07000762	Drer_ENSDART00000157899	DAD1	DAD1	FALSE	1.79597	2.41661e-56	1.1933	1.31131e-05	16.1196	5.18003
Bralan	endoderm	Drer	Macrophage	24	Bralan_BLAG05000094	Drer_ENSDART00000082409	RPN1	RPN1	FALSE	1.65599	2.45856e-18	1.4886	1.34391e-08	9.2068	6.39969
Bralan	endoderm	Drer	Macrophage	24	Bralan_BLAG02001861	Drer_ENSDART00000149169	SSR2	SSR2	FALSE	1.64208	1.37775e-52	1.76807	6.40091e-12	15.5725	7.5301
Bralan	endoderm	Drer	Macrophage	18	Bralan_BLAG02001861	Drer_ENSDART00000149169	SSR2	SSR2	FALSE	1.64208	1.37775e-52	1.30692	0.00243108	15.5725	4.22871
Bralan	endoderm	Drer	Macrophage	24	Bralan_BLAG13000664	Drer_ENSDART00000101655	CALR	CALR	FALSE	1.54243	2.09419e-85	1.90467	1.51221e-05	19.8454	5.15051
Bralan	endoderm	Drer	Macrophage	24	Bralan_BLAG02001767	Drer_ENSDART00000103220	KRTCAP2	KRTCAP2	FALSE	1.52221	9.02594e-36	2.22568	3.27339e-07	12.8509	5.86936
Bralan	endoderm	Drer	Macrophage	24	Bralan_BLAG02001767	Drer_ENSDART00000103220	KRTCAP2	KRTCAP2	FALSE	1.52221	9.02594e-36	2.25193	1.17104e-06	12.8509	5.64096
Bralan	endoderm	Drer	Macrophage	24	Bralan_BLAG13000344	Drer_ENSDART00000019235	ATP5D	ATP5D	FALSE	1.51867	0.00533089	1.12362	4.6743e-05	3.74751	4.91658
Bralan	endoderm	Drer	Macrophage	24	Bralan_BLAG07001155	Drer_ENSDART00000165249	COX7C	COX7C	FALSE	1.4758	1.45363e-11	1.83122	3.79555e-16	7.31765	8.75429
Bralan	endoderm	Drer	Macrophage	24	Bralan_BLAG15000713	Drer_ENSDART00000167980	OSTC	OSTC	FALSE	1.45682	7.4814e-30	1.28525	4.17102e-05	11.7408	4.9402
Bralan	endoderm	Drer	Macrophage	18	Bralan_BLAG02000162	Drer_ENSDART00000164770	REEP5	REEP5	FALSE	1.45034	2.31595e-16	2.86603	3.5772e-05	8.69883	5.19035
Bralan	endoderm	Drer	Macrophage	24	Bralan_BLAG02000162	Drer_ENSDART00000164770	REEP5	REEP5	FALSE	1.45034	2.31595e-16	2.82878	8.33583e-12	8.69883	7.49286
Bralan	endoderm	Drer	Macrophage	24	Bralan_BLAG11000118	Drer_ENSDART00000021880	SSR3	SSR3	FALSE	1.44928	1.41469e-26	1.84875	3.23093e-11	11.0783	7.30462
Bralan	endoderm	Drer	Macrophage	18	Bralan_BLAG11000118	Drer_ENSDART00000021880	SSR3	SSR3	FALSE	1.44928	1.41469e-26	1.41329	0.00142016	11.0783	4.35918
Bralan	endoderm	Drer	Macrophage	18	Bralan_BLAG11000303	Drer_ENSDART00000124539	DDOST	DDOST	FALSE	1.41423	0.00218342	1.67848	2.19377e-05	3.98098	5.29005
Bralan	endoderm	Drer	Macrophage	24	Bralan_BLAG11000303	Drer_ENSDART00000124539	DDOST	DDOST	FALSE	1.41423	0.00218342	1.80768	2.30167e-10	3.98098	7.02515
Bralan	endoderm	Drer	Macrophage	24	Bralan_BLAG13001023	Drer_ENSDART00000151765	UQCRH	UQCRH	FALSE	1.32223	1.33876e-14	1.38899	5.91026e-07	8.21727	5.76454
Bralan	endoderm	Drer	Macrophage	24	Bralan_BLAG02002069	Drer_ENSDART00000012888	ATP5L	ATP5L/GM5426	FALSE	1.27404	1.27839e-06	1.12628	1.65688e-05	5.5477	5.13122
Bralan	endoderm	Drer	Macrophage	24	Bralan_BLAG09000291	Drer_ENSDART00000055186	ATP5J2	ATP5J2/D11WSU47E	FALSE	1.26861	7.66069e-10	1.02874	0.00198688	6.75465	4.05442
Bralan	endoderm	Drer	Macrophage	24	Bralan_BLAG01000077	Drer_ENSDART00000005879	ATP5O	ATP5O	FALSE	1.22885	0.000626874	1.50071	7.09618e-10	4.28506	6.85842
Bralan	endoderm	Drer	Macrophage	18	Bralan_BLAG06000588	Drer_ENSDART00000089021	CANX	CANX/CLGN	FALSE	1.21996	6.02015e-16	1.97874	1.2105e-06	8.58799	5.85348
Bralan	endoderm	Drer	Macrophage	24	Bralan_BLAG06000588	Drer_ENSDART00000089021	CANX	CANX/CLGN	FALSE	1.21996	6.02015e-16	2.16535	2.13191e-15	8.58799	8.54878
Bralan	endoderm	Drer	Macrophage	24	Bralan_BLAG05000272	Drer_ENSDART00000004879	HSP90B1	HSP90B1	FALSE	1.11622	8.16413e-06	3.41424	2.21566e-10	5.20222	7.03096
Bralan	endoderm	Drer	Macrophage	24	Bralan_BLAG05000053	Drer_ENSDART00000036531	GNAI3	GNAI1/GNAI3	FALSE	1.09171	0.00350829	1.8537	0.00621854	3.85972	3.74413
Bralan	endoderm	Drer	Macrophage	18	Bralan_BLAG12000206	Drer_ENSDART00000172515	BZW1	BZW1/BZW2	FALSE	1.07107	5.77209e-11	2.12521	3.01913e-06	7.12647	5.68108
Bralan	endoderm	Drer	Macrophage	24	Bralan_BLAG01001456	Drer_ENSDART00000165065	UQCR10	UQCR10	FALSE	1.05433	1.29206e-05	1.24389	3.77102e-06	5.11368	5.42291
Bralan	endoderm	Drer	Macrophage	18	Bralan_BLAG02001837	Drer_ENSDART00000027598	TPM3	TPM1/TPM2/TPM3/TPM4	FALSE	1.00813	0.0297856	1.95916	1.47018e-08	3.25518	6.6141
Bralan	endoderm	Drer	Macrophage	24	Bralan_BLAG02001837	Drer_ENSDART00000173453	TPM3	TPM1/TPM2/TPM3/TPM4	FALSE	1.00813	0.0297856	2.17047	2.7757e-18	3.25518	9.323
Bralan	endoderm	Drer	Macrophage	18	Bralan_BLAG02001837	Drer_ENSDART00000173453	TPM3	TPM1/TPM2/TPM3/TPM4	FALSE	1.00813	0.0297856	1.95916	1.47018e-08	3.25518	6.6141
Bralan	endoderm	Drer	Macrophage	24	Bralan_BLAG02001837	Drer_ENSDART00000027598	TPM3	TPM1/TPM2/TPM3/TPM4	FALSE	1.00813	0.0297856	2.17047	2.7757e-18	3.25518	9.323
Bralan	endoderm	Drer	Macrophage	24	Bralan_BLAG06001003	Drer_ENSDART00000039788	UQCRQ	UQCRQ	FALSE	1.00239	2.83339e-06	2.06724	3.39119e-13	5.40163	7.91876
Bralan	endoderm	Drer	nan	24	Bralan_BLAG01000337	Drer_ENSDART00000063818	RDX	EZR/MSN/RDX	FALSE	2.43937	3.97874e-13	4.02583	4.0122e-05	7.79393	5.21309
Bralan	endoderm	Drer	nan	18	Bralan_BLAG01000337	Drer_ENSDART00000063818	RDX	EZR/MSN/RDX	FALSE	2.43937	3.97874e-13	4.09248	0.00511627	7.79393	4.20579
Bralan	endoderm	Drer	nan	24	Bralan_BLAG04001369	Drer_ENSDART00000065392	CALM1	CALM1/CALM2/CALM3	FALSE	2.26281	8.18529e-69	1.19752	0.00174606	17.8143	4.34117
Bralan	endoderm	Drer	nan	24	Bralan_BLAG04001369	Drer_ENSDART00000050308	CALM1	CALM1/CALM2/CALM3	FALSE	2.26281	8.18529e-69	1.19752	0.00174606	17.8143	4.34117
Bralan	endoderm	Drer	nan	24	Bralan_BLAG04001369	Drer_ENSDART00000021083	CALM1	CALM1/CALM2/CALM3	FALSE	2.26281	8.18529e-69	1.19752	0.00174606	17.8143	4.34117
Bralan	endoderm	Drer	nan	24	Bralan_BLAG04001369	Drer_ENSDART00000034580	CALM1	CALM1/CALM2/CALM3	FALSE	2.26281	8.18529e-69	1.19752	0.00174606	17.8143	4.34117
Bralan	endoderm	Drer	nan	24	Bralan_BLAG04001369	Drer_ENSDART00000172114	CALM1	CALM1/CALM2/CALM3	FALSE	2.26281	8.18529e-69	1.19752	0.00174606	17.8143	4.34117
Bralan	endoderm	Drer	nan	18	Bralan_BLAG11000303	Drer_ENSDART00000124539	DDOST	DDOST	FALSE	1.41423	0.00218342	1.65053	0.0410015	3.98098	3.59469
Bralan	endoderm	Drer	nan	18	Bralan_BLAG06000588	Drer_ENSDART00000089021	CANX	CANX/CLGN	FALSE	1.21996	6.02015e-16	1.8693	0.00735376	8.58799	4.09123
Bralan	endoderm	Drer	nan	24	Bralan_BLAG02001837	Drer_ENSDART00000027598	TPM3	TPM1/TPM2/TPM3/TPM4	FALSE	1.00813	0.0297856	1.52912	0.00239125	3.25518	4.25937
Bralan	endoderm	Drer	nan	18	Bralan_BLAG02001837	Drer_ENSDART00000173453	TPM3	TPM1/TPM2/TPM3/TPM4	FALSE	1.00813	0.0297856	1.9024	0.0060057	3.25518	4.15112
Bralan	endoderm	Drer	nan	24	Bralan_BLAG02001837	Drer_ENSDART00000173453	TPM3	TPM1/TPM2/TPM3/TPM4	FALSE	1.00813	0.0297856	1.52912	0.00239125	3.25518	4.25937
Bralan	endoderm	Drer	nan	18	Bralan_BLAG02001837	Drer_ENSDART00000027598	TPM3	TPM1/TPM2/TPM3/TPM4	FALSE	1.00813	0.0297856	1.9024	0.0060057	3.25518	4.15112
Bralan	endoderm	Drer	Neural crest	14	Bralan_BLAG02000864	Drer_ENSDART00000077087	ID2	ID1/ID2/ID3/ID4	TRUE	1.66074	3.59884e-57	1.81349	1.99495e-26	16.2378	11.173
Bralan	endoderm	Drer	Neural crest	18	Bralan_BLAG02000864	Drer_ENSDART00000077626	ID2	ID1/ID2/ID3/ID4	TRUE	1.66074	3.59884e-57	2.02258	3.94807e-28	16.2378	11.5461
Bralan	endoderm	Drer	Neural crest	18	Bralan_BLAG02000864	Drer_ENSDART00000077087	ID2	ID1/ID2/ID3/ID4	TRUE	1.66074	3.59884e-57	1.11515	1.30164e-13	16.2378	8.08051
Bralan	endoderm	Drer	Neural crest	24	Bralan_BLAG02000864	Drer_ENSDART00000077626	ID2	ID1/ID2/ID3/ID4	TRUE	1.66074	3.59884e-57	1.11503	0.0010781	16.2378	4.35364
Bralan	endoderm	Drer	Neural crest	14	Bralan_BLAG02000864	Drer_ENSDART00000077626	ID2	ID1/ID2/ID3/ID4	TRUE	1.66074	3.59884e-57	3.07038	1.5384e-63	16.2378	17.2458
Bralan	endoderm	Drer	Neural crest	18	Bralan_BLAG15101012	Drer_ENSDART00000132405	TCF7L2	LEF1/TCF7/TCF7L1/TCF7L2	TRUE	1.53625	1.11407e-08	1.66914	0.0205042	6.34543	3.43608
Bralan	endoderm	Drer	Neural crest	14	Bralan_BLAG15101012	Drer_ENSDART00000132405	TCF7L2	LEF1/TCF7/TCF7L1/TCF7L2	TRUE	1.53625	1.11407e-08	2.34722	0.000321861	6.34543	4.51412
Bralan	endoderm	Drer	Neural crest	24	Bralan_BLAG05000288	Drer_ENSDART00000060861	FOXP1	FOXP1/FOXP2/FOXP4	TRUE	1.39146	2.93917e-07	1.08869	0.000143709	5.80639	4.82491
Bralan	endoderm	Drer	Neural crest	18	Bralan_BLAG16000383	Drer_ENSDART00000103640	HEY1	HEY1/HEY2/HEYL	TRUE	1.27436	3.86389e-06	1.61154	2.76223e-15	5.34401	8.54891
Bralan	endoderm	Drer	Neural crest	18	Bralan_BLAG07000692	Drer_ENSDART00000065331	SALL3	SALL1/SALL3/SALL4	TRUE	1.24263	1.43472e-13	1.10222	1.08936e-13	7.92371	8.103
Bralan	endoderm	Drer	Neural crest	14	Bralan_BLAG11000894	Drer_ENSDART00000078936	HES1	HES1	TRUE	1.21385	0.00535039	1.53749	1.14594e-16	3.74632	8.89528
Bralan	endoderm	Drer	Neural crest	14	Bralan_BLAG11000426	Drer_ENSDART00000017188	NCL	NCL	FALSE	3.82321	4.31837e-161	2.34628	1.26291e-97	27.2696	21.3579
Bralan	endoderm	Drer	Neural crest	14	Bralan_BLAG14000550	Drer_ENSDART00000073827	COL4A6	COL4A1/COL4A3/COL4A5	FALSE	3.66803	1.47258e-238	1.26126	3.06114e-10	33.2177	6.98771
Bralan	endoderm	Drer	Neural crest	18	Bralan_BLAG01002480	Drer_ENSDART00000157454	NCAM2	NCAM1/NCAM2	FALSE	3.56711	4.10572e-39	1.914	6.51251e-10	13.4355	6.91214
Bralan	endoderm	Drer	Neural crest	14	Bralan_BLAG09000552	Drer_ENSDART00000078266	RSL1D1	RSL1D1	FALSE	3.44322	1.48789e-35	1.27185	1.61506e-21	12.8116	10.0936
Bralan	endoderm	Drer	Neural crest	18	Bralan_BLAG18000349	Drer_ENSDART00000073419	CCND2	CCND2/CCND3	FALSE	3.13696	7.14872e-53	2.42482	1.54053e-49	15.6147	15.2651
Bralan	endoderm	Drer	Neural crest	14	Bralan_BLAG09001097	Drer_ENSDART00000029133	SNU13	SNU13	FALSE	2.90947	5.11229e-97	1.38633	3.0802e-10	21.1527	6.98545
Bralan	endoderm	Drer	Neural crest	18	Bralan_BLAG06000137	Drer_ENSDART00000003428	PRPS1	PRPS1/PRPS1L1/PRPS1L3/PRPS2	FALSE	2.90677	3.92096e-07	1.40017	9.3109e-38	5.75592	13.35
Bralan	endoderm	Drer	Neural crest	14	Bralan_BLAG06000137	Drer_ENSDART00000003428	PRPS1	PRPS1/PRPS1L1/PRPS1L3/PRPS2	FALSE	2.90677	3.92096e-07	1.771	3.75795e-42	5.75592	14.0803
Bralan	endoderm	Drer	Neural crest	14	Bralan_BLAG13000773	Drer_ENSDART00000154037	PUM3	PUM3	FALSE	2.81601	0.000310314	1.81813	1.64606e-28	4.44919	11.5998
Bralan	endoderm	Drer	Neural crest	18	Bralan_BLAG03001579	Drer_ENSDART00000114524	PRPF31	NOP56	FALSE	2.69637	1.48817e-145	1.08916	3.81073e-27	25.9155	11.3439
Bralan	endoderm	Drer	Neural crest	14	Bralan_BLAG03001579	Drer_ENSDART00000114524	PRPF31	NOP56	FALSE	2.69637	1.48817e-145	1.74025	6.12144e-56	25.9155	16.1937
Bralan	endoderm	Drer	Neural crest	14	Bralan_BLAG01000892	Drer_ENSDART00000143005	MDN1	MDN1	FALSE	2.62592	0.000152627	1.92107	6.22103e-18	4.60575	9.21964
Bralan	endoderm	Drer	Neural crest	14	Bralan_BLAG11000427	Drer_ENSDART00000017188	NCL	NCL	FALSE	2.61862	1.03901e-34	2.34628	1.26291e-97	12.6593	21.3579
Bralan	endoderm	Drer	Neural crest	14	Bralan_BLAG05000508	Drer_ENSDART00000077707	LLPH	LLPH	FALSE	2.57486	0.0252169	1.06166	3.02419e-09	3.30684	6.64624
Bralan	endoderm	Drer	Neural crest	14	Bralan_BLAG04000704	Drer_ENSDART00000083836	CCDC86	CCDC86	FALSE	2.51695	0.000747139	1.2131	2.54025e-07	4.24361	5.92419
Bralan	endoderm	Drer	Neural crest	18	Bralan_BLAG14000753	Drer_ENSDART00000049793	GSTM3	GSTM1/GSTM2/GSTM3/GSTM4/GSTM5/GSTM6/GSTM7	FALSE	2.45281	2.13272e-07	1.29602	1.35453e-05	5.86101	5.21964
Bralan	endoderm	Drer	Neural crest	14	Bralan_BLAG03001408	Drer_ENSDART00000101037	NHP2	NHP2	FALSE	2.44387	2.28576e-41	2.07314	2.80947e-67	13.8159	17.7438
Bralan	endoderm	Drer	Neural crest	18	Bralan_BLAG03001408	Drer_ENSDART00000101037	NHP2	NHP2	FALSE	2.44387	2.28576e-41	1.02657	2.40307e-22	13.8159	10.3101
Bralan	endoderm	Drer	Neural crest	14	Bralan_BLAG01001688	Drer_ENSDART00000023101	PES1	PES1	FALSE	2.42464	0.00892536	1.08862	1.37574e-07	3.60567	6.02938
Bralan	endoderm	Drer	Neural crest	14	Bralan_BLAG17000243	Drer_ENSDART00000169915	NOP58	NOP58	FALSE	2.41186	1.30478e-28	1.64034	2.03101e-40	11.4941	13.7872
Bralan	endoderm	Drer	Neural crest	18	Bralan_BLAG17000243	Drer_ENSDART00000169915	NOP58	NOP58	FALSE	2.41186	1.30478e-28	1.05374	7.54356e-24	11.4941	10.6499
Bralan	endoderm	Drer	Neural crest	14	Bralan_BLAG14000264	Drer_ENSDART00000017176	DKC1	DKC1	FALSE	2.38784	5.33808e-14	1.76795	8.30784e-42	8.04738	14.0224
Bralan	endoderm	Drer	Neural crest	14	Bralan_BLAG17000936	Drer_ENSDART00000041627	SSB	SSB	FALSE	2.3756	6.27962e-08	1.96297	1.78986e-48	6.06639	15.0847
Bralan	endoderm	Drer	Neural crest	14	Bralan_BLAG07001363	Drer_ENSDART00000128065	DDX27	DDX27	FALSE	2.37304	3.008e-05	1.27607	0.000226425	4.94642	4.59334
Bralan	endoderm	Drer	Neural crest	14	Bralan_BLAG09000234	Drer_ENSDART00000066556	C7orf50	3110082I17RIK	FALSE	2.33391	0.0138827	1.63343	1.01632e-08	3.47831	6.45391
Bralan	endoderm	Drer	Neural crest	14	Bralan_BLAG04000847	Drer_ENSDART00000076030	FBL	FBL/FBLL1	FALSE	2.30897	3.77644e-26	2.19167	2.4289e-82	10.9886	19.6101
Bralan	endoderm	Drer	Neural crest	18	Bralan_BLAG04000847	Drer_ENSDART00000076030	FBL	FBL/FBLL1	FALSE	2.30897	3.77644e-26	1.10512	7.0789e-25	10.9886	10.8719
Bralan	endoderm	Drer	Neural crest	24	Bralan_BLAG12000208	Drer_ENSDART00000074737	SHMT1	SHMT1	FALSE	2.27748	3.33715e-06	1.20649	4.98527e-05	5.37106	5.06222
Bralan	endoderm	Drer	Neural crest	14	Bralan_BLAG01001397	Drer_ENSDART00000112511	AKAP1	AKAP1	FALSE	2.25512	2.72267e-08	1.07319	0.00289564	6.20267	3.97648
Bralan	endoderm	Drer	Neural crest	14	Bralan_BLAG15000692	Drer_ENSDART00000053761	BMS1	BMS1	FALSE	2.22118	0.0306437	1.57166	3.17988e-13	3.246	7.93443
Bralan	endoderm	Drer	Neural crest	18	Bralan_BLAG11000486	Drer_ENSDART00000078634	EIF5A	EIF5A/EIF5A2	FALSE	2.00171	1.28163e-76	1.14115	2.97386e-57	18.7969	16.3992
Bralan	endoderm	Drer	Neural crest	14	Bralan_BLAG11000495	Drer_ENSDART00000114272	NSUN5	NOP2	FALSE	1.99577	0.000265172	1.4789	8.60691e-14	4.48341	8.10435
Bralan	endoderm	Drer	Neural crest	14	Bralan_BLAG02000827	Drer_ENSDART00000057268	GREB1	GREB1/GREB1L	FALSE	1.98421	0.0036276	2.41142	2.5981e-39	3.85036	13.5914
Bralan	endoderm	Drer	Neural crest	14	Bralan_BLAG15000380	Drer_ENSDART00000111189	GAR1	GAR1	FALSE	1.9543	0.000232202	1.69231	1.41775e-41	4.51363	13.9827
Bralan	endoderm	Drer	Neural crest	14	Bralan_BLAG07000740	Drer_ENSDART00000151727	NOB1	NOB1	FALSE	1.93315	0.0327967	1.73518	2.19513e-24	3.22387	10.7354
Bralan	endoderm	Drer	Neural crest	14	Bralan_BLAG15000391	Drer_ENSDART00000102651	NOLC1	NOLC1	FALSE	1.8433	1.43944e-35	1.13907	1.29647e-10	12.8144	7.1108
Bralan	endoderm	Drer	Neural crest	24	Bralan_BLAG16000242	Drer_ENSDART00000190111	EEF1D	EEF1D	FALSE	1.83086	1.06519e-10	1.21312	6.60434e-06	7.03932	5.48413
Bralan	endoderm	Drer	Neural crest	18	Bralan_BLAG16000242	Drer_ENSDART00000042704	EEF1D	EEF1D	FALSE	1.83086	1.06519e-10	1.21698	2.32656e-47	7.03932	14.927
Bralan	endoderm	Drer	Neural crest	24	Bralan_BLAG16000242	Drer_ENSDART00000042704	EEF1D	EEF1D	FALSE	1.83086	1.06519e-10	1.03064	3.00513e-15	7.03932	8.68401
Bralan	endoderm	Drer	Neural crest	14	Bralan_BLAG11000726	Drer_ENSDART00000109460	Hypp5964	NOL7	FALSE	1.75038	0.0015198	1.03531	3.02264e-05	4.07125	5.0246
Bralan	endoderm	Drer	Neural crest	14	Bralan_BLAG03000454	Drer_ENSDART00000012630	PRMT1	PRMT1/PRMT8	FALSE	1.65174	0.0339559	2.02126	5.70369e-87	3.21336	20.1517
Bralan	endoderm	Drer	Neural crest	14	Bralan_BLAG19000716	Drer_ENSDART00000103747	SRSF4	SRSF4/SRSF5/SRSF6	FALSE	1.63546	4.17141e-05	1.06959	1.03752e-22	4.87872	10.3639
Bralan	endoderm	Drer	Neural crest	14	Bralan_BLAG01000423	Drer_ENSDART00000121848	SRRM1	SRRM1	FALSE	1.55778	2.66911e-22	1.37409	2.16407e-31	10.1512	12.1658
Bralan	endoderm	Drer	Neural crest	18	Bralan_BLAG13000104	Drer_ENSDART00000039822	PTBP1	PTBP1/PTBP2/PTBP3/ZFP638	FALSE	1.52431	7.39208e-09	2.36506	6.34033e-122	6.41027	23.8585
Bralan	endoderm	Drer	Neural crest	14	Bralan_BLAG13000104	Drer_ENSDART00000039822	PTBP1	PTBP1/PTBP2/PTBP3/ZFP638	FALSE	1.52431	7.39208e-09	1.72931	9.83073e-44	6.41027	14.3407
Bralan	endoderm	Drer	Neural crest	24	Bralan_BLAG07001155	Drer_ENSDART00000165249	COX7C	COX7C	FALSE	1.4758	1.45363e-11	1.08645	7.44783e-13	7.31765	7.9823
Bralan	endoderm	Drer	Neural crest	14	Bralan_BLAG03000472	Drer_ENSDART00000153818	SRSF3	SRSF3	FALSE	1.46149	1.96691e-16	1.08082	1.11431e-18	8.71764	9.40892
Bralan	endoderm	Drer	Neural crest	14	Bralan_BLAG03000472	Drer_ENSDART00000153818	SRSF3	SRSF3	FALSE	1.46149	1.96691e-16	1.09333	1.30562e-18	8.71764	9.39149
Bralan	endoderm	Drer	Neural crest	14	Bralan_BLAG03000472	Drer_ENSDART00000028217	SRSF3	SRSF3	FALSE	1.46149	1.96691e-16	1.08082	1.11431e-18	8.71764	9.40892
Bralan	endoderm	Drer	Neural crest	14	Bralan_BLAG03000472	Drer_ENSDART00000028217	SRSF3	SRSF3	FALSE	1.46149	1.96691e-16	1.09333	1.30562e-18	8.71764	9.39149
Bralan	endoderm	Drer	Neural crest	14	Bralan_BLAG03000437	Drer_ENSDART00000012630	PRMT1	PRMT1/PRMT8	FALSE	1.37837	1.87625e-07	2.02126	5.70369e-87	5.88282	20.1517
Bralan	endoderm	Drer	Neural crest	14	Bralan_BLAG07000853	Drer_ENSDART00000061328	RBM39	RBM39	FALSE	1.2841	4.32659e-18	1.05457	6.3802e-05	9.14504	4.86838
Bralan	endoderm	Drer	Neural crest	14	Bralan_BLAG09000554	Drer_ENSDART00000159948	GSPT2	GSPT1/GSPT2	FALSE	1.27758	0.0082013	1.26397	6.63914e-26	3.63072	11.0647
Bralan	endoderm	Drer	Neural crest	14	Bralan_BLAG07001611	Drer_ENSDART00000002244	SF3B5	SF3B5	FALSE	1.26783	3.78089e-15	1.08006	3.80742e-10	8.3716	6.95454
Bralan	endoderm	Drer	Neural crest	14	Bralan_BLAG01001186	Drer_ENSDART00000080413	SRSF1	SRSF1	FALSE	1.25002	0.00274727	1.32632	2.56764e-43	3.92239	14.2721
Bralan	endoderm	Drer	Neural crest	24	Bralan_BLAG06000588	Drer_ENSDART00000089021	CANX	CANX/CLGN	FALSE	1.21996	6.02015e-16	1.42973	3.06892e-13	8.58799	8.10209
Bralan	endoderm	Drer	Neural crest	18	Bralan_BLAG06000588	Drer_ENSDART00000089021	CANX	CANX/CLGN	FALSE	1.21996	6.02015e-16	1.41141	1.19364e-34	8.58799	12.7966
Bralan	endoderm	Drer	Neural crest	14	Bralan_BLAG10000468	Drer_ENSDART00000102410	EWSR1	FUS/TAF15	FALSE	1.19553	7.21341e-16	1.17309	4.49023e-40	8.5669	13.7267
Bralan	endoderm	Drer	Neural crest	14	Bralan_BLAG02001595	Drer_ENSDART00000137689	MYEF2	GM9833/HNRNPM/MYEF2	FALSE	1.14202	1.32936e-11	1.37468	1.53321e-25	7.32992	10.9853
Bralan	endoderm	Drer	Neural crest	14	Bralan_BLAG11000416	Drer_ENSDART00000087107	EIF4G1	EIF4G1/EIF4G3/PAIP1	FALSE	1.09139	2.28936e-25	1.46201	1.80246e-39	10.8238	13.6212
Bralan	endoderm	Drer	Neural crest	24	Bralan_BLAG10000405	Drer_ENSDART00000127916	HSPE1	HSPE1/HSPE1-RS1	FALSE	1.08213	3.02677e-26	1.31135	1.30067e-14	11.0091	8.50454
Bralan	endoderm	Drer	Neural crest	14	Bralan_BLAG04001131	Drer_ENSDART00000012855	SART1	SART1	FALSE	1.05616	0.0117185	1.16048	3.34817e-11	3.52919	7.30715
Bralan	endoderm	Drer	Neural crest	14	Bralan_BLAG14000740	Drer_ENSDART00000128730	RBMY1D	GM10256/GM10352/GM21677/GM21693/GM21704/GM21708/GM29289/GM3376/GM4064/GM7324/RBMX/RBMXL1/RBMXL2/RBMY	FALSE	1.01072	5.82348e-05	1.02849	1.09839e-14	4.81048	8.35877
Bralan	endoderm	Drer	Neural crest	18	Bralan_BLAG02001837	Drer_ENSDART00000158994	TPM3	TPM1/TPM2/TPM3/TPM4	FALSE	1.00813	0.0297856	1.48321	3.82385e-30	3.25518	11.9447
Bralan	endoderm	Drer	Neuron	24	Bralan_BLAG02000864	Drer_ENSDART00000066372	ID2	ID1/ID2/ID3/ID4	TRUE	1.66074	3.59884e-57	4.11317	6.16065e-45	16.2378	14.3899
Bralan	endoderm	Drer	Neuron	18	Bralan_BLAG02000864	Drer_ENSDART00000066372	ID2	ID1/ID2/ID3/ID4	TRUE	1.66074	3.59884e-57	2.64217	7.13864e-06	16.2378	5.23318
Bralan	endoderm	Drer	Neuron	24	Bralan_BLAG05000429	Drer_ENSDART00000057254	NFYB	NFYB	TRUE	1.32485	1.65338e-08	1.17969	1.07847e-47	6.28351	14.8267
Bralan	endoderm	Drer	Neuron	18	Bralan_BLAG07000692	Drer_ENSDART00000111842	SALL3	SALL1/SALL3/SALL4	TRUE	1.24263	1.43472e-13	1.41907	7.3111e-05	7.92371	4.75958
Bralan	endoderm	Drer	Neuron	24	Bralan_BLAG07000692	Drer_ENSDART00000111842	SALL3	SALL1/SALL3/SALL4	TRUE	1.24263	1.43472e-13	1.97005	8.68926e-22	7.92371	9.98389
Bralan	endoderm	Drer	Neuron	24	Bralan_BLAG07000692	Drer_ENSDART00000109276	SALL3	SALL1/SALL3/SALL4	TRUE	1.24263	1.43472e-13	3.83899	0.00132432	7.92371	3.87953
Bralan	endoderm	Drer	Neuron	18	Bralan_BLAG01002480	Drer_ENSDART00000157454	NCAM2	NCAM1/NCAM2	FALSE	3.56711	4.10572e-39	1.76253	8.7981e-05	13.4355	4.71738
Bralan	endoderm	Drer	Neuron	24	Bralan_BLAG06001280	Drer_ENSDART00000101070	DACH1	DACH1	FALSE	3.05476	0.0138591	2.69085	1.11777e-09	3.47904	6.58601
Bralan	endoderm	Drer	Neuron	24	Bralan_BLAG03000679	Drer_ENSDART00000012053	ELOVL4	ELOVL4	FALSE	2.91454	0.0144164	3.26284	8.00215e-11	3.46764	6.97983
Bralan	endoderm	Drer	Neuron	18	Bralan_BLAG03000679	Drer_ENSDART00000012053	ELOVL4	ELOVL4	FALSE	2.91454	0.0144164	2.93991	0.00106261	3.46764	4.13449
Bralan	endoderm	Drer	Neuron	14	Bralan_BLAG04001369	Drer_ENSDART00000034580	CALM1	CALM1/CALM2/CALM3	FALSE	2.26281	8.18529e-69	2.39269	0.000169856	17.8143	5.10737
Bralan	endoderm	Drer	Neuron	24	Bralan_BLAG04001369	Drer_ENSDART00000050308	CALM1	CALM1/CALM2/CALM3	FALSE	2.26281	8.18529e-69	1.8781	0.00119802	17.8143	3.90543
Bralan	endoderm	Drer	Neuron	24	Bralan_BLAG04001369	Drer_ENSDART00000050308	CALM1	CALM1/CALM2/CALM3	FALSE	2.26281	8.18529e-69	1.53185	8.64111e-39	17.8143	13.3626
Bralan	endoderm	Drer	Neuron	24	Bralan_BLAG04001369	Drer_ENSDART00000172114	CALM1	CALM1/CALM2/CALM3	FALSE	2.26281	8.18529e-69	1.73525	0.000883449	17.8143	3.98381
Bralan	endoderm	Drer	Neuron	24	Bralan_BLAG04001369	Drer_ENSDART00000065392	CALM1	CALM1/CALM2/CALM3	FALSE	2.26281	8.18529e-69	1.73525	0.000883449	17.8143	3.98381
Bralan	endoderm	Drer	Neuron	24	Bralan_BLAG04001369	Drer_ENSDART00000172114	CALM1	CALM1/CALM2/CALM3	FALSE	2.26281	8.18529e-69	1.53185	8.64111e-39	17.8143	13.3626
Bralan	endoderm	Drer	Neuron	24	Bralan_BLAG04001369	Drer_ENSDART00000050308	CALM1	CALM1/CALM2/CALM3	FALSE	2.26281	8.18529e-69	1.73525	0.000883449	17.8143	3.98381
Bralan	endoderm	Drer	Neuron	18	Bralan_BLAG04001369	Drer_ENSDART00000034580	CALM1	CALM1/CALM2/CALM3	FALSE	2.26281	8.18529e-69	1.61996	8.63955e-22	17.8143	10.1224
Bralan	endoderm	Drer	Neuron	24	Bralan_BLAG04001369	Drer_ENSDART00000172114	CALM1	CALM1/CALM2/CALM3	FALSE	2.26281	8.18529e-69	1.8781	0.00119802	17.8143	3.90543
Bralan	endoderm	Drer	Neuron	24	Bralan_BLAG04001369	Drer_ENSDART00000065392	CALM1	CALM1/CALM2/CALM3	FALSE	2.26281	8.18529e-69	1.8781	0.00119802	17.8143	3.90543
Bralan	endoderm	Drer	Neuron	24	Bralan_BLAG04001369	Drer_ENSDART00000021083	CALM1	CALM1/CALM2/CALM3	FALSE	2.26281	8.18529e-69	1.73525	0.000883449	17.8143	3.98381
Bralan	endoderm	Drer	Neuron	18	Bralan_BLAG04001369	Drer_ENSDART00000065392	CALM1	CALM1/CALM2/CALM3	FALSE	2.26281	8.18529e-69	1.61996	8.63955e-22	17.8143	10.1224
Bralan	endoderm	Drer	Neuron	14	Bralan_BLAG04001369	Drer_ENSDART00000172114	CALM1	CALM1/CALM2/CALM3	FALSE	2.26281	8.18529e-69	2.39269	0.000169856	17.8143	5.10737
Bralan	endoderm	Drer	Neuron	24	Bralan_BLAG04001369	Drer_ENSDART00000021083	CALM1	CALM1/CALM2/CALM3	FALSE	2.26281	8.18529e-69	1.8781	0.00119802	17.8143	3.90543
Bralan	endoderm	Drer	Neuron	14	Bralan_BLAG04001369	Drer_ENSDART00000050308	CALM1	CALM1/CALM2/CALM3	FALSE	2.26281	8.18529e-69	2.39269	0.000169856	17.8143	5.10737
Bralan	endoderm	Drer	Neuron	18	Bralan_BLAG04001369	Drer_ENSDART00000021083	CALM1	CALM1/CALM2/CALM3	FALSE	2.26281	8.18529e-69	1.61996	8.63955e-22	17.8143	10.1224
Bralan	endoderm	Drer	Neuron	14	Bralan_BLAG04001369	Drer_ENSDART00000021083	CALM1	CALM1/CALM2/CALM3	FALSE	2.26281	8.18529e-69	2.39269	0.000169856	17.8143	5.10737
Bralan	endoderm	Drer	Neuron	24	Bralan_BLAG04001369	Drer_ENSDART00000034580	CALM1	CALM1/CALM2/CALM3	FALSE	2.26281	8.18529e-69	1.73525	0.000883449	17.8143	3.98381
Bralan	endoderm	Drer	Neuron	24	Bralan_BLAG04001369	Drer_ENSDART00000034580	CALM1	CALM1/CALM2/CALM3	FALSE	2.26281	8.18529e-69	1.8781	0.00119802	17.8143	3.90543
Bralan	endoderm	Drer	Neuron	18	Bralan_BLAG04001369	Drer_ENSDART00000172114	CALM1	CALM1/CALM2/CALM3	FALSE	2.26281	8.18529e-69	1.61996	8.63955e-22	17.8143	10.1224
Bralan	endoderm	Drer	Neuron	24	Bralan_BLAG04001369	Drer_ENSDART00000065392	CALM1	CALM1/CALM2/CALM3	FALSE	2.26281	8.18529e-69	1.53185	8.64111e-39	17.8143	13.3626
Bralan	endoderm	Drer	Neuron	24	Bralan_BLAG04001369	Drer_ENSDART00000021083	CALM1	CALM1/CALM2/CALM3	FALSE	2.26281	8.18529e-69	1.53185	8.64111e-39	17.8143	13.3626
Bralan	endoderm	Drer	Neuron	14	Bralan_BLAG04001369	Drer_ENSDART00000065392	CALM1	CALM1/CALM2/CALM3	FALSE	2.26281	8.18529e-69	2.39269	0.000169856	17.8143	5.10737
Bralan	endoderm	Drer	Neuron	18	Bralan_BLAG04001369	Drer_ENSDART00000050308	CALM1	CALM1/CALM2/CALM3	FALSE	2.26281	8.18529e-69	1.61996	8.63955e-22	17.8143	10.1224
Bralan	endoderm	Drer	Neuron	24	Bralan_BLAG04001369	Drer_ENSDART00000034580	CALM1	CALM1/CALM2/CALM3	FALSE	2.26281	8.18529e-69	1.53185	8.64111e-39	17.8143	13.3626
Bralan	endoderm	Drer	Neuron	24	Bralan_BLAG02000827	Drer_ENSDART00000057268	GREB1	GREB1/GREB1L	FALSE	1.98421	0.0036276	2.03697	2.3495e-50	3.85036	15.2376
Bralan	endoderm	Drer	Neuron	14	Bralan_BLAG02000827	Drer_ENSDART00000057268	GREB1	GREB1/GREB1L	FALSE	1.98421	0.0036276	3.22577	1.75632e-05	3.85036	5.63828
Bralan	endoderm	Drer	Neuron	18	Bralan_BLAG02000827	Drer_ENSDART00000057268	GREB1	GREB1/GREB1L	FALSE	1.98421	0.0036276	2.38395	3.22705e-36	3.85036	13.0399
Bralan	endoderm	Drer	Neuron	14	Bralan_BLAG13000613	Drer_ENSDART00000170889	BTF3	BTF3/BTF3L4/GM20075	FALSE	1.89516	3.07722e-35	1.62963	0.049365	12.7548	3.63166
Bralan	endoderm	Drer	Neuron	14	Bralan_BLAG01001515	Drer_ENSDART00000032306	YWHAE	YWHAE	FALSE	1.81968	3.29714e-105	1.62392	0.000527333	22.0293	4.84398
Bralan	endoderm	Drer	Neuron	24	Bralan_BLAG01001515	Drer_ENSDART00000032306	YWHAE	YWHAE	FALSE	1.81968	3.29714e-105	1.46499	1.65362e-105	22.0293	22.0901
Bralan	endoderm	Drer	Neuron	18	Bralan_BLAG01001515	Drer_ENSDART00000032306	YWHAE	YWHAE	FALSE	1.81968	3.29714e-105	1.14652	9.54614e-29	22.0293	11.6215
Bralan	endoderm	Drer	Neuron	14	Bralan_BLAG08000445	Drer_ENSDART00000186024	FUBP1	FUBP1/FUBP3	FALSE	1.69707	5.586e-15	1.50655	0.00359257	8.32434	4.38073
Bralan	endoderm	Drer	Neuron	14	Bralan_BLAG13000857	Drer_ENSDART00000083308	PTPRF	PTPRD/PTPRF/PTPRS	FALSE	1.65533	6.77759e-11	1.64426	0.0396379	7.10375	3.70438
Bralan	endoderm	Drer	Neuron	18	Bralan_BLAG03000454	Drer_ENSDART00000121647	PRMT1	PRMT1/PRMT8	FALSE	1.65174	0.0339559	1.387	0.00475821	3.21336	3.74264
Bralan	endoderm	Drer	Neuron	24	Bralan_BLAG11000117	Drer_ENSDART00000130062	CHD3	CHD3/CHD4/CHD5	FALSE	1.62085	1.96608e-56	1.56136	1.51154e-66	16.133	17.5302
Bralan	endoderm	Drer	Neuron	18	Bralan_BLAG02001513	Drer_ENSDART00000164082	ZNF608	ZFP608/ZFP609	FALSE	1.59355	1.00942e-10	1.12584	0.00103942	7.04709	4.14068
Bralan	endoderm	Drer	Neuron	24	Bralan_BLAG13000664	Drer_ENSDART00000101655	CALR	CALR	FALSE	1.54243	2.09419e-85	1.77998	5.22943e-31	19.8454	11.9359
Bralan	endoderm	Drer	Neuron	18	Bralan_BLAG13000664	Drer_ENSDART00000101655	CALR	CALR	FALSE	1.54243	2.09419e-85	1.23937	1.16619e-06	19.8454	5.58213
Bralan	endoderm	Drer	Neuron	24	Bralan_BLAG13000104	Drer_ENSDART00000038648	PTBP1	PTBP1/PTBP2/PTBP3/ZFP638	FALSE	1.52431	7.39208e-09	2.65779	6.52106e-81	6.41027	19.3355
Bralan	endoderm	Drer	Neuron	18	Bralan_BLAG13000104	Drer_ENSDART00000038648	PTBP1	PTBP1/PTBP2/PTBP3/ZFP638	FALSE	1.52431	7.39208e-09	2.34459	4.87501e-27	6.41027	11.2732
Bralan	endoderm	Drer	Neuron	18	Bralan_BLAG15000320	Drer_ENSDART00000046376	G3BP1	G3BP1/G3BP2	FALSE	1.51659	2.32339e-52	1.91022	1.44431e-18	15.5385	9.34716
Bralan	endoderm	Drer	Neuron	14	Bralan_BLAG15000320	Drer_ENSDART00000046376	G3BP1	G3BP1/G3BP2	FALSE	1.51659	2.32339e-52	2.92401	0.00319039	15.5385	4.41306
Bralan	endoderm	Drer	Neuron	24	Bralan_BLAG15000320	Drer_ENSDART00000046376	G3BP1	G3BP1/G3BP2	FALSE	1.51659	2.32339e-52	2.43674	1.07098e-63	15.5385	17.151
Bralan	endoderm	Drer	Neuron	14	Bralan_BLAG03000685	Drer_ENSDART00000098889	CAPRIN1	CAPRIN1/CAPRIN2	FALSE	1.40472	4.33233e-45	1.7423	0.0039894	14.4235	4.35569
Bralan	endoderm	Drer	Neuron	18	Bralan_BLAG16000565	Drer_ENSDART00000081763	RBM38	RBM24/RBM38	FALSE	1.37935	1.22319e-06	1.76483	0.0376274	5.55655	3.10487
Bralan	endoderm	Drer	Neuron	18	Bralan_BLAG03000437	Drer_ENSDART00000121647	PRMT1	PRMT1/PRMT8	FALSE	1.37837	1.87625e-07	1.387	0.00475821	5.88282	3.74264
Bralan	endoderm	Drer	Neuron	24	Bralan_BLAG02000806	Drer_ENSDART00000022349	EPB41L2	EPB41L1/EPB41L3	FALSE	1.27256	6.2464e-19	2.98682	0.00201435	9.35422	3.76786
Bralan	endoderm	Drer	Neuron	18	Bralan_BLAG13000489	Drer_ENSDART00000134514	SMARCA4	SMARCA2/SMARCA4	FALSE	1.22324	1.8122e-07	1.05579	1.08938e-22	5.8897	10.3295
Bralan	endoderm	Drer	Neuron	24	Bralan_BLAG13000489	Drer_ENSDART00000134514	SMARCA4	SMARCA2/SMARCA4	FALSE	1.22324	1.8122e-07	1.19106	1.38793e-62	5.8897	17.0002
Bralan	endoderm	Drer	Neuron	14	Bralan_BLAG15000964	Drer_ENSDART00000133057	CCAR1	CCAR1	FALSE	1.2218	5.13063e-05	3.54208	0.000115775	4.83716	5.19243
Bralan	endoderm	Drer	Neuron	18	Bralan_BLAG15000964	Drer_ENSDART00000133057	CCAR1	CCAR1	FALSE	1.2218	5.13063e-05	1.64307	7.68661e-05	4.83716	4.74724
Bralan	endoderm	Drer	Neuron	18	Bralan_BLAG06000588	Drer_ENSDART00000101671	CANX	CANX/CLGN	FALSE	1.21996	6.02015e-16	1.39598	9.41963e-05	8.58799	4.70273
Bralan	endoderm	Drer	Neuron	24	Bralan_BLAG06000588	Drer_ENSDART00000101671	CANX	CANX/CLGN	FALSE	1.21996	6.02015e-16	1.60601	2.61074e-15	8.58799	8.34287
Bralan	endoderm	Drer	Neuron	18	Bralan_BLAG10000468	Drer_ENSDART00000055340	EWSR1	FUS/TAF15	FALSE	1.19553	7.21341e-16	1.05614	1.01464e-08	8.5669	6.39608
Bralan	endoderm	Drer	Neuron	24	Bralan_BLAG10000468	Drer_ENSDART00000055340	EWSR1	FUS/TAF15	FALSE	1.19553	7.21341e-16	1.39742	1.01018e-38	8.5669	13.3504
Bralan	endoderm	Drer	Neuron	18	Bralan_BLAG13000596	Drer_ENSDART00000027345	TMEM59	TMEM59/TMEM59L	FALSE	1.16758	0.0353779	3.33503	3.1169e-06	3.20046	5.39538
Bralan	endoderm	Drer	Neuron	24	Bralan_BLAG13000596	Drer_ENSDART00000027345	TMEM59	TMEM59/TMEM59L	FALSE	1.16758	0.0353779	4.20195	2.499e-26	3.20046	10.9886
Bralan	endoderm	Drer	Neuron	24	Bralan_BLAG12000050	Drer_ENSDART00000055019	NDUFA4	NDUFA4	FALSE	1.12846	0.000174248	1.4605	4.04707e-07	4.57778	5.61041
Bralan	endoderm	Drer	Neuron	24	Bralan_BLAG05000053	Drer_ENSDART00000036531	GNAI3	GNAI1/GNAI3	FALSE	1.09171	0.00350829	1.14822	9.1716e-07	3.85972	5.46006
Bralan	endoderm	Drer	Neuron	24	Bralan_BLAG11000416	Drer_ENSDART00000173219	EIF4G1	EIF4G1/EIF4G3/PAIP1	FALSE	1.09139	2.28936e-25	1.63864	6.97785e-11	10.8238	6.99979
Bralan	endoderm	Drer	Neuron	14	Bralan_BLAG12000206	Drer_ENSDART00000013575	BZW1	BZW1/BZW2	FALSE	1.07107	5.77209e-11	1.31451	0.0362157	7.12647	3.73604
Bralan	endoderm	Drer	Notochord	14	Bralan_BLAG04001275	Drer_ENSDART00000128515	FOXA2	FOXA1/FOXA2/FOXA3	TRUE	3.04244	8.99915e-11	5.69324	8.87683e-10	7.06334	6.91212
Bralan	endoderm	Drer	Notochord	18	Bralan_BLAG04001275	Drer_ENSDART00000128515	FOXA2	FOXA1/FOXA2/FOXA3	TRUE	3.04244	8.99915e-11	5.1553	1.93838e-05	7.06334	5.3829
Bralan	endoderm	Drer	Notochord	18	Bralan_BLAG04001275	Drer_ENSDART00000010813	FOXA2	FOXA1/FOXA2/FOXA3	TRUE	3.04244	8.99915e-11	5.1265	0.00421393	7.06334	4.14076
Bralan	endoderm	Drer	Notochord	14	Bralan_BLAG04001273	Drer_ENSDART00000128515	FOXA1	FOXA1/FOXA2/FOXA3	TRUE	2.97599	6.35755e-19	5.69324	8.87683e-10	9.35207	6.91212
Bralan	endoderm	Drer	Notochord	18	Bralan_BLAG04001273	Drer_ENSDART00000128515	FOXA1	FOXA1/FOXA2/FOXA3	TRUE	2.97599	6.35755e-19	5.1553	1.93838e-05	9.35207	5.3829
Bralan	endoderm	Drer	Notochord	18	Bralan_BLAG04001273	Drer_ENSDART00000010813	FOXA1	FOXA1/FOXA2/FOXA3	TRUE	2.97599	6.35755e-19	5.1265	0.00421393	9.35207	4.14076
Bralan	endoderm	Drer	Notochord	14	Bralan_BLAG02000864	Drer_ENSDART00000077087	ID2	ID1/ID2/ID3/ID4	TRUE	1.66074	3.59884e-57	2.23864	0.000894609	16.2378	4.35853
Bralan	endoderm	Drer	Notochord	18	Bralan_BLAG02000864	Drer_ENSDART00000077087	ID2	ID1/ID2/ID3/ID4	TRUE	1.66074	3.59884e-57	3.00571	1.02539e-05	16.2378	5.50945
Bralan	endoderm	Drer	Notochord	14	Bralan_BLAG18000638	Drer_ENSDART00000080771	SLC6A19	SLC6A15/SLC6A16/SLC6A17/SLC6A21	FALSE	4.19652	9.90362e-43	3.11427	0.000327975	14.0419	4.58581
Bralan	endoderm	Drer	Notochord	14	Bralan_BLAG18000820	Drer_ENSDART00000126095	IGF2	INS1/INS2	FALSE	3.85676	4.06173e-15	7.26286	0.00421807	8.36287	3.96492
Bralan	endoderm	Drer	Notochord	14	Bralan_BLAG14000550	Drer_ENSDART00000073827	COL4A6	COL4A1/COL4A3/COL4A5	FALSE	3.66803	1.47258e-238	3.69687	7.93538e-13	33.2177	7.89638
Bralan	endoderm	Drer	Notochord	18	Bralan_BLAG14000550	Drer_ENSDART00000073827	COL4A6	COL4A1/COL4A3/COL4A5	FALSE	3.66803	1.47258e-238	2.53644	0.00428637	33.2177	4.13503
Bralan	endoderm	Drer	Notochord	14	Bralan_BLAG19000605	Drer_ENSDART00000077059	ANP32B	ANP32A/ANP32B/ANP32E	FALSE	2.61831	2.67028e-121	1.25788	0.00123023	23.652	4.28145
Bralan	endoderm	Drer	Notochord	14	Bralan_BLAG01000337	Drer_ENSDART00000016214	RDX	EZR/MSN/RDX	FALSE	2.43937	3.97874e-13	1.79998	8.10869e-07	7.79393	5.78892
Bralan	endoderm	Drer	Notochord	18	Bralan_BLAG02001253	Drer_ENSDART00000074814	PPIB	PPIB	FALSE	2.20453	1.19293e-97	3.01711	5.58888e-12	21.2223	7.91113
Bralan	endoderm	Drer	Notochord	14	Bralan_BLAG02001253	Drer_ENSDART00000074814	PPIB	PPIB	FALSE	2.20453	1.19293e-97	2.19488	4.08879e-12	21.2223	7.68147
Bralan	endoderm	Drer	Notochord	18	Bralan_BLAG13000764	Drer_ENSDART00000004392	FKBP9	FKBP10/FKBP9	FALSE	2.10908	6.37948e-88	4.51567	4.76326e-10	20.1358	7.21397
Bralan	endoderm	Drer	Notochord	14	Bralan_BLAG13000764	Drer_ENSDART00000066367	FKBP9	FKBP10/FKBP9	FALSE	2.10908	6.37948e-88	4.66808	2.18409e-07	20.1358	6.01867
Bralan	endoderm	Drer	Notochord	14	Bralan_BLAG13000764	Drer_ENSDART00000004392	FKBP9	FKBP10/FKBP9	FALSE	2.10908	6.37948e-88	5.40074	1.75721e-20	20.1358	9.96119
Bralan	endoderm	Drer	Notochord	14	Bralan_BLAG02000827	Drer_ENSDART00000057268	GREB1	GREB1/GREB1L	FALSE	1.98421	0.0036276	1.76292	0.047456	3.85036	3.26806
Bralan	endoderm	Drer	Notochord	18	Bralan_BLAG05000907	Drer_ENSDART00000047175	SSR4	SSR4	FALSE	1.97551	6.07287e-86	3.43817	5.44777e-13	19.9079	8.31889
Bralan	endoderm	Drer	Notochord	14	Bralan_BLAG05000907	Drer_ENSDART00000047175	SSR4	SSR4	FALSE	1.97551	6.07287e-86	3.91625	7.18118e-23	19.9079	10.6015
Bralan	endoderm	Drer	Notochord	18	Bralan_BLAG18000605	Drer_ENSDART00000043172	TMEM258	TMEM258	FALSE	1.96646	8.98259e-89	2.10665	5.13173e-05	20.2331	5.16992
Bralan	endoderm	Drer	Notochord	14	Bralan_BLAG18000605	Drer_ENSDART00000043172	TMEM258	TMEM258	FALSE	1.96646	8.98259e-89	2.49891	4.23396e-11	20.2331	7.36126
Bralan	endoderm	Drer	Notochord	14	Bralan_BLAG09000575	Drer_ENSDART00000136728	FKBP14	FKBP14/FKBP7	FALSE	1.91249	7.29678e-05	3.92271	1.50365e-08	4.76377	6.46622
Bralan	endoderm	Drer	Notochord	18	Bralan_BLAG09000575	Drer_ENSDART00000059619	FKBP14	FKBP14/FKBP7	FALSE	1.91249	7.29678e-05	3.94345	1.28014e-06	4.76377	5.92465
Bralan	endoderm	Drer	Notochord	14	Bralan_BLAG09000575	Drer_ENSDART00000059619	FKBP14	FKBP14/FKBP7	FALSE	1.91249	7.29678e-05	5.59395	8.00118e-21	4.76377	10.0656
Bralan	endoderm	Drer	Notochord	18	Bralan_BLAG09000575	Drer_ENSDART00000136728	FKBP14	FKBP14/FKBP7	FALSE	1.91249	7.29678e-05	4.34915	7.96923e-08	4.76377	6.41843
Bralan	endoderm	Drer	Notochord	18	Bralan_BLAG04001638	Drer_ENSDART00000133073	KTN1	KTN1/RRBP1	FALSE	1.90258	3.12749e-29	3.75202	9.53795e-08	11.6183	6.37988
Bralan	endoderm	Drer	Notochord	14	Bralan_BLAG04001638	Drer_ENSDART00000133073	KTN1	KTN1/RRBP1	FALSE	1.90258	3.12749e-29	4.31918	1.02929e-16	11.6183	8.99254
Bralan	endoderm	Drer	Notochord	18	Bralan_BLAG04001638	Drer_ENSDART00000061117	KTN1	KTN1/RRBP1	FALSE	1.90258	3.12749e-29	4.51903	3.33151e-10	11.6183	7.27886
[truncated: 66,244 more rows]

## Sheet: Supplementary Data 2
region of interest	chromosome	regulatory region	is expression driver?	is cloned?	motif	motif annotation	is motif exclusive to successful driver?	start alignment	end alignment	strand	alignment score	alignment p-value	alignment length	aligned sequence
Tbx1/10	chr1	peak0002735	TRUE	TRUE	mm0327	BZIP1::CEBPA/CEBPD/CEBPE	TRUE	18225180	18225187	-	13.4197	0.00933323	8	TTTCGCAA
Tbx1/10	chr1	peak0002735	TRUE	TRUE	mm1124	ZFC2H2::EGR2	TRUE	18225198	18225207	+	10.5423	0.00966025	10	CCCCGCCCTA
Tbx1/10	chr1	peak0002735	TRUE	TRUE	mm1509	MYBDNABINDING::MYB	TRUE	18225211	18225220	-	11.0429	0.00539374	10	TAACGGCCTA
Tbx1/10	chr1	peak0002735	TRUE	TRUE	mm1513	BZIP1::DBP	FALSE	18225215	18225227	-	10.9961	0.00646242	13	GAATACATAACGG
Tbx1/10	chr1	peak0002735	TRUE	TRUE	mm0154	::UNC-86/YAP6	TRUE	18225218	18225225	-	15.335	0.00290909	8	ATACATAA
Tbx1/10	chr1	peak0002735	TRUE	TRUE	mm1307	ZFC2H2::ZNF449	TRUE	18225256	18225265	-	13.2233	0.0075727	10	ACGTCCAACC
Tbx1/10	chr1	peak0002735	TRUE	TRUE	mm0905	NA	TRUE	18225265	18225274	+	13.4506	0.0055056	10	TGTTTGCCTA
Tbx1/10	chr1	peak0002735	TRUE	TRUE	mm0683	ZFCCCH::MBNL2	TRUE	18225268	18225279	+	12.3829	0.00631774	12	TTGCCTAGCTTT
Tbx1/10	chr1	peak0002735	TRUE	TRUE	mm1391	HOMEOBOX/POU::POU2F2	FALSE	18225292	18225303	+	12.7646	0.00404712	12	TTGCATAACGTG
Tbx1/10	chr1	peak0002735	TRUE	TRUE	mm0465	::PDP1	TRUE	18225292	18225299	+	15.1757	0.00593942	8	TTGCATAA
Tbx1/10	chr1	peak0002735	TRUE	TRUE	mm0940	NA	FALSE	18225305	18225314	+	11.9101	0.00329026	10	CCGCCTAGTT
Tbx1/10	chr1	peak0002735	TRUE	TRUE	mm1420	TFAP2::TFAP2E	TRUE	18225375	18225384	+	13.0175	6.01359e-05	10	TCGCCTGAGG
Tbx1/10	chr1	peak0002735	TRUE	TRUE	mm0287	HLH::TFAP4	TRUE	18225548	18225557	+	12.4712	0.00382229	10	AACACATGAT
Tbx1/10	chr1	peak0002732	FALSE	TRUE	mm1476	MADFDNABDG::MSANTD3	FALSE	18219103	18219112	+	11.9836	0.00901035	10	GGACACTCAA
Tbx1/10	chr1	peak0002732	FALSE	TRUE	mm1423	ATHOOK::AHCTF1	FALSE	18219111	18219118	+	11.8086	0.00641453	8	AAATAAAT
Tbx1/10	chr1	peak0002732	FALSE	TRUE	mm0721	HOMEOBOX::BARX2	FALSE	18219113	18219124	-	13.458	0.008827	12	TTAACGATTTAT
Tbx1/10	chr1	peak0002732	FALSE	TRUE	mm0726	HOMEOBOX::HOXD11	FALSE	18219116	18219131	+	13.9789	0.00443348	16	AATCGTTAAGGTAAAT
Tbx1/10	chr1	peak0002732	FALSE	TRUE	mm1360	HOMEOBOX::NANOG	FALSE	18219118	18219124	-	8.77221	0.00767491	7	TTAACGA
Tbx1/10	chr1	peak0002732	FALSE	TRUE	mm0036	HOMEOBOX::ALX1/ALX3/ALX4/ARX/DRGX/UNCX	FALSE	18219179	18219191	+	13.6698	0.00500931	13	TTGATTTGATTAA
Tbx1/10	chr1	peak0002732	FALSE	TRUE	mm1532	HOMEOBOX::ENSTNIG00000017092	FALSE	18219184	18219191	-	12.469	0.00527537	8	TTAATCAA
Tbx1/10	chr1	peak0002732	FALSE	TRUE	mm1216	HOMEOBOX::CRX	FALSE	18219186	18219196	+	13.0105	0.00637519	11	GATTAATCCAC
Tbx1/10	chr1	peak0002732	FALSE	TRUE	mm0632	ZFC2H2::ZNF660	FALSE	18219202	18219219	-	14.9382	0.00248336	18	GCTGATTACCCCAACTAT
Tbx1/10	chr1	peak0002732	FALSE	TRUE	mm0880	NA	FALSE	18219212	18219219	-	13.2183	0.00743509	8	GCTGATTA
Tbx1/10	chr1	peak0002732	FALSE	TRUE	mm0364	::TRL	FALSE	18219238	18219245	-	10.1719	0.00663676	8	CCCTCTTT
Tbx1/10	chr1	peak0002732	FALSE	TRUE	mm0610	BZIP1::MAFG	FALSE	18219276	18219288	-	12.6879	0.00895861	13	TACACTGTCAGCA
Tbx1/10	chr1	peak0002732	FALSE	TRUE	mm0140	HOMEOBOX::EN1/HOXB1/HOXD1/MSX1	FALSE	18219319	18219326	+	10.5424	0.00374796	8	CTAACGAT
Tbx1/10	chr1	peak0002733	FALSE	TRUE	mm0770	ZFC4::NR1I3	FALSE	18220830	18220838	+	12.9021	0.00587863	9	AGAGTTCGT
Tbx1/10	chr1	peak0002733	FALSE	TRUE	mm0497	::MF0005.1_FORKHEAD_CLASS	FALSE	18220875	18220884	-	12.6092	0.00559265	10	GCTGTTTATG
Tbx1/10	chr1	peak0002733	FALSE	TRUE	mm0210	HOMEOBOX::PBX1	FALSE	18220924	18220933	-	13.2997	0.00234368	10	CGTCAATCAT
Tbx1/10	chr1	peak0002733	FALSE	TRUE	mm1285	HOMEOBOX::PITX2	FALSE	18220936	18220948	+	13.5361	0.000250668	13	GGTTATTAATTAG
Tbx1/10	chr1	peak0002733	FALSE	TRUE	mm0533	HOMEOBOX::HNF1A/HNF1B	FALSE	18220936	18220950	+	12.0153	0.00824524	15	GGTTATTAATTAGTA
Tbx1/10	chr1	peak0002733	FALSE	TRUE	mm1381	HOMEOBOX::LBX2	FALSE	18220937	18220948	+	14.0672	0.00155002	12	GTTATTAATTAG
Tbx1/10	chr1	peak0002733	FALSE	TRUE	mm1383	HOMEOBOX::LBX2	FALSE	18220937	18220948	+	12.3972	0.00592909	12	GTTATTAATTAG
Tbx1/10	chr1	peak0002733	FALSE	TRUE	mm1531	HOMEOBOX::ENSTNIG00000006040	FALSE	18220938	18220950	+	12.7237	0.000505604	13	TTATTAATTAGTA
Tbx1/10	chr1	peak0002733	FALSE	TRUE	mm1486	ARID::ARID3B	FALSE	18220938	18220948	-	13.2885	0.00134267	11	CTAATTAATAA
Tbx1/10	chr1	peak0002733	FALSE	TRUE	mm0728	HOMEOBOX::LMX1B	FALSE	18220938	18220948	+	12.3731	0.00970549	11	TTATTAATTAG
Tbx1/10	chr1	peak0002733	FALSE	TRUE	mm1314	HOMEOBOX/PAX::PAX6	FALSE	18220939	18220952	-	13.5204	0.000250564	14	GGTACTAATTAATA
Tbx1/10	chr1	peak0002733	FALSE	TRUE	mm0320	HOMEOBOX::LHX1/LHX3/LHX5	FALSE	18220939	18220947	+	10.3632	0.00128673	9	TATTAATTA
Tbx1/10	chr1	peak0002733	FALSE	TRUE	mm0237	HOMEOBOX::ENSCING00000016045/MIXL1.S/PBX4/VSX2	FALSE	18220939	18220949	+	14.9122	0.00143472	11	TATTAATTAGT
Tbx1/10	chr1	peak0002733	FALSE	TRUE	mm1529	HOMEOBOX::SEBOX	FALSE	18220939	18220948	+	14.4851	0.00219561	10	TATTAATTAG
Tbx1/10	chr1	peak0002733	FALSE	TRUE	mm0517	HOMEOBOX/ZFC2H2::ARX/BCL6	FALSE	18220939	18220948	-	12.9292	0.00243902	10	CTAATTAATA
Tbx1/10	chr1	peak0002733	FALSE	TRUE	mm0298	HOMEOBOX/PAX::ARX/PAX6/VENTX	FALSE	18220939	18220949	-	14.2306	0.00262001	11	ACTAATTAATA
Tbx1/10	chr1	peak0002733	FALSE	TRUE	mm1229	HOMEOBOX::PHOX2B	FALSE	18220939	18220949	-	11.3216	0.00678069	11	ACTAATTAATA
Tbx1/10	chr1	peak0002733	FALSE	TRUE	mm0122	HOMEOBOX::GSX1/GSX2/HOXB5/NKX11/VAX2	FALSE	18220940	18220949	+	10.4709	0.000374127	10	ATTAATTAGT
Tbx1/10	chr1	peak0002733	FALSE	TRUE	mm0127	HOMEOBOX/POU::LBX2/LHX2/NOTO/POU6F2/VSX2	FALSE	18220940	18220949	+	14.7654	0.000956023	10	ATTAATTAGT
Tbx1/10	chr1	peak0002733	FALSE	TRUE	mm0523	HOMEOBOX::LHX6/POU6F1	FALSE	18220940	18220949	+	13.8934	0.00106542	10	ATTAATTAGT
Tbx1/10	chr1	peak0002733	FALSE	TRUE	mm0091	HOMEOBOX/PAX::ESX1/PAX4/RAX/UNCX/VSX1/ZFHX4	FALSE	18220940	18220948	+	11.6099	0.00146297	9	ATTAATTAG
Tbx1/10	chr1	peak0002733	FALSE	TRUE	mm0798	HOMEOBOX/POU::NKX61/POU3F1	FALSE	18220940	18220948	+	9.57269	0.00161692	9	ATTAATTAG
Tbx1/10	chr1	peak0002733	FALSE	TRUE	mm0740	HOMEOBOX::ARGFX	FALSE	18220940	18220949	+	13.6268	0.00337729	10	ATTAATTAGT
Tbx1/10	chr1	peak0002733	FALSE	TRUE	mm0323	HOMEOBOX::DBX1/TLX2/VENTX3.2	FALSE	18220940	18220947	+	14.537	0.00469814	8	ATTAATTA
Tbx1/10	chr1	peak0002733	FALSE	TRUE	mm0521	HOMEOBOX::MEOX1/MEOX2	FALSE	18220940	18220949	+	11.8624	0.00792338	10	ATTAATTAGT
Tbx1/10	chr1	peak0002733	FALSE	TRUE	mm0016	HOMEOBOX::EMX1/EMX2/EN2/EVX1/EVX2/HOXA1/HOXA2/HOXB2/HOXB3/HOXD3/VENTX	FALSE	18220940	18220949	-	11.8103	0.00814543	10	ACTAATTAAT
Tbx1/10	chr1	peak0002733	FALSE	TRUE	mm0009	HOMEOBOX::AAZ08039/ALX3/EN1/EN2/ESX1/GBX1/GBX2/HESX1/LBX2/MIXL1/RAX	FALSE	18220940	18220949	+	12.1066	0.00855015	10	ATTAATTAGT
Tbx1/10	chr1	peak0002733	FALSE	TRUE	mm0526	HOMEOBOX::LHX8/PDX1	FALSE	18220941	18220958	+	16.5126	0.000142857	18	TTAATTAGTACCAATGAC
Tbx1/10	chr1	peak0002733	FALSE	TRUE	mm0831	HOMEOBOX::PRDB/Q4RRY4TETNG	FALSE	18220941	18220949	+	10.2549	0.000664341	9	TTAATTAGT
Tbx1/10	chr1	peak0002733	FALSE	TRUE	mm0733	HOMEOBOX::GSX1/UNCX	FALSE	18220941	18220948	-	10.1495	0.00070516	8	CTAATTAA
Tbx1/10	chr1	peak0002733	FALSE	TRUE	mm1281	HOMEOBOX::HESX1	FALSE	18220941	18220949	+	13.9592	0.00130087	9	TTAATTAGT
Tbx1/10	chr1	peak0002733	FALSE	TRUE	mm0078	HOMEOBOX/PAX::ARX/ENSTNIG00000004116/ISX/LBX1/PAX6/PROP1/VENTX	FALSE	18220941	18220948	-	14.0753	0.00158067	8	CTAATTAA
Tbx1/10	chr1	peak0002733	FALSE	TRUE	mm0003	HOMEOBOX/PAX::ALX1/ALX4/ARX/ISX/LHX9/PAX4/PRRX1/PRRX2/RAX2/SHOX/SHOX2/SNAPOD2T00006620001/TLX2/UNCX/VSX1	FALSE	18220941	18220948	+	12.1972	0.00162225	8	TTAATTAG
Tbx1/10	chr1	peak0002733	FALSE	TRUE	mm0805	HOMEOBOX/POU::POU3F3B/POU3F4	FALSE	18220941	18220950	+	9.22683	0.00228102	10	TTAATTAGTA
Tbx1/10	chr1	peak0002733	FALSE	TRUE	mm0124	HOMEOBOX::LHX4/LHX8	FALSE	18220941	18220948	-	11.1953	0.00231198	8	CTAATTAA
Tbx1/10	chr1	peak0002733	FALSE	TRUE	mm0628	HOMEOBOX::HOXC4	FALSE	18220941	18220948	+	11.8154	0.0026616	8	TTAATTAG
Tbx1/10	chr1	peak0002733	FALSE	TRUE	mm0233	HOMEOBOX/POU::LHX9/POU1F1	FALSE	18220941	18220949	+	9.85075	0.00298334	9	TTAATTAGT
Tbx1/10	chr1	peak0002733	FALSE	TRUE	mm0026	HOMEOBOX/PAX::ISX/LHX9/PAX4/PRRX2	FALSE	18220941	18220948	+	13.6004	0.00477935	8	TTAATTAG
Tbx1/10	chr1	peak0002733	FALSE	TRUE	mm0024	HOMEOBOX::ALX3/ARX/HESX1/LHX5/LMX1B/SHOX/VSX1	FALSE	18220941	18220948	+	12.5764	0.00571328	8	TTAATTAG
Tbx1/10	chr1	peak0002733	FALSE	TRUE	mm0751	HOMEOBOX::LHX6	FALSE	18220941	18220948	+	10.1649	0.00669829	8	TTAATTAG
Tbx1/10	chr1	peak0002733	FALSE	TRUE	mm0727	HOMEOBOX::LMX1B	FALSE	18220941	18220951	-	11.8808	0.00697621	11	GTACTAATTAA
Tbx1/10	chr1	peak0002733	FALSE	TRUE	mm1361	HOMEOBOX::HOXC6	FALSE	18220941	18220948	+	12.1134	0.00768156	8	TTAATTAG
Tbx1/10	chr1	peak0002733	FALSE	TRUE	mm0090	HOMEOBOX::DLX3/DLX4/HOXD3/LHX2/LHX9/MSX2	FALSE	18220941	18220948	+	10.2472	0.00769295	8	TTAATTAG
Tbx1/10	chr1	peak0002733	FALSE	TRUE	mm1422	HOMEOBOX/POU::POU2F2	FALSE	18220941	18220948	-	8.74046	0.00816073	8	CTAATTAA
Tbx1/10	chr1	peak0002733	FALSE	TRUE	mm0025	HOMEOBOX::DRGX/EMX2/ESX1/LMX1A/RAX/UNCX/VAX1/VAX2/VSX1/VSX2	FALSE	18220941	18220948	-	12.2008	0.00935409	8	CTAATTAA
Tbx1/10	chr1	peak0002733	FALSE	TRUE	mm0732	HOMEOBOX::NKX62	FALSE	18220941	18220948	+	11.3287	0.00946776	8	TTAATTAG
Tbx1/10	chr1	peak0002733	FALSE	TRUE	mm1387	HOMEOBOX::POU6F1	FALSE	18220942	18220957	+	15.3647	0.00062435	16	TAATTAGTACCAATGA
Tbx1/10	chr1	peak0002733	FALSE	TRUE	mm1129	HOMEOBOX::LHX6	FALSE	18220942	18220957	+	15.8314	0.00266667	16	TAATTAGTACCAATGA
Tbx1/10	chr1	peak0002733	FALSE	TRUE	mm0578	HOMEOBOX::ESX1/PHOX2B	FALSE	18220942	18220949	+	13.8512	0.00296468	8	TAATTAGT
Tbx1/10	chr1	peak0002733	FALSE	TRUE	mm1392	HOMEOBOX::LHX4	FALSE	18220942	18220948	-	8.45344	0.00447464	7	CTAATTA
Tbx1/10	chr1	peak0002733	FALSE	TRUE	mm0318	HOMEOBOX::HESX1/MSX3/PRRX1	FALSE	18220942	18220949	+	10.1012	0.00576955	8	TAATTAGT
Tbx1/10	chr1	peak0002733	FALSE	TRUE	mm1291	ZFC2H2::ZSCAN26	FALSE	18220944	18220951	+	12.7743	0.00252051	8	ATTAGTAC
Tbx1/10	chr1	peak0002733	FALSE	TRUE	mm0387	::NEUROG2	FALSE	18221046	18221057	+	13.5414	0.00580527	12	TCTCAGCATCTG
Tbx1/10	chr1	peak0002739	FALSE	TRUE	mm1278	BZIP1::CREB1	FALSE	18250164	18250175	+	12.6882	0.00371378	12	AGGACACGTCAC
Tbx1/10	chr1	peak0002739	FALSE	TRUE	mm0602	BZIP1::XBP1	FALSE	18250165	18250176	-	14.8234	0.00330279	12	TGTGACGTGTCC
Tbx1/10	chr1	peak0002739	FALSE	TRUE	mm1505	BZIP1::XBP1	FALSE	18250167	18250175	-	8.97037	0.00206462	9	GTGACGTGT
Tbx1/10	chr1	peak0002739	FALSE	TRUE	mm0793	HMGBOX::SOX12	FALSE	18250259	18250269	-	13.1861	0.00443805	11	GTTTGTTCGGG
Tbx1/10	chr1	peak0002739	FALSE	TRUE	mm1436	ZFC2H2::ZFP3	FALSE	18250275	18250285	-	11.6145	0.00337277	11	GGTGTGCGCAA
Tbx1/10	chr1	peak0002739	FALSE	TRUE	mm1328	DM::DMRT1	FALSE	18250319	18250330	-	10.6789	0.00633371	12	CATGTAGCCGTT
Tbx1/10	chr1	peak0002740	FALSE	TRUE	mm0716	GATA::GATA3	FALSE	18251067	18251077	-	14.4379	0.0066071	11	AGATAACATAT
Tbx1/10	chr1	peak0002740	FALSE	TRUE	mm0689	DM::DMRT3	FALSE	18251097	18251109	+	16.6431	0.00291967	13	AAAGTATCAAATT
Tbx1/10	chr1	peak0002740	FALSE	TRUE	mm0991	NA	FALSE	18251164	18251175	-	12.7594	0.00716563	12	TGTCATGGCGAC
Tbx1/10	chr1	peak0002740	FALSE	TRUE	mm0248	::RFX3	FALSE	18251164	18251175	+	14.7758	0.00734294	12	GTCGCCATGACA
Tbx1/10	chr1	peak0002740	FALSE	TRUE	mm0992	NA	FALSE	18251165	18251172	-	12.4514	0.00181542	8	CATGGCGA
Tbx1/10	chr1	peak0002740	FALSE	TRUE	mm1491	HLH::ARNT2	FALSE	18251175	18251184	-	11.4557	0.00961082	10	TCACGTGACT
Tbx1/10	chr1	peak0002740	FALSE	TRUE	mm0117	HLH::SREBF1/TFE3/TFEB/TFEC/USF1	FALSE	18251176	18251185	+	15.1155	0.00123552	10	GTCACGTGAC
Tbx1/10	chr1	peak0002740	FALSE	TRUE	mm1270	HLH::ARNTL	FALSE	18251176	18251185	+	13.4326	0.00147298	10	GTCACGTGAC
Tbx1/10	chr1	peak0002740	FALSE	TRUE	mm0116	HLH::ARNT2/ARNTL/BHLHE40/BHLHE41	FALSE	18251176	18251185	-	15.2241	0.0019918	10	GTCACGTGAC
Tbx1/10	chr1	peak0002740	FALSE	TRUE	mm0092	HLH::ARNTL/BHLHE40/BHLHE41/TFEB	FALSE	18251176	18251185	-	19.3517	0.00228685	10	GTCACGTGAC
Tbx1/10	chr1	peak0002740	FALSE	TRUE	mm0235	HLH::MITF/MLX/TFE3/TFEC	FALSE	18251177	18251186	+	12.4261	0.00127916	10	TCACGTGACC
Tbx1/10	chr1	peak0002740	FALSE	TRUE	mm0835	HLH::BHLHE40/BHLHE41	FALSE	18251177	18251185	+	12.4373	0.00145578	9	TCACGTGAC
Tbx1/10	chr1	peak0002740	FALSE	TRUE	mm1503	HLH::ARNTL	FALSE	18251177	18251186	+	14.2662	0.0028536	10	TCACGTGACC
Tbx1/10	chr1	peak0002740	FALSE	TRUE	mm1495	HLH::SREBF2	FALSE	18251177	18251184	+	13.3948	0.00481297	8	TCACGTGA
Tbx1/10	chr1	peak0002740	FALSE	TRUE	mm1424	HLH::MLX	FALSE	18251178	18251186	+	11.516	0.00339984	9	CACGTGACC
Tbx1/10	chr1	peak0002740	FALSE	TRUE	mm0396	HLH::TFEB	FALSE	18251178	18251185	+	14.9838	0.00529998	8	CACGTGAC
Tbx1/10	chr1	peak0002740	FALSE	TRUE	mm1316	ZFC2H2::ZBTB37	FALSE	18251182	18251198	+	14.3472	0.00333568	17	TGACCGCATCTACCGCG
Tbx1/10	chr1	peak0002740	FALSE	TRUE	mm0555	RUNT::RUNX2/RUNX3	FALSE	18251182	18251199	+	15.5187	0.00650605	18	TGACCGCATCTACCGCGC
Tbx1/10	chr1	peak0002740	FALSE	TRUE	mm1496	HLH::USF1	FALSE	18251214	18251224	+	14.034	0.00334314	11	CATCACGTGAC
Tbx1/10	chr1	peak0002740	FALSE	TRUE	mm1490	HLH::ARNT	FALSE	18251214	18251225	+	12.6367	0.00525402	12	CATCACGTGACC
Tbx1/10	chr1	peak0002740	FALSE	TRUE	mm0118	HLH::MLX/MLXIPL/SREBF1/SREBF2	FALSE	18251215	18251224	+	17.8724	0.00123162	10	ATCACGTGAC
Tbx1/10	chr1	peak0002740	FALSE	TRUE	mm1494	HLH::SREBF1	FALSE	18251215	18251223	+	10.8876	0.00170756	9	ATCACGTGA
Tbx1/10	chr1	peak0002740	FALSE	TRUE	mm0099	HLH::MLX/TFE3/TFEB/TFEC/USF1/USF2	FALSE	18251215	18251225	+	14.9079	0.00629251	11	ATCACGTGACC
Tbx1/10	chr1	peak0002740	FALSE	TRUE	mm0584	HLH::SREBF1/SREBF2	FALSE	18251215	18251224	+	14.4758	0.00640691	10	ATCACGTGAC
Tbx1/10	chr1	peak0002740	FALSE	TRUE	mm1504	HLH::USF2	FALSE	18251215	18251224	+	14.0418	0.00874208	10	ATCACGTGAC
Tbx1/10	chr1	peak0002740	FALSE	TRUE	mm0407	::MEF2D	FALSE	18251291	18251300	+	14.4825	0.00468438	10	CTATTTTTGG
Tbx1/10	chr1	peak0002741	FALSE	TRUE	mm0744	HOMEOBOX/PAX::PAX7	FALSE	18252444	18252458	+	12.5799	0.00410377	15	CGTTTCGTCACAGTA
Tbx1/10	chr1	peak0002741	FALSE	TRUE	mm0495	::BRUNOL6	FALSE	18252448	18252455	-	11.9078	0.00241779	8	TGTGACGA
Tbx1/10	chr1	peak0002741	FALSE	TRUE	mm0713	FORKHEAD::FOXD3	FALSE	18252462	18252473	-	12.0322	0.0026943	12	CTAACGTAAACG
Tbx1/10	chr1	peak0002741	FALSE	TRUE	mm0737	HOMEOBOX::NKX25/NKX28	FALSE	18252509	18252517	+	13.6183	0.000780193	9	CTCAACGAG
Tbx1/10	chr1	peak0002741	FALSE	TRUE	mm0263	HOMEOBOX::HOXC10/HOXD9	FALSE	18252528	18252537	+	11.8231	0.00880815	10	TCTTTATTGC
Tbx1/10	chr1	peak0002741	FALSE	TRUE	mm1131	HOMEOBOX::HOXD11	FALSE	18252529	18252538	+	10.8494	0.00553797	10	CTTTATTGCC
Tbx1/10	chr1	peak0002741	FALSE	TRUE	mm1369	HOMEOBOX::TLX3	FALSE	18252531	18252553	-	13.2208	0.00105951	23	TAATTAACATCGCGAGGCAATAA
Tbx1/10	chr1	peak0002741	FALSE	TRUE	mm1285	HOMEOBOX::PITX2	FALSE	18252542	18252554	+	11.7113	0.00100245	13	CGATGTTAATTAA
Tbx1/10	chr1	peak0002741	FALSE	TRUE	mm1439	HOMEOBOX/POU::POU2F1	FALSE	18252544	18252553	-	11.3785	0.000104264	10	TAATTAACAT
Tbx1/10	chr1	peak0002741	FALSE	TRUE	mm0925	NA	FALSE	18252544	18252553	-	13.5978	0.00010784	10	TAATTAACAT
Tbx1/10	chr1	peak0002741	FALSE	TRUE	mm0727	HOMEOBOX::LMX1B	FALSE	18252544	18252554	+	13.6345	0.000409333	11	ATGTTAATTAA
Tbx1/10	chr1	peak0002741	FALSE	TRUE	mm0728	HOMEOBOX::LMX1B	FALSE	18252544	18252554	+	15.6817	0.000785546	11	ATGTTAATTAA
Tbx1/10	chr1	peak0002741	FALSE	TRUE	mm0320	HOMEOBOX::LHX1/LHX3/LHX5	FALSE	18252545	18252553	+	9.96859	0.00230584	9	TGTTAATTA
Tbx1/10	chr1	peak0002741	FALSE	TRUE	mm1534	HOMEOBOX::SNAPOD2T00003340001	FALSE	18252545	18252554	+	10.1269	0.00353513	10	TGTTAATTAA
Tbx1/10	chr1	peak0002741	FALSE	TRUE	mm0091	HOMEOBOX/PAX::ESX1/PAX4/RAX/UNCX/VSX1/ZFHX4	FALSE	18252546	18252554	+	11.6197	0.000485071	9	GTTAATTAA
Tbx1/10	chr1	peak0002741	FALSE	TRUE	mm0122	HOMEOBOX::GSX1/GSX2/HOXB5/NKX11/VAX2	FALSE	18252546	18252555	+	10.1181	0.00104548	10	GTTAATTAAT
Tbx1/10	chr1	peak0002741	FALSE	TRUE	mm0233	HOMEOBOX/POU::LHX9/POU1F1	FALSE	18252546	18252554	-	9.96442	0.00295521	9	TTAATTAAC
Tbx1/10	chr1	peak0002741	FALSE	TRUE	mm0804	HOMEOBOX::HOXC9/MNX1	FALSE	18252546	18252555	+	12.08	0.00332171	10	GTTAATTAAT
Tbx1/10	chr1	peak0002741	FALSE	TRUE	mm0523	HOMEOBOX::LHX6/POU6F1	FALSE	18252546	18252555	+	13.0036	0.00498793	10	GTTAATTAAT
Tbx1/10	chr1	peak0002741	FALSE	TRUE	mm0324	HOMEOBOX::EVX2/GBX1/VAX2	FALSE	18252546	18252553	+	8.85393	0.00564825	8	GTTAATTA
Tbx1/10	chr1	peak0002741	FALSE	TRUE	mm0318	HOMEOBOX::HESX1/MSX3/PRRX1	FALSE	18252546	18252553	-	9.89822	0.00654245	8	TAATTAAC
Tbx1/10	chr1	peak0002741	FALSE	TRUE	mm0229	SAND/UNKNOWN::SKOR1/SKOR2	FALSE	18252546	18252559	+	11.7458	0.0099108	14	GTTAATTAATCCAA
Tbx1/10	chr1	peak0002741	FALSE	TRUE	mm1126	HOMEOBOX::MEOX2	FALSE	18252547	18252563	-	17.8445	0.000330907	17	TTAATTGGATTAATTAA
Tbx1/10	chr1	peak0002741	FALSE	TRUE	mm0207	HOMEOBOX::LHX4/LMX1A/LMX1B	FALSE	18252547	18252554	+	13.8074	0.000629195	8	TTAATTAA
Tbx1/10	chr1	peak0002741	FALSE	TRUE	mm0517	HOMEOBOX/ZFC2H2::ARX/BCL6	FALSE	18252547	18252556	+	12.9899	0.00076599	10	TTAATTAATC
Tbx1/10	chr1	peak0002741	FALSE	TRUE	mm0805	HOMEOBOX/POU::POU3F3B/POU3F4	FALSE	18252547	18252556	+	9.02398	0.00283167	10	TTAATTAATC
Tbx1/10	chr1	peak0002741	FALSE	TRUE	mm1529	HOMEOBOX::SEBOX	FALSE	18252547	18252556	-	14.1562	0.00457761	10	GATTAATTAA
Tbx1/10	chr1	peak0002741	FALSE	TRUE	mm0720	HOMEOBOX::HOXC8/MEOX2	FALSE	18252547	18252554	-	9.69394	0.00703116	8	TTAATTAA
Tbx1/10	chr1	peak0002741	FALSE	TRUE	mm1392	HOMEOBOX::LHX4	FALSE	18252547	18252553	+	8.18425	0.00877827	7	TTAATTA
Tbx1/10	chr1	peak0002741	FALSE	TRUE	mm0831	HOMEOBOX::PRDB/Q4RRY4TETNG	FALSE	18252547	18252555	+	9.55594	0.00882875	9	TTAATTAAT
Tbx1/10	chr1	peak0002741	FALSE	TRUE	mm0798	HOMEOBOX/POU::NKX61/POU3F1	FALSE	18252547	18252555	-	8.7247	0.0090399	9	ATTAATTAA
Tbx1/10	chr1	peak0002741	FALSE	TRUE	mm1486	ARID::ARID3B	FALSE	18252547	18252557	+	11.1159	0.00987876	11	TTAATTAATCC
Tbx1/10	chr1	peak0002741	FALSE	TRUE	mm1128	HOMEOBOX::LHX2	FALSE	18252548	18252562	+	17.0321	0.00130265	15	TAATTAATCCAATTA
Tbx1/10	chr1	peak0002741	FALSE	TRUE	mm0323	HOMEOBOX::DBX1/TLX2/VENTX3.2	FALSE	18252548	18252555	-	14.537	0.0042061	8	ATTAATTA
Tbx1/10	chr1	peak0002741	FALSE	TRUE	mm1216	HOMEOBOX::CRX	FALSE	18252549	18252559	+	13.541	0.00129066	11	AATTAATCCAA
Tbx1/10	chr1	peak0002741	FALSE	TRUE	mm0262	HOMEOBOX::OTX1/OTX2	FALSE	18252550	18252564	-	15.148	0.000461042	15	GTTAATTGGATTAAT
Tbx1/10	chr1	peak0002741	FALSE	TRUE	mm1140	HOMEOBOX::LBX2	FALSE	18252550	18252562	-	10.7928	0.00661909	13	TAATTGGATTAAT
Tbx1/10	chr1	peak0002741	FALSE	TRUE	mm0163	HOMEOBOX::GSC/PITX1/PITX3	FALSE	18252550	18252558	+	11.3764	0.00859647	9	ATTAATCCA
Tbx1/10	chr1	peak0002741	FALSE	TRUE	mm0036	HOMEOBOX::ALX1/ALX3/ALX4/ARX/DRGX/UNCX	FALSE	18252551	18252563	-	16.7937	0.000259067	13	TTAATTGGATTAA
Tbx1/10	chr1	peak0002741	FALSE	TRUE	mm0316	HOMEOBOX::ARGFX/ISX	FALSE	18252551	18252563	+	18.2597	0.00169779	13	TTAATCCAATTAA
Tbx1/10	chr1	peak0002741	FALSE	TRUE	mm1145	HOMEOBOX::DUXA	FALSE	18252551	18252563	+	12.9087	0.00497362	13	TTAATCCAATTAA
Tbx1/10	chr1	peak0002741	FALSE	TRUE	mm1478	MYBDNABINDING::ZZZ3	FALSE	18252551	18252561	+	12.2967	0.00770317	11	TTAATCCAATT
Tbx1/10	chr1	peak0002741	FALSE	TRUE	mm0056	HOMEOBOX::PHOX2A/PHOX2B/PROP1/PRRX1	FALSE	18252552	18252562	-	17.9007	0.000963391	11	TAATTGGATTA
Tbx1/10	chr1	peak0002741	FALSE	TRUE	mm0260	HOMEOBOX::MIXL1/PROP1	FALSE	18252552	18252562	-	16.0073	0.00203149	11	TAATTGGATTA
Tbx1/10	chr1	peak0002741	FALSE	TRUE	mm0208	HOMEOBOX::ALX1/PHOX2B	FALSE	18252552	18252562	+	15.123	0.00920245	11	TAATCCAATTA
Tbx1/10	chr1	peak0002741	FALSE	TRUE	mm1531	HOMEOBOX::ENSTNIG00000006040	FALSE	18252554	18252566	-	11.0199	0.00267409	13	TCGTTAATTGGAT
Tbx1/10	chr1	peak0002741	FALSE	TRUE	mm0534	HOMEOBOX::ALX1/ALX3	FALSE	18252555	18252564	-	12.1708	0.00365838	10	GTTAATTGGA
Tbx1/10	chr1	peak0002741	FALSE	TRUE	mm0528	HOMEOBOX::BARHL2	FALSE	18252555	18252564	-	10.5864	0.00577826	10	GTTAATTGGA
Tbx1/10	chr1	peak0002741	FALSE	TRUE	mm1381	HOMEOBOX::LBX2	FALSE	18252556	18252567	+	13.859	0.00128182	12	CCAATTAACGAG
Tbx1/10	chr1	peak0002741	FALSE	TRUE	mm0317	HOMEOBOX::HMX1/HMX2	FALSE	18252556	18252564	-	12.2602	0.00155897	9	GTTAATTGG
Tbx1/10	chr1	peak0002741	FALSE	TRUE	mm0001	HOMEOBOX::DLX1/DLX2/DLX3/DLX4/DLX5/DLX6/EN1/GBX2/MSX1/MSX2/MSX3	FALSE	18252556	18252563	-	12.0824	0.00431761	8	TTAATTGG
Tbx1/10	chr1	peak0002741	FALSE	TRUE	mm0197	HOMEOBOX/PAX::ISX/MSX1/MSX2/PAX3	FALSE	18252556	18252563	-	11.4839	0.00478571	8	TTAATTGG
Tbx1/10	chr1	peak0002741	FALSE	TRUE	mm1247	HOMEOBOX/PAX::PAX4	FALSE	18252556	18252571	+	11.2272	0.00515547	16	CCAATTAACGAGTTAA
Tbx1/10	chr1	peak0002741	FALSE	TRUE	mm0003	HOMEOBOX/PAX::ALX1/ALX4/ARX/ISX/LHX9/PAX4/PRRX1/PRRX2/RAX2/SHOX/SHOX2/SNAPOD2T00006620001/TLX2/UNCX/VSX1	FALSE	18252556	18252563	-	12.0823	0.00543693	8	TTAATTGG
Tbx1/10	chr1	peak0002741	FALSE	TRUE	mm0300	HOMEOBOX/PAX::PAX4	FALSE	18252556	18252563	+	8.74024	0.00556538	8	CCAATTAA
Tbx1/10	chr1	peak0002741	FALSE	TRUE	mm0078	HOMEOBOX/PAX::ARX/ENSTNIG00000004116/ISX/LBX1/PAX6/PROP1/VENTX	FALSE	18252556	18252563	+	12.5304	0.00599961	8	CCAATTAA
Tbx1/10	chr1	peak0002741	FALSE	TRUE	mm0733	HOMEOBOX::GSX1/UNCX	FALSE	18252556	18252563	+	9.23819	0.00669851	8	CCAATTAA
Tbx1/10	chr1	peak0002741	FALSE	TRUE	mm1383	HOMEOBOX::LBX2	FALSE	18252556	18252567	+	11.3096	0.00760617	12	CCAATTAACGAG
Tbx1/10	chr1	peak0002741	FALSE	TRUE	mm0525	HOMEOBOX::BARX1/BSX	FALSE	18252556	18252563	-	10.546	0.00849726	8	TTAATTGG
Tbx1/10	chr1	peak0002741	FALSE	TRUE	mm1331	HOMEOBOX/PAX::PAX3	FALSE	18252557	18252564	-	12.2135	0.000195593	8	GTTAATTG
Tbx1/10	chr1	peak0002741	FALSE	TRUE	mm1367	HOMEOBOX::VENTX	FALSE	18252557	18252565	-	11.9846	0.00383291	9	CGTTAATTG
Tbx1/10	chr1	peak0002741	FALSE	TRUE	mm0013	HOMEOBOX::BSX/DLX4/DLX5/DLX6/GBX2/GSX1/GSX2/MSX2/RAX/SHOX/VSX1/VSX2	FALSE	18252560	18252567	+	11.1939	0.00112372	8	TTAACGAG
Tbx1/10	chr1	peak0002741	FALSE	TRUE	mm0206	HOMEOBOX::LBX2/LMX1B	FALSE	18252560	18252567	+	14.7567	0.00151362	8	TTAACGAG
Tbx1/10	chr1	peak0002741	FALSE	TRUE	mm0027	HOMEOBOX::ALX3/ALX4/BSX/ISX/LHX4/LHX5/LMX1A/NKX31/NKX32/PRRX2	FALSE	18252560	18252567	+	10.9134	0.00158055	8	TTAACGAG
Tbx1/10	chr1	peak0002741	FALSE	TRUE	mm1360	HOMEOBOX::NANOG	FALSE	18252560	18252566	+	8.77221	0.00232174	7	TTAACGA
Tbx1/10	chr1	peak0002741	FALSE	TRUE	mm0204	HOMEOBOX::LHX6/LHX8/LHX9	FALSE	18252560	18252567	+	13.4226	0.00233023	8	TTAACGAG
Tbx1/10	chr1	peak0002741	FALSE	TRUE	mm0879	NA	FALSE	18252570	18252579	+	13.0466	0.00576803	10	AAAAAAGGAG
Tbx1/10	chr1	peak0002741	FALSE	TRUE	mm0468	::Z	FALSE	18252591	18252600	+	12.0566	0.00262995	10	TCGGGTGAGT
Tbx1/10	chr1	peak0002741	FALSE	TRUE	mm0928	NA	FALSE	18252676	18252687	+	13.494	0.00656501	12	GAGAAAAATCGG
Tbx1/10	chr1	peak0002741	FALSE	TRUE	mm0452	::ROX8	FALSE	18252680	18252687	+	12.4584	0.00312074	8	AAAATCGG
Tbx1/10	chr1	peak0002741	FALSE	TRUE	mm1513	BZIP1::DBP	FALSE	18252749	18252761	+	12.4296	0.000158898	13	CCTTACATAAATA
Tbx1/10	chr1	peak0002741	FALSE	TRUE	mm1399	HOMEOBOX/POU::POU3F4	FALSE	18252749	18252760	+	10.7917	0.00798163	12	CCTTACATAAAT
Tbx1/10	chr1	peak0002741	FALSE	TRUE	mm1348	FORKHEAD::FOXD2	FALSE	18252750	18252762	+	14.311	0.00279421	13	CTTACATAAATAT
Tbx1/10	chr1	peak0002741	FALSE	TRUE	mm1234	HOMEOBOX::PHOX2B	FALSE	18252751	18252763	+	11.2754	0.00262295	13	TTACATAAATATA
Tbx1/10	chr1	peak0002741	FALSE	TRUE	mm0538	HOMEOBOX/POU::POU3F1/POU3F3	FALSE	18252751	18252762	+	11.211	0.00831716	12	TTACATAAATAT
Tbx1/10	chr1	peak0002741	FALSE	TRUE	mm1391	HOMEOBOX/POU::POU2F2	FALSE	18252751	18252762	+	10.7878	0.00894188	12	TTACATAAATAT
Tbx1/10	chr1	peak0002741	FALSE	TRUE	mm0964	NA	FALSE	18252752	18252761	-	12.5549	0.000424223	10	TATTTATGTA
Tbx1/10	chr1	peak0002741	FALSE	TRUE	mm0998	NA	FALSE	18252777	18252784	-	12.3452	0.00206741	8	AATTATCG
Tbx1/10	chr1	peak0002741	FALSE	TRUE	mm0900	NA	FALSE	18252777	18252786	-	11.3432	0.00227964	10	ATAATTATCG
Tbx1/10	chr1	peak0002741	FALSE	TRUE	mm0492	NA	FALSE	18252777	18252784	-	13.7204	0.00445922	8	AATTATCG
Tbx1/10	chr1	peak0002741	FALSE	TRUE	mm0901	NA	FALSE	18252778	18252785	+	12.5505	0.00109318	8	GATAATTA
Tbx1/10	chr1	peak0002741	FALSE	TRUE	mm0529	HOMEOBOX::DLX1/HOXD8	FALSE	18252778	18252787	+	10.714	0.00510093	10	GATAATTATA
Tbx1/10	chr1	peak0002741	FALSE	TRUE	mm0475	::DLX1	FALSE	18252779	18252788	-	14.465	0.000111371	10	CTATAATTAT
Tbx1/10	chr1	peak0002741	FALSE	TRUE	mm0893	NA	FALSE	18252779	18252788	-	14.4273	0.00235532	10	CTATAATTAT
Tbx1/10	chr1	peak0002741	FALSE	TRUE	mm1193	HOMEOBOX::ARX	FALSE	18252779	18252786	+	15.5633	0.00292398	8	ATAATTAT
Tbx1/10	chr1	peak0002741	FALSE	TRUE	mm0477	::DLL	FALSE	18252780	18252789	+	11.0538	0.00356958	10	TAATTATAGG
Tbx1/10	chr1	peak0002741	FALSE	TRUE	mm0881	NA	FALSE	18252800	18252807	-	11.9357	0.0071068	8	ATTATCCC
Tbx1/10	chr1	peak0002741	FALSE	TRUE	mm0734	HOMEOBOX::NKX63	FALSE	18252802	18252810	+	11.4154	0.00958527	9	GATAATGAG
Tbx1/10	chr1	peak0002741	FALSE	TRUE	mm1422	HOMEOBOX/POU::POU2F2	FALSE	18252803	18252810	-	8.9835	0.00285863	8	CTCATTAT
Tbx1/10	chr1	peak0002741	FALSE	TRUE	mm0266	HOMEOBOX/POU::POU6F1/POU6F2	FALSE	18252803	18252812	-	13.0777	0.00300015	10	GCCTCATTAT
Tbx1/10	chr1	peak0002741	FALSE	TRUE	mm0068	HOMEOBOX::DLX3/DLX5/EVX1/EVX2/MEOX1/MEOX2/MNX1	FALSE	18252803	18252810	+	11.2669	0.00367564	8	ATAATGAG
Tbx1/10	chr1	peak0002741	FALSE	TRUE	mm0738	HOMEOBOX::POU6F1	FALSE	18252803	18252812	+	12.1676	0.00403073	10	ATAATGAGGC
Tbx1/10	chr1	peak0002741	FALSE	TRUE	mm0940	NA	FALSE	18252805	18252814	-	11.6936	0.00377222	10	CCGCCTCATT
Tbx1/10	chr1	peak0002741	FALSE	TRUE	mm0430	::KLF15	FALSE	18252824	18252831	+	11.8732	0.00907591	8	GGGCGGGT
Tbx1/10	chr1	peak0002741	FALSE	TRUE	mm1428	ZFC2H2::ZSCAN10	FALSE	18252834	18252843	-	11.7854	0.00590796	10	GATTCCCCCG
Tbx1/10	chr1	peak0002741	FALSE	TRUE	mm0653	ZFC2H2::ZNF449	FALSE	18252879	18252893	+	13.7765	0.00516796	15	AGGTGGGCTCGCGTT
Tbx1/10	chr1	peak0002741	FALSE	TRUE	mm0645	ZFC2H2::ZNF32	FALSE	18252883	18252897	-	13.2613	0.00967787	15	CCGTAACGCGAGCCC
Tbx1/10	chr1	peak0002741	FALSE	TRUE	mm0135	ZFC2H2::OSR1/OSR2	FALSE	18252893	18252902	-	13.9021	0.00552985	10	CGCTACCGTA
Tbx1/10	chr1	peak0002741	FALSE	TRUE	mm0471	::ARNT:AHR	FALSE	18252898	18252905	-	12.604	0.00400579	8	GCACGCTA
Tbx1/10	chr1	peak0002741	FALSE	TRUE	mm0311	HOMEOBOX::OBOX1/OTX1	FALSE	18252911	18252920	-	12.5459	0.00430981	10	TTAATCCTCC
Tbx1/10	chr1	peak0002741	FALSE	TRUE	mm0424	::CRX	FALSE	18252912	18252919	+	15.4071	0.00226142	8	GAGGATTA
Tbx1/10	chr1	peak0002741	FALSE	TRUE	mm0315	HOMEOBOX::DMBX1/OBOX6/PITX1	FALSE	18252912	18252920	-	10.3787	0.00460949	9	TTAATCCTC
Tbx1/10	chr1	peak0002741	FALSE	TRUE	mm0031	HOMEOBOX::CRX/GSC2/OTX1/OTX2/PITX2/PITX3	FALSE	18252913	18252920	-	12.3969	0.000758637	8	TTAATCCT
Tbx1/10	chr1	peak0002741	FALSE	TRUE	mm0130	HOMEOBOX::PITX1/PITX2/Q8VHG7MOUSE	FALSE	18252913	18252920	-	13.2601	0.00516944	8	TTAATCCT
Tbx1/10	chr1	peak0002742	FALSE	TRUE	mm0981	NA	FALSE	18253950	18253957	+	12.6033	0.000878553	8	CCAGAAAT
Tbx1/10	chr1	peak0002742	FALSE	TRUE	mm0723	HOMEOBOX::VSX2	FALSE	18253953	18253961	-	12.8557	0.00266321	9	GCTAATTTC
Tbx1/10	chr1	peak0002742	FALSE	TRUE	mm0745	HOMEOBOX/PAX::PAX4	FALSE	18253953	18253965	-	11.8297	0.00466507	13	TCCCGCTAATTTC
Tbx1/10	chr1	peak0002742	FALSE	TRUE	mm0394	NA	FALSE	18253954	18253961	-	10.619	0.00487256	8	GCTAATTT
Tbx1/10	chr1	peak0002742	FALSE	TRUE	mm0735	HOMEOBOX::LHX1/PRRX2	FALSE	18253986	18253993	-	9.72696	0.00488718	8	CTAACGCG
Tbx1/10	chr1	peak0002742	FALSE	TRUE	mm0851	NA	FALSE	18254029	18254036	+	11.4607	0.0077163	8	CAGATTAT
Tbx1/10	chr1	peak0002742	FALSE	TRUE	mm0264	HOMEOBOX::MEIS1/MEIS2/MEIS3	FALSE	18254036	18254042	+	11.0863	0.00540002	7	TTGACAG
Tbx1/10	chr1	peak0002742	FALSE	TRUE	mm0528	HOMEOBOX::BARHL2	FALSE	18254051	18254060	+	10.8415	0.00373179	10	GTTAAATGCT
Tbx1/10	chr1	peak0002742	FALSE	TRUE	mm0257	HOMEOBOX::BARHL1/BARHL2	FALSE	18254051	18254060	+	10.55	0.00901582	10	GTTAAATGCT
Tbx1/10	chr1	peak0002742	FALSE	TRUE	mm1044	ZFC2H2::GLIS2	FALSE	18254061	18254074	+	14.0202	0.00628379	14	GCCCCCCTGCGAGG
Tbx1/10	chr1	peak0002729	FALSE	FALSE	mm1026	NA	FALSE	18196123	18196130	-	12.2313	0.00612714	8	CGGATCAG
Tbx1/10	chr1	peak0002729	FALSE	FALSE	mm1527	HOMEOBOX::DHARMA	FALSE	18196123	18196129	+	8.12891	0.00741446	7	CTGATCC
Tbx1/10	chr1	peak0002729	FALSE	FALSE	mm0304	ETS::ELK3/ELK4/ETV4	FALSE	18196136	18196147	+	14.4703	0.00197664	12	TCCGTAAATCCA
Tbx1/10	chr1	peak0002729	FALSE	FALSE	mm0420	::BCD	FALSE	18196142	18196149	+	12.1458	0.00806249	8	AATCCATC
Tbx1/10	chr1	peak0002729	FALSE	FALSE	mm0374	::RTG3	FALSE	18196153	18196162	-	13.1318	0.0054402	10	AAGTGACGCC
Tbx1/10	chr1	peak0002729	FALSE	FALSE	mm1182	MYBDNABINDING::MYBL1	FALSE	18196168	18196184	-	14.1702	0.00228354	17	CGACGGTAATACCGGCC
Tbx1/10	chr1	peak0002729	FALSE	FALSE	mm1321	ZFC2H2::ZNF250	FALSE	18196196	18196205	-	11.4891	0.00202651	10	ATAGGCCTGA
Tbx1/10	chr1	peak0002729	FALSE	FALSE	mm0431	::ATHB21	FALSE	18196234	18196247	-	12.2646	0.00414731	14	CTCTAATTGACCAC
Tbx1/10	chr1	peak0002729	FALSE	FALSE	mm1125	HOMEOBOX::VSX1	FALSE	18196236	18196246	-	9.95232	0.00974861	11	TCTAATTGACC
Tbx1/10	chr1	peak0002729	FALSE	FALSE	mm0729	HOMEOBOX::BARHL2	FALSE	18196237	18196245	-	11.3297	0.00874649	9	CTAATTGAC
Tbx1/10	chr1	peak0002729	FALSE	FALSE	mm0733	HOMEOBOX::GSX1/UNCX	FALSE	18196238	18196245	-	9.64252	0.00659532	8	CTAATTGA
Tbx1/10	chr1	peak0002729	FALSE	FALSE	mm0313	HOMEOBOX::BARHL1/BARHL2	FALSE	18196238	18196245	-	11.171	0.00964338	8	CTAATTGA
Tbx1/10	chr1	peak0002729	FALSE	FALSE	mm1397	HOMEOBOX/POU::POU3F1	FALSE	18196239	18196255	+	12.6453	0.00345905	17	CAATTAGAGCCTCCTTA
Tbx1/10	chr1	peak0002729	FALSE	FALSE	mm0750	HOMEOBOX/POU::POU3F1/POU3F2	FALSE	18196239	18196255	-	13.3226	0.00368324	17	TAAGGAGGCTCTAATTG
Tbx1/10	chr1	peak0002729	FALSE	FALSE	mm0938	NA	FALSE	18196250	18196257	-	15.2072	0.00439635	8	GATAAGGA
Tbx1/10	chr1	peak0002729	FALSE	FALSE	mm0308	GATA::GATA2/GATA4	FALSE	18196251	18196259	-	11.6108	0.00134862	9	GCGATAAGG
Tbx1/10	chr1	peak0002729	FALSE	FALSE	mm1531	HOMEOBOX::ENSTNIG00000006040	FALSE	18196265	18196277	-	10.9566	0.00657285	13	GTATTAATCGGGG
Tbx1/10	chr1	peak0002729	FALSE	FALSE	mm0510	ETS::SPDEF	FALSE	18196299	18196309	+	13.199	0.00864012	11	CCCCGGATGTA
Tbx1/10	chr1	peak0002729	FALSE	FALSE	mm1482	ETS::SPDEF	FALSE	18196320	18196329	+	10.0439	0.00783128	10	ATCCCGGATG
Tbx1/10	chr1	peak0002729	FALSE	FALSE	mm1180	MYBDNABINDING::MYBL1	FALSE	18196324	18196335	+	12.3818	0.00643722	12	CGGATGAACGGT
Tbx1/10	chr1	peak0002729	FALSE	FALSE	mm0889	NA	FALSE	18196332	18196339	+	13.9222	0.0028222	8	CGGTTTGA
Tbx1/10	chr1	peak0002730	FALSE	FALSE	mm0108	HOMEOBOX::HMX2/NKX31/NKX32	FALSE	18208143	18208152	-	14.6521	0.000277333	10	GTTAAGTGGG
Tbx1/10	chr1	peak0002730	FALSE	FALSE	mm0205	HOMEOBOX::NKX23	FALSE	18208143	18208152	-	13.1618	0.00171369	10	GTTAAGTGGG
Tbx1/10	chr1	peak0002730	FALSE	FALSE	mm0209	HOMEOBOX::NKX25/NKX28	FALSE	18208143	18208152	-	14.1759	0.00405897	10	GTTAAGTGGG
Tbx1/10	chr1	peak0002730	FALSE	FALSE	mm0317	HOMEOBOX::HMX1/HMX2	FALSE	18208144	18208152	-	13.1036	6.04084e-05	9	GTTAAGTGG
Tbx1/10	chr1	peak0002730	FALSE	FALSE	mm1292	HOMEOBOX::NKX25	FALSE	18208144	18208152	-	10.0057	0.00197286	9	GTTAAGTGG
Tbx1/10	chr1	peak0002730	FALSE	FALSE	mm0748	HOMEOBOX/PAX::PAX3	FALSE	18208173	18208188	-	12.5547	0.00564249	16	CGGTTTTGTCACGCTG
Tbx1/10	chr1	peak0002730	FALSE	FALSE	mm0744	HOMEOBOX/PAX::PAX7	FALSE	18208173	18208187	-	12.2641	0.0084507	15	GGTTTTGTCACGCTG
Tbx1/10	chr1	peak0002730	FALSE	FALSE	mm0721	HOMEOBOX::BARX2	FALSE	18208181	18208192	-	13.6897	0.00322971	12	GTAACGGTTTTG
Tbx1/10	chr1	peak0002730	FALSE	FALSE	mm0540	MYBDNABINDING::MYBL1/MYBL2	FALSE	18208182	18208192	+	14.7793	0.000456121	11	AAAACCGTTAC
Tbx1/10	chr1	peak0002730	FALSE	FALSE	mm1347	FORKHEAD::FOXG1	FALSE	18208264	18208274	-	13.492	0.00389618	11	AACACAAACAC
Tbx1/10	chr1	peak0002730	FALSE	FALSE	mm1497	HLH::SOHLH2	FALSE	18208281	18208290	-	9.76276	0.00807078	10	GGTCCGTGCT
Tbx1/10	chr1	peak0002730	FALSE	FALSE	mm0341	::PROP1	FALSE	18208319	18208330	+	13.9985	0.00386274	12	CAAATTAACATA
Tbx1/10	chr1	peak0002730	FALSE	FALSE	mm1398	HOMEOBOX/POU::POU3F1	FALSE	18208319	18208331	-	13.1319	0.00577096	13	GTATGTTAATTTG
Tbx1/10	chr1	peak0002730	FALSE	FALSE	mm1165	HOMEOBOX/POU::POU3F3	FALSE	18208320	18208332	-	14.6897	0.00373533	13	TGTATGTTAATTT
Tbx1/10	chr1	peak0002730	FALSE	FALSE	mm1439	HOMEOBOX/POU::POU2F1	FALSE	18208320	18208329	+	9.74978	0.00636809	10	AAATTAACAT
Tbx1/10	chr1	peak0002730	FALSE	FALSE	mm0537	HOMEOBOX/POU::POU3F1/POU3F2	FALSE	18208320	18208331	-	13.6796	0.00755955	12	GTATGTTAATTT
Tbx1/10	chr1	peak0002730	FALSE	FALSE	mm1428	ZFC2H2::ZSCAN10	FALSE	18208331	18208340	+	12.3311	0.000957682	10	CATTCCCCCC
Tbx1/10	chr1	peak0002730	FALSE	FALSE	mm0791	HMGBOX::SOX14	FALSE	18208339	18208348	+	13.1744	0.00703603	10	CCGTACAATG
Tbx1/10	chr1	peak0002730	FALSE	FALSE	mm1434	ZFC2H2::KLF9	FALSE	18208351	18208358	-	12.0164	0.00733445	8	ACCGTTAG
Tbx1/10	chr1	peak0002730	FALSE	FALSE	mm0825	MYBDNABINDING::MYBL1/MYBL2	FALSE	18208352	18208360	+	11.0365	0.00356373	9	TAACGGTCG
Tbx1/10	chr1	peak0002730	FALSE	FALSE	mm0370	::GRHL1	FALSE	18208355	18208368	-	16.2398	0.0015107	14	AACCTGTCCGACCG
Tbx1/10	chr1	peak0002730	FALSE	FALSE	mm0383	::SNA	FALSE	18208356	18208367	-	15.2467	0.000480827	12	ACCTGTCCGACC
Tbx1/10	chr1	peak0002730	FALSE	FALSE	mm0995	NA	FALSE	18208357	18208368	+	16.7123	0.000173925	12	GTCGGACAGGTT
Tbx1/10	chr1	peak0002730	FALSE	FALSE	mm0886	NA	FALSE	18208357	18208368	-	13.1385	0.00591485	12	AACCTGTCCGAC
Tbx1/10	chr1	peak0002731	FALSE	FALSE	mm0929	NA	FALSE	18215478	18215489	+	12.0023	0.00770971	12	AACTTGTGGAAA
Tbx1/10	chr1	peak0002731	FALSE	FALSE	mm1516	ZFCXXC::A6H8I1DANRE	FALSE	18215493	18215500	+	14.0792	0.00431203	8	CGTACGTA
Tbx1/10	chr1	peak0002731	FALSE	FALSE	mm0124	HOMEOBOX::LHX4/LHX8	FALSE	18215515	18215522	+	10.564	0.00910635	8	CTAATCAG
Tbx1/10	chr1	peak0002731	FALSE	FALSE	mm1420	TFAP2::TFAP2E	FALSE	18215535	18215544	+	11.973	0.00479047	10	TCGCCCCAGG
Tbx1/10	chr1	peak0002731	FALSE	FALSE	mm1460	GATA::GATA6	FALSE	18215568	18215575	+	10.2678	0.00585578	8	GAGATAAG
Tbx1/10	chr1	peak0002731	FALSE	FALSE	mm0386	::ZMS1	FALSE	18215576	18215583	+	12.7085	0.00897425	8	CCCCGCTG
Tbx1/10	chr1	peak0002731	FALSE	FALSE	mm1457	ZFC2H2::BCL11B	FALSE	18215598	18215607	+	10.8938	0.000870863	10	GACTGACCAG
Tbx1/10	chr1	peak0002731	FALSE	FALSE	mm1458	ZFC2H2::BCL11B	FALSE	18215599	18215607	+	10.4147	0.00631596	9	ACTGACCAG
Tbx1/10	chr1	peak0002731	FALSE	FALSE	mm1466	ZFC2H2::GLI3	FALSE	18215606	18215616	+	13.8922	0.0050134	11	AGACCACCCCT
Tbx1/10	chr1	peak0002731	FALSE	FALSE	mm0818	ZFC2H2::GLI1/GLI2	FALSE	18215606	18215615	+	14.2607	0.00565442	10	AGACCACCCC
Tbx1/10	chr1	peak0002734	FALSE	FALSE	mm0363	::TV_0258	FALSE	18223661	18223668	-	14.2007	0.00189101	8	GGTTTGTA
Tbx1/10	chr1	peak0002734	FALSE	FALSE	mm0381	::RFXDC2_1	FALSE	18223697	18223704	+	14.1757	0.000916056	8	TAGCATCT
Tbx1/10	chr1	peak0002734	FALSE	FALSE	mm0290	HLH::OLIG2/OLIG3	FALSE	18223698	18223707	+	12.2522	0.00946429	10	AGCATCTGTT
Tbx1/10	chr1	peak0002734	FALSE	FALSE	mm0308	GATA::GATA2/GATA4	FALSE	18223775	18223783	+	10.8075	0.00906847	9	ACGATAACA
Tbx1/10	chr1	peak0002734	FALSE	FALSE	mm0795	TBOX::TBX2	FALSE	18223778	18223787	+	9.21582	0.00836431	10	ATAACACCTC
Tbx1/10	chr1	peak0002734	FALSE	FALSE	mm0497	::MF0005.1_FORKHEAD_CLASS	FALSE	18223788	18223797	+	13.104	0.00159473	10	GGTGTGTATT
Tbx1/10	chr1	peak0002734	FALSE	FALSE	mm1451	FORKHEAD::FOXP1	FALSE	18223792	18223799	-	13.122	0.00231354	8	ACAATACA
Tbx1/10	chr1	peak0002734	FALSE	FALSE	mm0793	HMGBOX::SOX12	FALSE	18223794	18223804	+	12.5192	0.00731678	11	TATTGTGCGGT
Tbx1/10	chr1	peak0002736	FALSE	FALSE	mm1102	ZFC2H2::KLF1	FALSE	18236873	18236884	+	12.4089	0.00957904	12	AAAAAATTATCA
Tbx1/10	chr1	peak0002736	FALSE	FALSE	mm1018	NA	FALSE	18236901	18236914	-	15.3381	0.00381719	14	ACTTGTCTGTTCAG
Tbx1/10	chr1	peak0002736	FALSE	FALSE	mm0487	::SGR5	FALSE	18236905	18236916	-	13.9653	0.00430203	12	TAACTTGTCTGT
Tbx1/10	chr1	peak0002736	FALSE	FALSE	mm0485	NA	FALSE	18236905	18236914	+	13.397	0.00663512	10	ACAGACAAGT
Tbx1/10	chr1	peak0002736	FALSE	FALSE	mm0871	NA	FALSE	18236996	18237003	+	12.292	0.00586303	8	CAGCTGTG
Tbx1/10	chr1	peak0002736	FALSE	FALSE	mm0380	::HLH-29	FALSE	18237021	18237028	-	12.343	0.00545513	8	CCAGGCGT
Tbx1/10	chr1	peak0002736	FALSE	FALSE	mm0582	TFAP2::TFAP2B	FALSE	18237022	18237032	-	13.0141	0.00377803	11	TGCCCCAGGCG
Tbx1/10	chr1	peak0002736	FALSE	FALSE	mm1420	TFAP2::TFAP2E	FALSE	18237024	18237033	-	11.9289	0.00417108	10	TTGCCCCAGG
Tbx1/10	chr1	peak0002736	FALSE	FALSE	mm0534	HOMEOBOX::ALX1/ALX3	FALSE	18237041	18237050	+	12.3045	0.00675867	10	TCTAATTGGA
Tbx1/10	chr1	peak0002736	FALSE	FALSE	mm0045	HOMEOBOX::BSX/LHX1/MEOX1/MEOX2/PHOX2B/PRRX2	FALSE	18237042	18237049	+	11.8237	0.00128405	8	CTAATTGG
Tbx1/10	chr1	peak0002736	FALSE	FALSE	mm0001	HOMEOBOX::DLX1/DLX2/DLX3/DLX4/DLX5/DLX6/EN1/GBX2/MSX1/MSX2/MSX3	FALSE	18237042	18237049	+	12.1326	0.00284266	8	CTAATTGG
Tbx1/10	chr1	peak0002736	FALSE	FALSE	mm0313	HOMEOBOX::BARHL1/BARHL2	FALSE	18237042	18237049	+	11.7207	0.00902397	8	CTAATTGG
Tbx1/10	chr1	peak0002736	FALSE	FALSE	mm1439	HOMEOBOX/POU::POU2F1	FALSE	18237052	18237061	-	10.4287	0.00738272	10	TAATTATCAT
Tbx1/10	chr1	peak0002736	FALSE	FALSE	mm0901	NA	FALSE	18237054	18237061	+	12.5505	0.003474	8	GATAATTA
Tbx1/10	chr1	peak0002736	FALSE	FALSE	mm0298	HOMEOBOX/PAX::ARX/PAX6/VENTX	FALSE	18237054	18237064	+	13.4027	0.00789351	11	GATAATTAAGG
Tbx1/10	chr1	peak0002736	FALSE	FALSE	mm0628	HOMEOBOX::HOXC4	FALSE	18237055	18237062	-	12.9502	0.00454137	8	TTAATTAT
Tbx1/10	chr1	peak0002736	FALSE	FALSE	mm1465	FORKHEAD::FOXN4	FALSE	18237077	18237086	+	8.46602	0.00704947	10	ACGGACGCGA
Tbx1/10	chr1	peak0002737	FALSE	FALSE	mm1371	HOMEOBOX::TLX3	FALSE	18238986	18239006	+	12.3768	0.00304543	21	AAACTGTTAGCACGACAATTG
Tbx1/10	chr1	peak0002737	FALSE	FALSE	mm0377	::POU5F1::SOX2	FALSE	18238992	18239003	+	13.2483	0.00969505	12	TTAGCACGACAA
Tbx1/10	chr1	peak0002737	FALSE	FALSE	mm0681	ZFC2H2::ZBTB22	FALSE	18238994	18239010	-	15.2366	0.00256082	17	GTCACAATTGTCGTGCT
Tbx1/10	chr1	peak0002737	FALSE	FALSE	mm1418	ZFC2H2::ZSCAN4C	FALSE	18239055	18239063	-	11.5763	0.000581106	9	TGTGTGCAC
Tbx1/10	chr1	peak0002737	FALSE	FALSE	mm1305	HOMEOBOX/PAX::PAX6	FALSE	18239055	18239062	+	14.5974	0.00241945	8	GTGCACAC
Tbx1/10	chr1	peak0002737	FALSE	FALSE	mm0471	::ARNT:AHR	FALSE	18239081	18239088	+	14.4569	0.0015015	8	TCACGCTA
Tbx1/10	chr1	peak0002737	FALSE	FALSE	mm1441	MYBDNABINDING::MYPOP	FALSE	18239145	18239154	-	13.4317	0.0046132	10	TTTAGCGCCA
Tbx1/10	chr1	peak0002737	FALSE	FALSE	mm0133	BZIP1::MAFA/NRL	FALSE	18239174	18239186	-	14.4819	0.00628931	13	TGTCAGCAGAAAA
Tbx1/10	chr1	peak0002737	FALSE	FALSE	mm0841	BZIP1::MAFK	FALSE	18239174	18239185	-	13.3013	0.00736067	12	GTCAGCAGAAAA
Tbx1/10	chr1	peak0002737	FALSE	FALSE	mm1594	BZIP1::NRL	FALSE	18239175	18239185	-	12.5353	0.00436228	11	GTCAGCAGAAA
Tbx1/10	chr1	peak0002738	FALSE	FALSE	mm0876	NA	FALSE	18243471	18243480	-	13.9287	0.00263473	10	CACAAAGGAC
Tbx1/10	chr1	peak0002738	FALSE	FALSE	mm0987	NA	FALSE	18243472	18243479	-	11.3277	0.00544714	8	ACAAAGGA
Tbx1/10	chr1	peak0002738	FALSE	FALSE	mm0899	NA	FALSE	18243472	18243479	-	14.0544	0.00648841	8	ACAAAGGA
Tbx1/10	chr1	peak0002738	FALSE	FALSE	mm0649	ZFC2H2::ZBTB26	FALSE	18243478	18243489	+	13.3591	0.00776408	12	GTGTTCTAGATA
Tbx1/10	chr1	peak0002738	FALSE	FALSE	mm1417	ZFC2H2::ZBTB12	FALSE	18243479	18243488	+	13.1642	0.000179544	10	TGTTCTAGAT
Tbx1/10	chr1	peak0002738	FALSE	FALSE	mm0895	NA	FALSE	18243505	18243514	+	12.7669	0.00643222	10	GCTAGCAACC
Tbx1/10	chr1	peak0002738	FALSE	FALSE	mm0673	ZFC2H2::ZNF460	FALSE	18243569	18243581	+	15.7389	0.00329905	13	CCCCGCCCCCCGG
Tbx1/10	chr1	peak0002738	FALSE	FALSE	mm1310	ZFC2H2::SP4	FALSE	18243570	18243579	+	13.3376	0.00134957	10	CCCGCCCCCC
Tbx1/10	chr1	peak0002738	FALSE	FALSE	mm0826	ZFC2H2::SP1/SP4	FALSE	18243570	18243578	+	13.6466	0.00618009	9	CCCGCCCCC
Tbx1/10	chr1	peak0002738	FALSE	FALSE	mm0530	ZFC2H2::KLF11	FALSE	18243571	18243578	+	14.4146	0.00454671	8	CCGCCCCC
Tbx1/10	chr1	peak0002738	FALSE	FALSE	mm0114	TFAP2::TFAP2A/TFAP2B/TFAP2C	FALSE	18243572	18243584	-	13.5383	0.00487307	13	CGCCCGGGGGGCG
Tbx1/10	chr1	peak0002738	FALSE	FALSE	mm0525	HOMEOBOX::BARX1/BSX	FALSE	18243594	18243601	-	10.9577	0.00393773	8	CTAATTGT
Tbx1/10	chr1	peak0002738	FALSE	FALSE	mm1367	HOMEOBOX::VENTX	FALSE	18243595	18243603	-	12.0906	0.00320591	9	CGCTAATTG
Tbx1/10	chr1	peak0002738	FALSE	FALSE	mm0324	HOMEOBOX::EVX2/GBX1/VAX2	FALSE	18243595	18243602	-	9.25745	0.00502272	8	GCTAATTG
Tbx1/10	chr1	peak0002738	FALSE	FALSE	mm1331	HOMEOBOX/PAX::PAX3	FALSE	18243595	18243602	-	11.6131	0.00542724	8	GCTAATTG
Tbx1/10	chr1	peak0002738	FALSE	FALSE	mm0102	HLH::MSC/TCF21	FALSE	18243657	18243668	+	12.8097	0.00761905	12	TTCCATATGGCA
Tbx1/10	chr1	peak0002738	FALSE	FALSE	mm0177	HLH::BHLHA15/NEUROD2/NEUROG1	FALSE	18243658	18243667	+	13.2101	0.00276299	10	TCCATATGGC
Tbx1/10	chr1	peak0002738	FALSE	FALSE	mm0866	NA	FALSE	18243673	18243684	+	14.5303	0.00721063	12	TTTATAGACAGG
Pitx	scaf462	peak0050866	TRUE	TRUE	mm0468	::Z	TRUE	148	157	+	12.0566	0.00501969	10	TCGAGTGGGT
Pitx	scaf462	peak0050866	TRUE	TRUE	mm0227	TBOX::TBX1/TBX18	TRUE	152	163	+	15.4226	0.00185706	12	GTGGGTGTGAAG
Pitx	scaf462	peak0050866	TRUE	TRUE	mm1236	TBOX::TBX20	TRUE	153	163	+	14.8655	0.00334402	11	TGGGTGTGAAG
Pitx	scaf462	peak0050866	TRUE	TRUE	mm1580	TBOX::EOMES	TRUE	154	162	+	13.1058	0.00774435	9	GGGTGTGAA
Pitx	scaf462	peak0050866	TRUE	TRUE	mm0913	NA	TRUE	155	162	-	14.7135	0.00532904	8	TTCACACC
Pitx	scaf462	peak0050866	TRUE	TRUE	mm0909	NA	TRUE	155	162	-	13.3131	0.00596953	8	TTCACACC
Pitx	scaf462	peak0050866	TRUE	TRUE	mm0877	NA	TRUE	192	199	-	12.3005	0.00554242	8	ACAAAGGC
Pitx	scaf462	peak0050866	TRUE	TRUE	mm1467	HMGBOX::SOX4	TRUE	193	200	-	14.2208	0.00874737	8	AACAAAGG
Pitx	scaf462	peak0050866	TRUE	TRUE	mm0392	::HUR	TRUE	195	206	+	13.7818	0.00605746	12	TTTGTTTGAGTT
Pitx	scaf462	peak0050866	TRUE	TRUE	mm0497	::MF0005.1_FORKHEAD_CLASS	TRUE	242	251	+	13.104	0.00551405	10	GGTGTGTATT
Pitx	scaf462	peak0050866	TRUE	TRUE	mm0865	NA	TRUE	254	261	-	14.9203	0.00719076	8	ACACATCC
Pitx	scaf462	peak0050866	TRUE	TRUE	mm1484	HLH::MAX	TRUE	265	273	-	10.1731	0.00842588	9	ACACATGGT
Pitx	scaf462	peak0050866	TRUE	TRUE	mm1271	HLH::HES6	TRUE	287	296	-	13.8095	0.00417818	10	AACCCGTGCC
Pitx	scaf462	peak0050866	TRUE	TRUE	mm0672	ZFC2H2::ZNF140	TRUE	320	333	+	14.6471	0.00284738	14	CTCAATTCCGCTCA
Pitx	scaf462	peak0050866	TRUE	TRUE	mm0937	NA	TRUE	325	334	+	12.9742	0.000815346	10	TTCCGCTCAA
Pitx	scaf462	peak0050868	FALSE	TRUE	mm0036	HOMEOBOX::ALX1/ALX3/ALX4/ARX/DRGX/UNCX	FALSE	1514	1526	-	12.9149	0.00705902	13	CTAATTTGATTTC
Pitx	scaf462	peak0050868	FALSE	TRUE	mm0260	HOMEOBOX::MIXL1/PROP1	FALSE	1515	1525	-	14.5881	0.00358401	11	TAATTTGATTT
Pitx	scaf462	peak0050868	FALSE	TRUE	mm0300	HOMEOBOX/PAX::PAX4	FALSE	1519	1526	+	8.84791	0.0063382	8	CAAATTAG
Pitx	scaf462	peak0050868	FALSE	TRUE	mm0850	NA	FALSE	1530	1541	-	12.7181	0.00671503	12	TCCCCAAATCTC
Pitx	scaf462	peak0050868	FALSE	TRUE	mm0748	HOMEOBOX/PAX::PAX3	FALSE	1548	1563	+	13.8116	0.0027084	16	GTGATTGGTCATGGCG
Pitx	scaf462	peak0050868	FALSE	TRUE	mm0744	HOMEOBOX/PAX::PAX7	FALSE	1549	1563	+	12.2422	0.00853355	15	TGATTGGTCATGGCG
Pitx	scaf462	peak0050868	FALSE	TRUE	mm1249	HOMEOBOX/PAX::PAX3	FALSE	1550	1562	+	12.9922	0.00911681	13	GATTGGTCATGGC
Pitx	scaf462	peak0050868	FALSE	TRUE	mm1316	ZFC2H2::ZBTB37	FALSE	1560	1576	-	14.7856	0.00212327	17	GCACCGCGCGCGCCGCC
Pitx	scaf462	peak0050868	FALSE	TRUE	mm1330	E2FTDP::E2F2	FALSE	1563	1573	+	14.0459	0.00423386	11	GGCGCGCGCGG
Pitx	scaf462	peak0050868	FALSE	TRUE	mm1329	E2FTDP::E2F2	FALSE	1564	1574	+	15.7021	0.00932126	11	GCGCGCGCGGT
Pitx	scaf462	peak0050868	FALSE	TRUE	mm0072	ZFC4::NR2C1/RARA/RXRB/RXRG	FALSE	1596	1609	-	13.471	0.00999071	14	GACGTCACGACACC
Pitx	scaf462	peak0050868	FALSE	TRUE	mm0845	NA	FALSE	1597	1610	+	16.2437	0.00124159	14	GTGTCGTGACGTCA
Pitx	scaf462	peak0050868	FALSE	TRUE	mm0403	::FEA4	FALSE	1598	1611	-	17.224	0.000359928	14	ATGACGTCACGACA
Pitx	scaf462	peak0050868	FALSE	TRUE	mm0920	NA	FALSE	1599	1610	+	16.326	0.00198377	12	GTCGTGACGTCA
Pitx	scaf462	peak0050868	FALSE	TRUE	mm0580	BZIP1::ATF6/CREB3	FALSE	1600	1613	+	21.5619	0.000860733	14	TCGTGACGTCATCA
Pitx	scaf462	peak0050868	FALSE	TRUE	mm1459	BZIP1::CREB1	FALSE	1600	1610	+	14.5531	0.000978474	11	TCGTGACGTCA
Pitx	scaf462	peak0050868	FALSE	TRUE	mm0052	BZIP1::ATF2/CREB1/CREB5/CREM/JDP2	FALSE	1601	1612	+	15.5142	0.00309512	12	CGTGACGTCATC
Pitx	scaf462	peak0050868	FALSE	TRUE	mm0326	BZIP1::CREB1	FALSE	1601	1610	+	15.1205	0.00783734	10	CGTGACGTCA
Pitx	scaf462	peak0050868	FALSE	TRUE	mm0291	BZIP1::CREB1/CREM	FALSE	1601	1612	-	15.7854	0.00799241	12	GATGACGTCACG
Pitx	scaf462	peak0050868	FALSE	TRUE	mm1259	BZIP1::ATF6B	FALSE	1602	1612	+	19.6768	0.00125628	11	GTGACGTCATC
Pitx	scaf462	peak0050868	FALSE	TRUE	mm0843	NA	FALSE	1602	1613	-	13.6928	0.00591095	12	TGATGACGTCAC
Pitx	scaf462	peak0050868	FALSE	TRUE	mm0174	BZIP1::ATF2/ATF3/FOSL1/JUN	FALSE	1602	1611	-	17.0492	0.00733097	10	ATGACGTCAC
Pitx	scaf462	peak0050868	FALSE	TRUE	mm0921	NA	FALSE	1602	1609	+	14.7624	0.00772297	8	GTGACGTC
Pitx	scaf462	peak0050868	FALSE	TRUE	mm1185	BZIP1::JDP2	FALSE	1603	1612	-	10.4564	0.00852579	10	GATGACGTCA
Pitx	scaf462	peak0050868	FALSE	TRUE	mm0808	BZIP1::ATF3/NFE2L2	FALSE	1605	1613	-	10.2627	0.00406528	9	TGATGACGT
Pitx	scaf462	peak0050868	FALSE	TRUE	mm0824	BZIP1::ATF3/FOSL2	FALSE	1605	1612	-	14.1805	0.00614571	8	GATGACGT
Pitx	scaf462	peak0050868	FALSE	TRUE	mm0262	HOMEOBOX::OTX1/OTX2	FALSE	1676	1690	-	17.0067	0.000145349	15	TGTAATCGGCTTATG
Pitx	scaf462	peak0050867	FALSE	FALSE	mm0910	NA	FALSE	836	845	+	14.3056	0.00978254	10	GATGGGAAAA
Pitx	scaf462	peak0050867	FALSE	FALSE	mm0418	::RBM38	FALSE	882	891	+	12.5241	0.00870879	10	TTATTGTGTG
Pitx	scaf462	peak0050867	FALSE	FALSE	mm1440	IRF::IRF2	FALSE	905	914	-	11.169	0.000533065	10	AAAACGAAAC
Pitx	scaf462	peak0050867	FALSE	FALSE	mm1489	IRF::IRF3	FALSE	905	914	-	10.1729	0.0090621	10	AAAACGAAAC
Pitx	scaf462	peak0050867	FALSE	FALSE	mm1386	HOMEOBOX::POU6F1	FALSE	919	932	+	13.8695	0.00903867	14	TAATGTTAATCAGG
Pitx	scaf462	peak0050867	FALSE	FALSE	mm1351	ZFC4::NR2E3	FALSE	946	955	-	14.5932	0.000442142	10	AGGGATCAAC
Pitx	scaf462	peak0050867	FALSE	FALSE	mm0203	HOMEOBOX::RHOXF1	FALSE	947	954	+	12.0078	0.00268144	8	TTGATCCC
Pitx	scaf462	peak0050867	FALSE	FALSE	mm0364	::TRL	FALSE	952	959	+	12.6765	0.00324281	8	CCCTCTAT
Pitx	scaf462	peak0050867	FALSE	FALSE	mm1018	NA	FALSE	971	984	+	14.8759	0.0042077	14	TGTTGTCTATTCAG
Pitx	scaf462	peak0050867	FALSE	FALSE	mm0646	ZFC2H2::ZNF282	FALSE	1020	1033	-	16.134	0.00087229	14	CCTCCCACCACACG
Pitx	scaf462	peak0050867	FALSE	FALSE	mm0778	RHDDNABIND::NFKB2	FALSE	1036	1048	+	13.7645	0.00858295	13	AGGGGTTTTCCCG
Pitx	scaf462	peak0050869	FALSE	FALSE	mm0475	::DLX1	FALSE	2867	2876	+	13.3393	0.00201492	10	CCCTAATTAT
Pitx	scaf462	peak0050869	FALSE	FALSE	mm0529	HOMEOBOX::DLX1/HOXD8	FALSE	2868	2877	-	11.0363	0.00215944	10	CATAATTAGG
Pitx	scaf462	peak0050869	FALSE	FALSE	mm0016	HOMEOBOX::EMX1/EMX2/EN2/EVX1/EVX2/HOXA1/HOXA2/HOXB2/HOXB3/HOXD3/VENTX	FALSE	2868	2877	+	11.3431	0.00918671	10	CCTAATTATG
Pitx	scaf462	peak0050869	FALSE	FALSE	mm1422	HOMEOBOX/POU::POU2F2	FALSE	2869	2876	+	9.11183	0.00140517	8	CTAATTAT
Pitx	scaf462	peak0050869	FALSE	FALSE	mm1392	HOMEOBOX::LHX4	FALSE	2869	2875	+	8.45344	0.00454355	7	CTAATTA
Pitx	scaf462	peak0050869	FALSE	FALSE	mm0067	HOMEOBOX::LHX6/LHX8/VENTX/VSX1/VSX2	FALSE	2869	2876	+	12.4775	0.00583786	8	CTAATTAT
Pitx	scaf462	peak0050869	FALSE	FALSE	mm0090	HOMEOBOX::DLX3/DLX4/HOXD3/LHX2/LHX9/MSX2	FALSE	2869	2876	-	10.2472	0.00826595	8	ATAATTAG
Pitx	scaf462	peak0050869	FALSE	FALSE	mm0986	NA	FALSE	2870	2881	+	13.8331	0.00165903	12	TAATTATGACTG
Pitx	scaf462	peak0050869	FALSE	FALSE	mm0901	NA	FALSE	2870	2877	-	10.6959	0.00753904	8	CATAATTA
Pitx	scaf462	peak0050869	FALSE	FALSE	mm0950	NA	FALSE	2929	2940	-	16.7065	0.00139821	12	TTTGCAACACAA
Pitx	scaf462	peak0050869	FALSE	FALSE	mm1373	HOMEOBOX::CDX2	FALSE	3003	3014	-	11.4751	0.00703506	12	CGTCGTACACCT
Pitx	scaf462	peak0050869	FALSE	FALSE	mm0365	::RAMOSA1	FALSE	3084	3095	+	16.1348	0.00596881	12	TCTCTCTCTCCC
Gata1/2/3	chr5	peak0038795	TRUE	TRUE	mm0845	NA	TRUE	9235926	9235939	+	16.3274	0.00111089	14	TTCTCGTGACGTCA
Gata1/2/3	chr5	peak0038795	TRUE	TRUE	mm0403	::FEA4	TRUE	9235927	9235940	-	14.6673	0.00317936	14	GTGACGTCACGAGA
Gata1/2/3	chr5	peak0038795	TRUE	TRUE	mm1000	NA	TRUE	9235928	9235939	-	14.4934	0.00535081	12	TGACGTCACGAG
Gata1/2/3	chr5	peak0038795	TRUE	TRUE	mm1459	BZIP1::CREB1	TRUE	9235929	9235939	+	14.5531	0.000978474	11	TCGTGACGTCA
Gata1/2/3	chr5	peak0038795	TRUE	TRUE	mm0291	BZIP1::CREB1/CREM	TRUE	9235930	9235941	+	16.498	0.00186264	12	CGTGACGTCACG
Gata1/2/3	chr5	peak0038795	TRUE	TRUE	mm0052	BZIP1::ATF2/CREB1/CREB5/CREM/JDP2	TRUE	9235930	9235941	+	14.9624	0.0067112	12	CGTGACGTCACG
Gata1/2/3	chr5	peak0038795	TRUE	TRUE	mm0326	BZIP1::CREB1	TRUE	9235930	9235939	+	15.1205	0.00783734	10	CGTGACGTCA
Gata1/2/3	chr5	peak0038795	TRUE	TRUE	mm0921	NA	TRUE	9235931	9235938	+	14.7624	0.00772297	8	GTGACGTC
Gata1/2/3	chr5	peak0038795	TRUE	TRUE	mm0920	NA	TRUE	9235932	9235943	-	15.8226	0.00285543	12	GCCGTGACGTCA
Gata1/2/3	chr5	peak0038795	TRUE	TRUE	mm0666	ZFC2H2::ZFP1	TRUE	9235958	9235972	-	16.0631	0.000915471	15	TTTACATACCCAGCC
Gata1/2/3	chr5	peak0038795	TRUE	TRUE	mm0940	NA	TRUE	9236004	9236013	+	11.3722	0.0067899	10	TCGCCCAATT
Gata1/2/3	chr5	peak0038795	TRUE	TRUE	mm0032	HOMEOBOX::ALX3/ALX4/ARX/DRGX/ESX1/HESX1/PHOX2A/VSX1	TRUE	9236008	9236015	-	11.3895	0.0041725	8	GTAATTGG
Gata1/2/3	chr5	peak0038795	TRUE	TRUE	mm0197	HOMEOBOX/PAX::ISX/MSX1/MSX2/PAX3	TRUE	9236008	9236015	-	11.6664	0.00545324	8	GTAATTGG
Gata1/2/3	chr5	peak0038795	TRUE	TRUE	mm0045	HOMEOBOX::BSX/LHX1/MEOX1/MEOX2/PHOX2B/PRRX2	TRUE	9236008	9236015	-	11.7441	0.00763383	8	GTAATTGG
Gata1/2/3	chr5	peak0038795	TRUE	TRUE	mm1388	HOMEOBOX/PAX::PAX4	TRUE	9236009	9236028	+	13.6598	0.00193266	20	CAATTACACTCTGTCAATCG
Gata1/2/3	chr5	peak0038795	TRUE	TRUE	mm0582	TFAP2::TFAP2B	TRUE	9236056	9236066	+	12.4656	0.0079311	11	TCCCTAAGGCG
Gata1/2/3	chr5	peak0038795	TRUE	TRUE	mm0494	::AP-2GAMMA	TRUE	9236057	9236066	-	11.9312	0.00763305	10	CGCCTTAGGG
Gata1/2/3	chr5	peak0038795	TRUE	TRUE	mm1024	NA	TRUE	9236058	9236065	+	12.93	0.00137646	8	CCTAAGGC
Gata1/2/3	chr5	peak0038795	TRUE	TRUE	mm1420	TFAP2::TFAP2E	TRUE	9236058	9236067	-	11.7951	0.00634396	10	TCGCCTTAGG
Gata1/2/3	chr5	peak0038795	TRUE	TRUE	mm1289	BZIP1::CREB3L1	TRUE	9236107	9236119	+	14.7482	0.00557165	13	CGCCACACACACA
Gata1/2/3	chr5	peak0038796	TRUE	TRUE	mm0488	::EIF-2ALPHA	TRUE	9236777	9236786	+	12.4409	0.00406529	10	GCCAATGCTA
Gata1/2/3	chr5	peak0038796	TRUE	TRUE	mm0882	NA	TRUE	9236781	9236788	-	13.3659	0.00375544	8	ATTAGCAT
Gata1/2/3	chr5	peak0038796	TRUE	TRUE	mm1439	HOMEOBOX/POU::POU2F1	TRUE	9236781	9236790	-	9.70826	0.00651758	10	AAATTAGCAT
Gata1/2/3	chr5	peak0038796	TRUE	TRUE	mm0723	HOMEOBOX::VSX2	TRUE	9236783	9236791	+	12.8557	0.00318789	9	GCTAATTTC
Gata1/2/3	chr5	peak0038796	TRUE	TRUE	mm0981	NA	TRUE	9236787	9236794	-	12.6033	0.00660727	8	CCAGAAAT
Gata1/2/3	chr5	peak0038796	TRUE	TRUE	mm0366	::CNOT4	TRUE	9236799	9236810	-	15.4731	0.00206758	12	TCACTCAAAAGA
Gata1/2/3	chr5	peak0038796	TRUE	TRUE	mm0707	FORKHEAD::FOXI1	TRUE	9236832	9236844	-	13.465	0.00883207	13	GAAAAGTAAACAG
Gata1/2/3	chr5	peak0038796	TRUE	TRUE	mm0325	FORKHEAD::FOXC1/FOXC2/FOXL1	TRUE	9236833	9236842	-	11.6198	0.00212333	10	AAAGTAAACA
Gata1/2/3	chr5	peak0038796	TRUE	TRUE	mm1522	FORKHEAD::FOXB1	TRUE	9236833	9236842	+	11.9664	0.00564989	10	TGTTTACTTT
Gata1/2/3	chr5	peak0038796	TRUE	TRUE	mm0299	ZFC2H2::KLF12/KLF7/KLF8	TRUE	9236854	9236863	-	12.3571	0.00675392	10	GCCCCGCCCC
Gata1/2/3	chr5	peak0038796	TRUE	TRUE	mm1470	ZFC2H2::PLAGL2	TRUE	9236868	9236877	-	14.7753	0.00140172	10	CGGGCCCCCT
Gata1/2/3	chr5	peak0038796	TRUE	TRUE	mm1284	ZFC2H2::PLAGL1	TRUE	9236868	9236877	-	10.3442	0.00567944	10	CGGGCCCCCT
Gata1/2/3	chr5	peak0038796	TRUE	TRUE	mm1111	FORKHEAD::FOXC2	TRUE	9236891	9236902	+	13.7505	0.00593853	12	AAAATCAACAAT
Gata1/2/3	chr5	peak0038796	TRUE	TRUE	mm0526	HOMEOBOX::LHX8/PDX1	TRUE	9236912	9236929	-	12.9893	0.0039291	18	CTAATGACCAATCATGAG
Gata1/2/3	chr5	peak0038796	TRUE	TRUE	mm1387	HOMEOBOX::POU6F1	TRUE	9236913	9236928	-	13.1349	0.00361789	16	TAATGACCAATCATGA
Gata1/2/3	chr5	peak0038796	TRUE	TRUE	mm1135	HOMEOBOX::LHX9	TRUE	9236916	9236928	+	13.905	0.00295858	13	TGATTGGTCATTA
Gata1/2/3	chr5	peak0038796	TRUE	TRUE	mm0006	HOMEOBOX::BSX/DLX1/DLX2/DLX3/EMX2/EVX1/GSX2/HOXA2/HOXA3/HOXA4/HOXA5/HOXA6/HOXB3/HOXB4/HOXC4/MEOX1/VAX1/VAX2	TRUE	9236921	9236929	-	10.1889	0.00314221	9	CTAATGACC
Gata1/2/3	chr5	peak0038796	TRUE	TRUE	mm0015	HOMEOBOX::HOXA1/HOXA2/HOXA4/HOXA5/HOXB2/HOXB4/HOXB5/HOXC4/HOXD3/HOXD4/PDX1	TRUE	9236922	9236929	-	13.0633	0.00118093	8	CTAATGAC
Gata1/2/3	chr5	peak0038796	TRUE	TRUE	mm0312	HOMEOBOX::EMX2/HOXD3	TRUE	9236922	9236929	-	13.0163	0.00521295	8	CTAATGAC
Gata1/2/3	chr5	peak0038796	TRUE	TRUE	mm0068	HOMEOBOX::DLX3/DLX5/EVX1/EVX2/MEOX1/MEOX2/MNX1	TRUE	9236922	9236929	-	11.2794	0.00532762	8	CTAATGAC
Gata1/2/3	chr5	peak0038797	TRUE	TRUE	mm0906	NA	TRUE	9237163	9237170	+	14.6101	0.0014592	8	TATGCATG
Gata1/2/3	chr5	peak0038797	TRUE	TRUE	mm1351	ZFC4::NR2E3	TRUE	9237171	9237180	-	13.0143	0.00414273	10	CGGGGTCAAG
Gata1/2/3	chr5	peak0038797	TRUE	TRUE	mm0386	::ZMS1	TRUE	9237176	9237183	+	14.3591	0.00688217	8	CCCCGCTA
Gata1/2/3	chr5	peak0038797	TRUE	TRUE	mm1523	FORKHEAD::GM5294	TRUE	9237211	9237222	+	13.0758	0.00105991	12	GATGTAAACACT
Gata1/2/3	chr5	peak0038797	TRUE	TRUE	mm1343	FORKHEAD::FOXK1	TRUE	9237211	9237221	+	11.973	0.00276186	11	GATGTAAACAC
Gata1/2/3	chr5	peak0038797	TRUE	TRUE	mm0325	FORKHEAD::FOXC1/FOXC2/FOXL1	TRUE	9237211	9237220	+	10.7943	0.00557698	10	GATGTAAACA
Gata1/2/3	chr5	peak0038797	TRUE	TRUE	mm1522	FORKHEAD::FOXB1	TRUE	9237211	9237220	-	10.4143	0.00971126	10	TGTTTACATC
Gata1/2/3	chr5	peak0038797	TRUE	TRUE	mm0201	FORKHEAD::FOXJ3/FOXO4	TRUE	9237212	9237221	+	12.9875	0.00781599	10	ATGTAAACAC
Gata1/2/3	chr5	peak0038797	TRUE	TRUE	mm0811	FORKHEAD::FOXK1/FOXO4	FALSE	9237212	9237221	+	9.86118	0.00936078	10	ATGTAAACAC
Gata1/2/3	chr5	peak0038797	TRUE	TRUE	mm0816	FORKHEAD::FOXB1/FOXP1	TRUE	9237213	9237221	+	13.6442	0.00393351	9	TGTAAACAC
Gata1/2/3	chr5	peak0038797	TRUE	TRUE	mm0812	FORKHEAD::FOXO1/FOXP1	TRUE	9237213	9237221	+	10.5388	0.00620476	9	TGTAAACAC
Gata1/2/3	chr5	peak0038797	TRUE	TRUE	mm0050	FORKHEAD::FOXD2/FOXD3/FOXG1/FOXI1/FOXK1/FOXL1/FOXO4/FOXO6/FOXP3	TRUE	9237214	9237220	+	13.2929	0.00612131	7	GTAAACA
Gata1/2/3	chr5	peak0038797	TRUE	TRUE	mm0858	NA	TRUE	9237246	9237253	+	12.5823	0.00717382	8	CAGCTGAT
Gata1/2/3	chr5	peak0038797	TRUE	TRUE	mm0884	NA	TRUE	9237263	9237274	-	15.7431	0.00153773	12	TGTTGTCTGACG
Gata1/2/3	chr5	peak0038797	TRUE	TRUE	mm1012	NA	TRUE	9237264	9237275	-	14.6868	0.000519751	12	TTGTTGTCTGAC
Gata1/2/3	chr5	peak0038797	TRUE	TRUE	mm0984	NA	TRUE	9237264	9237273	+	13.4603	0.00459345	10	GTCAGACAAC
Gata1/2/3	chr5	peak0038797	TRUE	TRUE	mm0487	::SGR5	TRUE	9237265	9237276	-	13.9763	0.00101691	12	GTTGTTGTCTGA
Gata1/2/3	chr5	peak0038797	TRUE	TRUE	mm0485	NA	TRUE	9237265	9237274	+	12.8094	0.00451681	10	TCAGACAACA
Gata1/2/3	chr5	peak0038797	TRUE	TRUE	mm0382	::SMAD3	TRUE	9237265	9237274	-	11.1476	0.00778292	10	TGTTGTCTGA
Gata1/2/3	chr5	peak0038797	TRUE	TRUE	mm0121	::ARF34/RBP1	TRUE	9237266	9237273	-	14.944	0.00279177	8	GTTGTCTG
Gata1/2/3	chr5	peak0038797	TRUE	TRUE	mm0963	NA	TRUE	9237269	9237280	-	12.2281	0.00459284	12	GGCCGTTGTTGT
Gata1/2/3	chr5	peak0038797	TRUE	TRUE	mm0358	::NFIA	TRUE	9237281	9237288	-	12.6528	0.00160025	8	GTTTGGCA
Gata1/2/3	chr5	peak0038797	TRUE	TRUE	mm0745	HOMEOBOX/PAX::PAX4	TRUE	9237298	9237310	+	11.0016	0.00801435	13	TCGTGCCAATTAG
Gata1/2/3	chr5	peak0038797	TRUE	TRUE	mm1314	HOMEOBOX/PAX::PAX6	TRUE	9237299	9237312	+	10.862	0.00696081	14	CGTGCCAATTAGAT
Gata1/2/3	chr5	peak0038797	TRUE	TRUE	mm1125	HOMEOBOX::VSX1	TRUE	9237301	9237311	-	10.8748	0.0026999	11	TCTAATTGGCA
Gata1/2/3	chr5	peak0038797	TRUE	TRUE	mm0729	HOMEOBOX::BARHL2	TRUE	9237302	9237310	-	11.9894	0.00118828	9	CTAATTGGC
Gata1/2/3	chr5	peak0038797	TRUE	TRUE	mm0528	HOMEOBOX::BARHL2	TRUE	9237302	9237311	-	10.6202	0.00517636	10	TCTAATTGGC
Gata1/2/3	chr5	peak0038797	TRUE	TRUE	mm0318	HOMEOBOX::HESX1/MSX3/PRRX1	TRUE	9237302	9237309	-	9.7786	0.00711818	8	TAATTGGC
Gata1/2/3	chr5	peak0038797	TRUE	TRUE	mm0045	HOMEOBOX::BSX/LHX1/MEOX1/MEOX2/PHOX2B/PRRX2	TRUE	9237303	9237310	-	11.8237	0.00134441	8	CTAATTGG
Gata1/2/3	chr5	peak0038797	TRUE	TRUE	mm0001	HOMEOBOX::DLX1/DLX2/DLX3/DLX4/DLX5/DLX6/EN1/GBX2/MSX1/MSX2/MSX3	TRUE	9237303	9237310	-	12.1326	0.0014743	8	CTAATTGG
Gata1/2/3	chr5	peak0038797	TRUE	TRUE	mm0313	HOMEOBOX::BARHL1/BARHL2	TRUE	9237303	9237310	-	11.7207	0.00187467	8	CTAATTGG
Gata1/2/3	chr5	peak0038797	TRUE	TRUE	mm0525	HOMEOBOX::BARX1/BSX	TRUE	9237303	9237310	-	10.9057	0.00337563	8	CTAATTGG
Gata1/2/3	chr5	peak0038797	TRUE	TRUE	mm0300	HOMEOBOX/PAX::PAX4	TRUE	9237303	9237310	+	8.78716	0.00416103	8	CCAATTAG
Gata1/2/3	chr5	peak0038797	TRUE	TRUE	mm0032	HOMEOBOX::ALX3/ALX4/ARX/DRGX/ESX1/HESX1/PHOX2A/VSX1	TRUE	9237303	9237310	-	10.9778	0.00699932	8	CTAATTGG
Gata1/2/3	chr5	peak0038797	TRUE	TRUE	mm0028	HOMEOBOX::EMX1/EN1/EN2/HOXB2/MNX1/NOTO/VAX1	TRUE	9237303	9237310	-	12.1829	0.00952803	8	CTAATTGG
Gata1/2/3	chr5	peak0038797	TRUE	TRUE	mm0124	HOMEOBOX::LHX4/LHX8	TRUE	9237303	9237310	+	10.4733	0.00994563	8	CCAATTAG
Gata1/2/3	chr5	peak0038797	TRUE	TRUE	mm1353	ZFC4::NR2E3	TRUE	9237312	9237324	-	11.9815	0.00213297	13	GGCAAATATCAGA
Gata1/2/3	chr5	peak0038790	FALSE	TRUE	mm1350	FORKHEAD::FOXD2	FALSE	9225853	9225865	-	12.3169	0.00894444	13	GTTAAGTACACAG
Gata1/2/3	chr5	peak0038790	FALSE	TRUE	mm0360	::OCT4:SOX17	FALSE	9225894	9225903	+	14.724	0.000640361	10	TTTGTATGCA
Gata1/2/3	chr5	peak0038790	FALSE	TRUE	mm1377	HOMEOBOX::IRX5	FALSE	9225911	9225925	+	13.6769	0.00261422	15	GGGTGTTTTACATGT
Gata1/2/3	chr5	peak0038790	FALSE	TRUE	mm1527	HOMEOBOX::DHARMA	FALSE	9225935	9225941	+	8.12891	0.00620751	7	CTGATCC
Gata1/2/3	chr5	peak0038790	FALSE	TRUE	mm0372	::UNC-75	FALSE	9225980	9225991	+	17.7412	0.000883554	12	TACCCAAAACAA
Gata1/2/3	chr5	peak0038790	FALSE	TRUE	mm1588	HMGBOX::SOX12	FALSE	9225984	9225993	-	10.1748	0.00488397	10	CATTGTTTTG
Gata1/2/3	chr5	peak0038790	FALSE	TRUE	mm1047	HMGBOX::SOX4	FALSE	9225985	9225993	+	9.95324	0.0029309	9	AAAACAATG
Gata1/2/3	chr5	peak0038790	FALSE	TRUE	mm0148	HMGBOX::SOX3/SOX8/SOX9	FALSE	9225985	9225994	+	13.5414	0.00400215	10	AAAACAATGG
Gata1/2/3	chr5	peak0038790	FALSE	TRUE	mm1218	HMGBOX::SOX9	FALSE	9225986	9225994	+	12.9152	0.00422091	9	AAACAATGG
Gata1/2/3	chr5	peak0038790	FALSE	TRUE	mm0898	NA	FALSE	9225987	9225994	-	14.5405	0.00781394	8	CCATTGTT
Gata1/2/3	chr5	peak0038790	FALSE	TRUE	mm1032	BZIP1::MAFB	FALSE	9226013	9226030	+	17.1521	0.00104593	18	CCTGCATACCTCAGCACA
Gata1/2/3	chr5	peak0038790	FALSE	TRUE	mm0413	::SNA	FALSE	9226025	9226034	-	12.3848	0.00730491	10	AGCATGTGCT
Gata1/2/3	chr5	peak0038790	FALSE	TRUE	mm1268	HLH::MAX	FALSE	9226025	9226034	+	12.6472	0.00906938	10	AGCACATGCT
Gata1/2/3	chr5	peak0038791	FALSE	TRUE	mm0655	ZFC2H2::ZIC4	FALSE	9231003	9231017	+	14.6046	0.00571479	15	GGACCCCCGCCGTGC
Gata1/2/3	chr5	peak0038791	FALSE	TRUE	mm1045	ZFC2H2::ZIC1	FALSE	9231003	9231016	+	13.5877	0.00782998	14	GGACCCCCGCCGTG
Gata1/2/3	chr5	peak0038791	FALSE	TRUE	mm0902	NA	FALSE	9231037	9231044	+	14.3362	0.00408012	8	CGTTGTCT
Gata1/2/3	chr5	peak0038791	FALSE	TRUE	mm1028	NA	FALSE	9231097	9231104	+	12.6184	0.00418118	8	CCATTGTC
Gata1/2/3	chr5	peak0038791	FALSE	TRUE	mm0640	ZFC2H2::SP2	FALSE	9231111	9231127	+	18.257	0.001384	17	ATACGTCCCACCCACTC
Gata1/2/3	chr5	peak0038791	FALSE	TRUE	mm1416	HMGBOX::SOX3	FALSE	9231139	9231148	+	11.7857	0.00611939	10	CCATTGTCAC
Gata1/2/3	chr5	peak0038791	FALSE	TRUE	mm1013	NA	FALSE	9231153	9231166	-	14.9418	0.00267827	14	AAAGACAACAGTGT
Gata1/2/3	chr5	peak0038791	FALSE	TRUE	mm0985	NA	FALSE	9231153	9231164	-	14.0679	0.0038373	12	AGACAACAGTGT
Gata1/2/3	chr5	peak0038791	FALSE	TRUE	mm0351	::REM16	FALSE	9231164	9231177	-	13.2831	0.00315877	14	CATTGTCCCCCAAA
Gata1/2/3	chr5	peak0038791	FALSE	TRUE	mm0785	HMGBOX::SOX30	FALSE	9231170	9231177	-	12.3291	0.00979478	8	CATTGTCC
Gata1/2/3	chr5	peak0038798	FALSE	TRUE	mm0252	FORKHEAD::FOXJ2/FOXJ3	FALSE	9242841	9242854	-	18.6009	0.00192579	14	GAAAACAGTCAACA
Gata1/2/3	chr5	peak0038798	FALSE	TRUE	mm1566	FORKHEAD::FOXJ3	FALSE	9242841	9242852	-	18.8944	0.004363	12	AAACAGTCAACA
Gata1/2/3	chr5	peak0038798	FALSE	TRUE	mm0534	HOMEOBOX::ALX1/ALX3	FALSE	9242852	9242861	-	11.708	0.00757963	10	TCTAATTGAA
Gata1/2/3	chr5	peak0038798	FALSE	TRUE	mm0740	HOMEOBOX::ARGFX	FALSE	9242852	9242861	+	12.1641	0.00853222	10	TTCAATTAGA
Gata1/2/3	chr5	peak0038798	FALSE	TRUE	mm0367	::SOX2	FALSE	9242982	9242993	-	14.2254	0.00285212	12	GAACAACAGGCG
Gata1/2/3	chr5	peak0038799	FALSE	TRUE	mm0418	::RBM38	FALSE	9243468	9243477	-	13.4078	0.00277617	10	CTGGTGTGTG
Gata1/2/3	chr5	peak0038799	FALSE	TRUE	mm1025	NA	FALSE	9243503	9243516	-	15.7241	0.000419076	14	CACCGAGGAAACAA
Gata1/2/3	chr5	peak0038799	FALSE	TRUE	mm0860	NA	FALSE	9243506	9243513	-	14.6392	0.0094421	8	CGAGGAAA
Gata1/2/3	chr5	peak0038799	FALSE	TRUE	mm1428	ZFC2H2::ZSCAN10	FALSE	9243578	9243587	+	12.4478	0.000581251	10	TATTCCCCCT
Gata1/2/3	chr5	peak0038799	FALSE	TRUE	mm0319	HOMEOBOX/POU::POU2F3/POU3F2/POU3F4	FALSE	9243593	9243604	+	11.8581	0.00581799	12	TGATGTGCATTT
Gata1/2/3	chr5	peak0038799	FALSE	TRUE	mm0716	GATA::GATA3	FALSE	9243621	9243631	-	14.4784	0.00575109	11	AGATAAGGTCT
Gata1/2/3	chr5	peak0038799	FALSE	TRUE	mm0161	GATA::GATA3/GATA4/GATA5	FALSE	9243624	9243631	-	11.0162	0.00684816	8	AGATAAGG
Gata1/2/3	chr5	peak0038799	FALSE	TRUE	mm0308	GATA::GATA2/GATA4	FALSE	9243624	9243632	-	10.8099	0.00973533	9	GAGATAAGG
Gata1/2/3	chr5	peak0038799	FALSE	TRUE	mm1460	GATA::GATA6	FALSE	9243625	9243632	-	10.2678	0.00430818	8	GAGATAAG
Gata1/2/3	chr5	peak0038800	FALSE	TRUE	mm0527	ZFC2H2::GFI1B	FALSE	9244499	9244509	-	13.1945	0.00660161	11	GGAAATCTGGT
Gata1/2/3	chr5	peak0038800	FALSE	TRUE	mm0863	NA	FALSE	9244522	9244531	+	14.9372	0.00166736	10	GTACTTCCTT
Gata1/2/3	chr5	peak0038800	FALSE	TRUE	mm0303	ETS::ELF5	FALSE	9244523	9244534	-	15.6074	0.00226164	12	GAGAAGGAAGTA
Gata1/2/3	chr5	peak0038800	FALSE	TRUE	mm0515	FORKHEAD::FOXO1/FOXO4	FALSE	9244549	9244560	-	16.5818	0.00114058	12	TTTCCCCACCCG
Gata1/2/3	chr5	peak0038800	FALSE	TRUE	mm1103	FORKHEAD::FOXO3	FALSE	9244550	9244560	-	17.2727	0.000827734	11	TTTCCCCACCC
Gata1/2/3	chr5	peak0038800	FALSE	TRUE	mm0811	FORKHEAD::FOXK1/FOXO4	FALSE	9244558	9244567	+	9.98898	0.00994448	10	AAATAAACAA
Gata1/2/3	chr5	peak0038800	FALSE	TRUE	mm1159	FORKHEAD::FOXC1	FALSE	9244559	9244568	+	13.7076	0.00112877	10	AATAAACAAT
Gata1/2/3	chr5	peak0038800	FALSE	TRUE	mm0813	FORKHEAD::FOXJ3/FOXP1	FALSE	9244559	9244568	+	12.5254	0.00820013	10	AATAAACAAT
Gata1/2/3	chr5	peak0038800	FALSE	TRUE	mm1218	HMGBOX::SOX9	FALSE	9244562	9244570	+	12.9152	0.00441473	9	AAACAATGG
Gata1/2/3	chr5	peak0038800	FALSE	TRUE	mm0898	NA	FALSE	9244563	9244570	-	14.5405	0.00926658	8	CCATTGTT
Gata1/2/3	chr5	peak0038800	FALSE	TRUE	mm0794	HMGBOX::SOX18	FALSE	9244563	9244570	-	12.091	0.00935433	8	CCATTGTT
Gata1/2/3	chr5	peak0038800	FALSE	TRUE	mm1579	RUNT::RUNX3	FALSE	9244576	9244583	+	12.7867	0.000914381	8	AACCGCAA
Gata1/2/3	chr5	peak0038800	FALSE	TRUE	mm1071	ZFC2H2::SCRT1	FALSE	9244578	9244592	+	16.5163	0.00345769	15	CCGCAACAGGTTGTA
Gata1/2/3	chr5	peak0038800	FALSE	TRUE	mm1068	ZFC2H2::SCRT2	FALSE	9244578	9244590	+	15.5672	0.00736612	13	CCGCAACAGGTTG
Gata1/2/3	chr5	peak0038800	FALSE	TRUE	mm0191	ZFC2H2::SCRT1/SCRT2	FALSE	9244579	9244589	+	15.4314	0.00958807	11	CGCAACAGGTT
Gata1/2/3	chr5	peak0038800	FALSE	TRUE	mm0886	NA	FALSE	9244582	9244593	+	14.1892	0.00120823	12	AACAGGTTGTAC
Gata1/2/3	chr5	peak0038800	FALSE	TRUE	mm0492	NA	FALSE	9244608	9244615	+	13.1405	0.00961098	8	AATGATGG
Gata1/2/3	chr5	peak0038800	FALSE	TRUE	mm0497	::MF0005.1_FORKHEAD_CLASS	FALSE	9244640	9244649	-	12.7655	0.0048414	10	GGTCTTTATT
Gata1/2/3	chr5	peak0038800	FALSE	TRUE	mm1008	NA	FALSE	9244669	9244682	-	13.4027	0.00419764	14	AGTTGCTCAGCGAT
Gata1/2/3	chr5	peak0038792	FALSE	FALSE	mm0215	HOMEOBOX/POU::POU1F1/POU3F1/POU3F2/POU3F4	FALSE	9231617	9231629	+	16.58	0.000378993	13	GTGAATTAATTAA
Gata1/2/3	chr5	peak0038792	FALSE	FALSE	mm1285	HOMEOBOX::PITX2	FALSE	9231617	9231629	+	11.6684	0.00578549	13	GTGAATTAATTAA
Gata1/2/3	chr5	peak0038792	FALSE	FALSE	mm1247	HOMEOBOX/PAX::PAX4	FALSE	9231618	9231633	+	15.0037	0.00075683	16	TGAATTAATTAATGAA
Gata1/2/3	chr5	peak0038792	FALSE	FALSE	mm1164	HOMEOBOX/POU::POU3F4	FALSE	9231618	9231628	+	13.2518	0.00872169	11	TGAATTAATTA
Gata1/2/3	chr5	peak0038792	FALSE	FALSE	mm0256	HOMEOBOX/PAX::EMX1/EMX2/PAX4	FALSE	9231619	9231632	-	16.1549	0.000175293	14	TCATTAATTAATTC
Gata1/2/3	chr5	peak0038792	FALSE	FALSE	mm0728	HOMEOBOX::LMX1B	FALSE	9231619	9231629	+	14.8617	0.00312409	11	GAATTAATTAA
Gata1/2/3	chr5	peak0038792	FALSE	FALSE	mm1486	ARID::ARID3B	FALSE	9231619	9231629	-	12.8397	0.0040413	11	TTAATTAATTC
Gata1/2/3	chr5	peak0038792	FALSE	FALSE	mm0727	HOMEOBOX::LMX1B	FALSE	9231619	9231629	+	12.8517	0.00445605	11	GAATTAATTAA
Gata1/2/3	chr5	peak0038792	FALSE	FALSE	mm0517	HOMEOBOX/ZFC2H2::ARX/BCL6	FALSE	9231620	9231629	-	13.4166	0.000403133	10	TTAATTAATT
Gata1/2/3	chr5	peak0038792	FALSE	FALSE	mm0805	HOMEOBOX/POU::POU3F3B/POU3F4	FALSE	9231620	9231629	-	9.58038	0.000889845	10	TTAATTAATT
Gata1/2/3	chr5	peak0038792	FALSE	FALSE	mm1529	HOMEOBOX::SEBOX	FALSE	9231620	9231629	+	14.6657	0.000912409	10	AATTAATTAA
Gata1/2/3	chr5	peak0038792	FALSE	FALSE	mm0320	HOMEOBOX::LHX1/LHX3/LHX5	FALSE	9231620	9231628	+	10.6411	0.0011865	9	AATTAATTA
Gata1/2/3	chr5	peak0038792	FALSE	FALSE	mm0237	HOMEOBOX::ENSCING00000016045/MIXL1.S/PBX4/VSX2	FALSE	9231620	9231630	+	13.9892	0.00502732	11	AATTAATTAAT
Gata1/2/3	chr5	peak0038792	FALSE	FALSE	mm1534	HOMEOBOX::SNAPOD2T00003340001	FALSE	9231620	9231629	+	10.4544	0.00988905	10	AATTAATTAA
Gata1/2/3	chr5	peak0038792	FALSE	FALSE	mm0523	HOMEOBOX::LHX6/POU6F1	FALSE	9231621	9231630	+	12.8443	0.00304305	10	ATTAATTAAT
Gata1/2/3	chr5	peak0038792	FALSE	FALSE	mm0122	HOMEOBOX::GSX1/GSX2/HOXB5/NKX11/VAX2	FALSE	9231621	9231630	+	10.3566	0.00372761	10	ATTAATTAAT
Gata1/2/3	chr5	peak0038792	FALSE	FALSE	mm0323	HOMEOBOX::DBX1/TLX2/VENTX3.2	FALSE	9231621	9231628	+	14.537	0.00437614	8	ATTAATTA
Gata1/2/3	chr5	peak0038792	FALSE	FALSE	mm0091	HOMEOBOX/PAX::ESX1/PAX4/RAX/UNCX/VSX1/ZFHX4	FALSE	9231621	9231629	+	11.5696	0.00443595	9	ATTAATTAA
Gata1/2/3	chr5	peak0038792	FALSE	FALSE	mm0127	HOMEOBOX/POU::LBX2/LHX2/NOTO/POU6F2/VSX2	FALSE	9231621	9231630	+	12.9607	0.00975966	10	ATTAATTAAT
Gata1/2/3	chr5	peak0038792	FALSE	FALSE	mm0207	HOMEOBOX::LHX4/LMX1A/LMX1B	FALSE	9231622	9231629	+	13.8074	0.0014556	8	TTAATTAA
Gata1/2/3	chr5	peak0038792	FALSE	FALSE	mm1126	HOMEOBOX::MEOX2	FALSE	9231622	9231638	-	15.2692	0.00147171	17	ATAATTTCATTAATTAA
Gata1/2/3	chr5	peak0038792	FALSE	FALSE	mm1383	HOMEOBOX::LBX2	FALSE	9231622	9231633	+	14.3652	0.00478927	12	TTAATTAATGAA
Gata1/2/3	chr5	peak0038792	FALSE	FALSE	mm0233	HOMEOBOX/POU::LHX9/POU1F1	FALSE	9231622	9231630	+	9.56735	0.00810129	9	TTAATTAAT
Gata1/2/3	chr5	peak0038792	FALSE	FALSE	mm1128	HOMEOBOX::LHX2	FALSE	9231623	9231637	-	15.3416	0.00172432	15	TAATTTCATTAATTA
Gata1/2/3	chr5	peak0038792	FALSE	FALSE	mm0036	HOMEOBOX::ALX1/ALX3/ALX4/ARX/DRGX/UNCX	FALSE	9231626	9231638	+	15.1533	0.00140758	13	TTAATGAAATTAT
Gata1/2/3	chr5	peak0038792	FALSE	FALSE	mm1376	HOMEOBOX::PROP1	FALSE	9231627	9231637	-	15.8918	0.00133087	11	TAATTTCATTA
Gata1/2/3	chr5	peak0038792	FALSE	FALSE	mm0739	HOMEOBOX::MIXL1/PROP1	FALSE	9231627	9231637	-	17.4667	0.00196054	11	TAATTTCATTA
Gata1/2/3	chr5	peak0038792	FALSE	FALSE	mm0260	HOMEOBOX::MIXL1/PROP1	FALSE	9231627	9231637	+	15.1391	0.00245234	11	TAATGAAATTA
Gata1/2/3	chr5	peak0038792	FALSE	FALSE	mm0056	HOMEOBOX::PHOX2A/PHOX2B/PROP1/PRRX1	FALSE	9231627	9231637	-	16.1923	0.00381849	11	TAATTTCATTA
Gata1/2/3	chr5	peak0038792	FALSE	FALSE	mm1490	HLH::ARNT	FALSE	9231648	9231659	+	14.8797	3.74448e-05	12	AAGCACGTGATT
Gata1/2/3	chr5	peak0038792	FALSE	FALSE	mm1496	HLH::USF1	FALSE	9231649	9231659	-	13.3185	0.00998401	11	AATCACGTGCT
Gata1/2/3	chr5	peak0038792	FALSE	FALSE	mm1468	HLH::SOHLH2	FALSE	9231650	9231658	+	10.9958	0.00495693	9	GCACGTGAT
Gata1/2/3	chr5	peak0038792	FALSE	FALSE	mm1491	HLH::ARNT2	FALSE	9231650	9231659	+	11.4943	0.00515904	10	GCACGTGATT
Gata1/2/3	chr5	peak0038792	FALSE	FALSE	mm0414	::ATHB34	FALSE	9231655	9231664	-	13.1451	0.00495178	10	TTGTTAATCA
Gata1/2/3	chr5	peak0038792	FALSE	FALSE	mm1308	ZFC2H2::ZNF449	FALSE	9231688	9231697	-	15.1774	0.00179654	10	ACGCCCCACC
Gata1/2/3	chr5	peak0038792	FALSE	FALSE	mm1307	ZFC2H2::ZNF449	FALSE	9231688	9231697	-	12.3123	0.0069416	10	ACGCCCCACC
Gata1/2/3	chr5	peak0038792	FALSE	FALSE	mm0641	ZFC2H2::ZNF23	FALSE	9231734	9231752	-	26.9376	0.000116932	19	TCACCCATGGCCCCGACCA
Gata1/2/3	chr5	peak0038792	FALSE	FALSE	mm0852	NA	FALSE	9231817	9231826	+	13.8502	0.00299579	10	TTTCGGAAAT
Gata1/2/3	chr5	peak0038793	FALSE	FALSE	mm0700	ETS::SPIB	FALSE	9231910	9231922	-	14.6181	0.00801261	13	AATAAGGGAAGTT
Gata1/2/3	chr5	peak0038793	FALSE	FALSE	mm0483	::HAP2	FALSE	9231940	9231947	+	11.8233	0.00926334	8	CTCATTGA
Gata1/2/3	chr5	peak0038793	FALSE	FALSE	mm1397	HOMEOBOX/POU::POU3F1	FALSE	9231941	9231957	-	12.3158	0.00917662	17	TGATTAGGTTTCAATGA
Gata1/2/3	chr5	peak0038793	FALSE	FALSE	mm1145	HOMEOBOX::DUXA	FALSE	9231946	9231958	+	14.3934	0.00501812	13	GAAACCTAATCAA
Gata1/2/3	chr5	peak0038793	FALSE	FALSE	mm0751	HOMEOBOX::LHX6	FALSE	9231951	9231958	-	10.2575	0.00345022	8	TTGATTAG
Gata1/2/3	chr5	peak0038793	FALSE	FALSE	mm1335	HOMEOBOX/PAX::PAX3	FALSE	9231957	9231967	-	10.9565	0.00709293	11	TTTACATGGTT
Gata1/2/3	chr5	peak0038793	FALSE	FALSE	mm1454	UNKNOWN::MTF2	FALSE	9231999	9232009	+	13.1391	0.000352815	11	CCCCCGACGGC
Gata1/2/3	chr5	peak0038793	FALSE	FALSE	mm1552	THAP::PRKRIRB	FALSE	9231999	9232010	+	12.2082	0.000534077	12	CCCCCGACGGCA
Gata1/2/3	chr5	peak0038793	FALSE	FALSE	mm1155	HOMEOBOX/POU::POU1F1	FALSE	9232009	9232025	-	14.7927	0.0042094	17	CTAATGAATTTTTCATG
Gata1/2/3	chr5	peak0038793	FALSE	FALSE	mm1161	HOMEOBOX/POU::POU4F1	FALSE	9232009	9232022	-	15.5464	0.00457257	14	ATGAATTTTTCATG
Gata1/2/3	chr5	peak0038793	FALSE	FALSE	mm0883	NA	FALSE	9232018	9232027	-	14.2549	0.00191122	10	GGCTAATGAA
Gata1/2/3	chr5	peak0038793	FALSE	FALSE	mm0874	NA	FALSE	9232019	9232026	+	14.6604	0.00302129	8	TCATTAGC
Gata1/2/3	chr5	peak0038793	FALSE	FALSE	mm0426	::CRZ1	FALSE	9232022	9232029	-	11.8307	0.00247283	8	GGGGCTAA
Gata1/2/3	chr5	peak0038793	FALSE	FALSE	mm0471	::ARNT:AHR	FALSE	9232088	9232095	-	11.8607	0.00817332	8	TCAAGCTA
Gata1/2/3	chr5	peak0038793	FALSE	FALSE	mm0365	::RAMOSA1	FALSE	9232102	9232113	+	15.9442	0.00631785	12	TCTCTTTCTCTC
Gata1/2/3	chr5	peak0038794	FALSE	FALSE	mm1230	TBOX::TBX19	FALSE	9234108	9234127	+	17.2159	0.000768784	20	ACTATCACAAAGGTGTGAAA
Gata1/2/3	chr5	peak0038794	FALSE	FALSE	mm1235	TBOX::TBX20	FALSE	9234114	9234128	+	16.8428	0.000671011	15	ACAAAGGTGTGAAAA
Gata1/2/3	chr5	peak0038794	FALSE	FALSE	mm0227	TBOX::TBX1/TBX18	FALSE	9234116	9234127	+	15.3601	0.00233214	12	AAAGGTGTGAAA
Gata1/2/3	chr5	peak0038794	FALSE	FALSE	mm1231	TBOX::EOMES	FALSE	9234117	9234129	+	18.2996	0.000106548	13	AAGGTGTGAAAAA
Gata1/2/3	chr5	peak0038794	FALSE	FALSE	mm0575	TBOX::TBR1/TBX2	FALSE	9234117	9234127	+	19.6975	0.000142181	11	AAGGTGTGAAA
Gata1/2/3	chr5	peak0038794	FALSE	FALSE	mm0795	TBOX::TBX2	FALSE	9234117	9234126	-	9.75308	0.000680375	10	TTCACACCTT
Gata1/2/3	chr5	peak0038794	FALSE	FALSE	mm0571	TBOX::TBX21	FALSE	9234117	9234126	+	17.4444	0.00071244	10	AAGGTGTGAA
Gata1/2/3	chr5	peak0038794	FALSE	FALSE	mm0047	TBOX::EOMES/TBX15/TBX20/TBX21/TBX3/TBX6	FALSE	9234117	9234126	+	15.1817	0.000929107	10	AAGGTGTGAA
Gata1/2/3	chr5	peak0038794	FALSE	FALSE	mm1236	TBOX::TBX20	FALSE	9234117	9234127	+	16.8986	0.00114602	11	AAGGTGTGAAA
Gata1/2/3	chr5	peak0038794	FALSE	FALSE	mm0833	TBOX::TBX2/TBX3	FALSE	9234117	9234126	+	12.6218	0.00296737	10	AAGGTGTGAA
Gata1/2/3	chr5	peak0038794	FALSE	FALSE	mm0908	NA	FALSE	9234118	9234129	-	16.9314	0.000165794	12	TTTTTCACACCT
Gata1/2/3	chr5	peak0038794	FALSE	FALSE	mm1450	TBOX::TBX1	FALSE	9234118	9234128	+	15.7299	0.00046027	11	AGGTGTGAAAA
Gata1/2/3	chr5	peak0038794	FALSE	FALSE	mm0574	TBOX::EOMES/TBR1	FALSE	9234118	9234127	+	17.0888	0.000757916	10	AGGTGTGAAA
Gata1/2/3	chr5	peak0038794	FALSE	FALSE	mm1030	NA	FALSE	9234118	9234129	-	15.3075	0.00152368	12	TTTTTCACACCT
Gata1/2/3	chr5	peak0038794	FALSE	FALSE	mm1580	TBOX::EOMES	FALSE	9234118	9234126	+	15.3299	0.00258343	9	AGGTGTGAA
Gata1/2/3	chr5	peak0038794	FALSE	FALSE	mm0082	HLH/TBOX::MGA/TBX1/TBX15/TBX4/TBX5	FALSE	9234118	9234125	+	15.2534	0.00706196	8	AGGTGTGA
Gata1/2/3	chr5	peak0038794	FALSE	FALSE	mm0910	NA	FALSE	9234119	9234128	+	17.0413	0.000621403	10	GGTGTGAAAA
Gata1/2/3	chr5	peak0038794	FALSE	FALSE	mm0913	NA	FALSE	9234119	9234126	-	14.7135	0.00422232	8	TTCACACC
Gata1/2/3	chr5	peak0038794	FALSE	FALSE	mm0909	NA	FALSE	9234119	9234126	-	13.3131	0.00490797	8	TTCACACC
Gata1/2/3	chr5	peak0038794	FALSE	FALSE	mm0578	HOMEOBOX::ESX1/PHOX2B	FALSE	9234129	9234136	-	13.8512	0.00296892	8	TAATTAGT
Gata1/2/3	chr5	peak0038794	FALSE	FALSE	mm0032	HOMEOBOX::ALX3/ALX4/ARX/DRGX/ESX1/HESX1/PHOX2A/VSX1	FALSE	9234130	9234137	-	11.4506	0.0045339	8	GTAATTAG
Gata1/2/3	chr5	peak0038794	FALSE	FALSE	mm0312	HOMEOBOX::EMX2/HOXD3	FALSE	9234130	9234137	+	14.2319	0.00467426	8	CTAATTAC
Gata1/2/3	chr5	peak0038794	FALSE	FALSE	mm0067	HOMEOBOX::LHX6/LHX8/VENTX/VSX1/VSX2	FALSE	9234130	9234137	+	13.2219	0.00567087	8	CTAATTAC
Gata1/2/3	chr5	peak0038794	FALSE	FALSE	mm0007	HOMEOBOX::EMX1/EVX1/EVX2/HOXA1/HOXA2/HOXB5/HOXD1/VAX2	FALSE	9234130	9234137	+	12.5408	0.00679357	8	CTAATTAC
Gata1/2/3	chr5	peak0038794	FALSE	FALSE	mm0028	HOMEOBOX::EMX1/EN1/EN2/HOXB2/MNX1/NOTO/VAX1	FALSE	9234130	9234137	+	12.5415	0.00779344	8	CTAATTAC
Gata1/2/3	chr5	peak0038794	FALSE	FALSE	mm0025	HOMEOBOX::DRGX/EMX2/ESX1/LMX1A/RAX/UNCX/VAX1/VAX2/VSX1/VSX2	FALSE	9234130	9234137	-	12.2843	0.00786713	8	GTAATTAG
Gata1/2/3	chr5	peak0038794	FALSE	FALSE	mm0890	NA	FALSE	9234132	9234139	+	11.5953	0.00183097	8	AATTACGC
Gata1/2/3	chr5	peak0038794	FALSE	FALSE	mm0868	NA	FALSE	9234201	9234208	+	12.8569	0.00464837	8	CTCCTAAA
Gata1/2/3	chr5	peak0038794	FALSE	FALSE	mm1507	BZIP1::FOSL1	FALSE	9234229	9234239	+	13.6261	0.000254354	11	TGATGACTCAA
Gata1/2/3	chr5	peak0038794	FALSE	FALSE	mm0259	HOMEOBOX::EN1/GBX2	FALSE	9234229	9234242	+	14.8299	0.00583809	14	TGATGACTCAATTA
Gata1/2/3	chr5	peak0038794	FALSE	FALSE	mm1462	BZIP1::JUND	FALSE	9234230	9234239	+	14.1104	0.00711976	10	GATGACTCAA
Gata1/2/3	chr5	peak0038794	FALSE	FALSE	mm0331	BZIP1::JUN/JUND	FALSE	9234231	9234239	+	14.6656	0.0030066	9	ATGACTCAA
Gata1/2/3	chr5	peak0038794	FALSE	FALSE	mm0328	BZIP1::JUN/JUND	FALSE	9234231	9234239	+	13.5945	0.00513162	9	ATGACTCAA
Gata1/2/3	chr5	peak0038794	FALSE	FALSE	mm0256	HOMEOBOX/PAX::EMX1/EMX2/PAX4	FALSE	9234237	9234250	-	14.2063	0.00698398	14	CAATTTCTTAATTG
Gata1/2/3	chr5	peak0038794	FALSE	FALSE	mm1370	HOMEOBOX::TLX3	FALSE	9234245	9234266	+	13.7746	0.00657768	22	AAATTGCGCCTTGTATCTATTG
Gata1/2/3	chr5	peak0038794	FALSE	FALSE	mm1214	MH1::NFIA	FALSE	9234281	9234290	-	13.0137	0.00542146	10	TGTGCCAAAT
Gata1/2/3	chr5	peak0038801	FALSE	FALSE	mm1453	UNKNOWN::PHF1	FALSE	9254926	9254935	+	8.69849	0.00762284	10	TTGTCGGGTC
Gata1/2/3	chr5	peak0038801	FALSE	FALSE	mm1306	ZFC2H2::KLF17	FALSE	9254940	9254951	+	13.6186	0.0056006	12	CGCCACACCCTG
Gata1/2/3	chr5	peak0038801	FALSE	FALSE	mm0134	ZFC2H2::KLF2/KLF4/KLF6	FALSE	9254940	9254950	+	14.0783	0.0087146	11	CGCCACACCCT
Gata1/2/3	chr5	peak0038801	FALSE	FALSE	mm1013	NA	FALSE	9255007	9255020	-	15.8921	0.00100435	14	ACAGACACCTGGCT
Gata1/2/3	chr5	peak0038801	FALSE	FALSE	mm1547	SAND::ENSCING00000003435	FALSE	9255063	9255072	-	12.8435	0.000229885	10	TGACGTCAAT
Gata1/2/3	chr5	peak0038801	FALSE	FALSE	mm1003	NA	FALSE	9255064	9255071	+	12.4781	0.00494964	8	TTGACGTC
Gata1/2/3	chr5	peak0038801	FALSE	FALSE	mm0326	BZIP1::CREB1	FALSE	9255065	9255074	-	15.3181	0.00292841	10	GGTGACGTCA
Gata1/2/3	chr5	peak0038801	FALSE	FALSE	mm1459	BZIP1::CREB1	FALSE	9255065	9255075	-	13.9308	0.00871158	11	AGGTGACGTCA
Gata1/2/3	chr5	peak0038801	FALSE	FALSE	mm0920	NA	FALSE	9255065	9255076	-	13.7405	0.00970591	12	AAGGTGACGTCA

## Sheet: Supplementary Data 3
	a) Genome sources
	Species acronym	Species name	Genome version	Taxonomy
	Hsap	Homo sapiens	Ensembl 102	Metazoa, Bilateria, Deuterostomia, Chordata, Vertebrata, Mammalia
	Mondom	Monodelphis domestica	Ensembl 102	Metazoa, Bilateria, Deuterostomia, Chordata, Vertebrata, Mammalia
	Mmus	Mus musculus	Ensembl 102	Metazoa, Bilateria, Deuterostomia, Chordata, Vertebrata, Mammalia
	Ornana	Ornithorhynchus anatinus	Ensembl 102	Metazoa, Bilateria, Deuterostomia, Chordata, Vertebrata, Mammalia
	Xentro	Xenopus tropicalis	Ensembl 102	Metazoa, Bilateria, Deuterostomia, Chordata, Vertebrata, Amphibia
	Xenlae	Xenopus laevis	NCBI GCA_001663975.1 Xenopus_laevis_v2 (aka Xenbase 10.0)	Metazoa, Bilateria, Deuterostomia, Chordata, Vertebrata, Amphibia
	Anocar	Anolis carolinensis	Ensembl 102	Metazoa, Bilateria, Deuterostomia, Chordata, Vertebrata, Reptilia
	Galgal	Gallus gallus	Ensembl 102	Metazoa, Bilateria, Deuterostomia, Chordata, Vertebrata, Dinosauria
	Taegut	Taeniopygia guttata	Ensembl 102	Metazoa, Bilateria, Deuterostomia, Chordata, Vertebrata, Dinosauria
	Drer	Danio rerio	Ensembl 102	Metazoa, Bilateria, Deuterostomia, Chordata, Vertebrata, Actinopterygii
	Lepocu	Lepisosteus oculatus	Ensembl 102	Metazoa, Bilateria, Deuterostomia, Chordata, Vertebrata, Actinopterygii
	Calmil	Callorhinchus milii	Ensembl 102	Metazoa, Bilateria, Deuterostomia, Chordata, Vertebrata, Chondrichthyes
	Latcha	Latimeria chalumnae	Ensembl 102	Metazoa, Bilateria, Deuterostomia, Chordata, Vertebrata, Coelacanthiformes
	Petmar	Petromyzon marinus	Ensembl 102	Metazoa, Bilateria, Deuterostomia, Chordata, Vertebrata
	Cint	Ciona intestinalis	Ensembl 102	Metazoa, Bilateria, Deuterostomia, Chordata, Tunicata, Ascidiacea
	Halaur	Halocynthia aurantium	ANISEED CNRS DB https://www.aniseed.cnrs.fr/aniseed/download/download_data	Metazoa, Bilateria, Deuterostomia, Chordata, Tunicata, Ascidiacea
	Botlea	Botrylloides leachii	ANISEED CNRS DB https://www.aniseed.cnrs.fr/aniseed/download/download_data assembly SBv3 annot v5	Metazoa, Bilateria, Deuterostomia, Chordata, Tunicata, Ascidiacea
	Oikdio	Oikopleura dioica	NCBI GCA_000209535.1 ASM20953v1	Metazoa, Bilateria, Deuterostomia, Chordata, Tunicata, Appendicularia
	Bflo	Branchiostoma floridae	NCBI GCA_000003815.2 Bfl_VNyyK	Metazoa, Bilateria, Deuterostomia, Chordata, Cephalochordata
	Brabel	Branchiostoma belcheri	NCBI GCF_001625305.1	Metazoa, Bilateria, Deuterostomia, Chordata, Cephalochordata
	Bralan	Branchiostoma lanceolatum	NCBI GCA_927797965.1; v3, chromosomal assembly from Manuel Irimia	Metazoa, Bilateria, Deuterostomia, Chordata, Cephalochordata
	Spur	Strongylocentrotus purpuratus	NCBI GCA_000002235.4 Spur_5.0	Metazoa, Bilateria, Deuterostomia, Ambulacraria, Echinodermata
	Skow	Saccoglossus kowalevskii	NCBI GCA_000003605.1 Skow_1.1	Metazoa, Bilateria, Deuterostomia, Ambulacraria, Hemichordata
	Dmel	Drosophila melanogaster	Ensembl Metazoa 49 BDGP6.28	Metazoa, Bilateria, Protostomia, Ecdysozoa, Arthropoda, Insecta, Diptera
	Tcas	Tribolium castaneum	Ensembl Metazoa 49, Tcas5.2	Metazoa, Bilateria, Protostomia, Ecdysozoa, Arthropoda, Insecta, Coleoptera
	Ctel	Capitella teleta	NCBI GCA_000328365.1_Capca1	Metazoa, Bilateria, Protostomia, Lophotrochozoa, Annelida
	Cgig	Crassostrea gigas	NCBI GCF_902806645.1_cgigas_uk_roslin_v1	Metazoa, Bilateria, Protostomia, Lophotrochozoa, Mollusca, Bivalvia
	Nvec	Nematostella vectensis	Combined JGI + Vienna annotation. https://doi.org/10.1016/j.cell.2018.05.019	Metazoa, Cnidaria, Anthozoa, Hexacorallia, Actiniaria
	Dgig	Dendronephthya gigantea	NCBI GCF_004324835.1_DenGig_1.0	Metazoa, Cnidaria, Anthozoa, Octocorallia
	Hvul	Hydra vulgaris	NIH https://research.nhgri.nih.gov/hydra/	Metazoa, Cnidaria, Medusozoa, Hydrozoa
	Tadh	Trichoplax adhaerens H1	Ensembl Metazoa 49	Metazoa, Placozoa
	Hhon	Hoilungia hongkongensis H13	Bitbucket: https://bitbucket.org/molpalmuc/hoilungia-genome/src/master/	Metazoa, Placozoa
	b) Transcription factor homology searches
	TF family	Pfam domains	hmmsearch threshold	Inflation parameter for MCL
	ABF1	BAF1_ABF1	GA	1.1
	AF-4	AF-4	GA	1.1
	AFT	AFT	GA	1.1
	Androgen_receptor	Androgen_recep	GA	1.1
	AP-2	TF_AP-2	GA	1.1
	AP2	AP2	GA	1.1
	APSES	KilA-N	GA	1.1
	ARID_BRIGHT	ARID	GA	1.1
	AT_hook	AT_hook	GA	1.1
	B3	B3	GA	1.1
	BBR_GAGA	GAGA_bind	GA	1.1
	BES1_BZR	BES1_N	GA	1.1
	Brinker	BrkDBD	GA	1.1
	bZIP	bZIP_1,bZIP_2,bZIP_Maf,Jun,PAP1	GA	1.2
	CG-1	CG-1	GA	1.1
	Copper-fist	Copper-fist	GA	1.1
	CSD	CSD	GA	1.1
	DBD_Tnp_MULE	DBD_Tnp_Mut	GA	1.1
	Doublesex_DM	DM,Dmrt1	GA	1.1
	E2F_TDP	DP,E2F_CC-MB,E2F_TDP	GA	1.1
	EIN3	EIN3	GA	1.1
	Ets	Ets,ETS_PEA3_N	GA	1.1
	FAR_FHY3	FAR1	GA	1.1
	Fez1	Fez1	GA	1.1
	FLO_LFY	C_LFY_FLO	GA	1.1
	Forkhead	Forkhead	GA	1.1
	Fungal_ZF	Fungal_trans,Zn_clus	GA	1.1
	GATA	GATA	GA	1.1
	GCM	GCM	GA	1.1
	GCR1	GCR1_C	GA	1.1
	Grainyhead_LSF	CP2	GA	1.1
	GRAS	GRAS	GA	1.1
	GTF2-like	GTF2I	GA	1.1
	HLH	COE1_DBD,COE1_HLH,Hairy_orange,HLH,Neuro_bHLH	GA	1.2
	HMGbox_Sox	HMG_box,HMG_box_2,HMG_box_5,MATalpha_HMGbox	GA	1.1
	Homeodomains	Homeobox_KN,Homeodomain,HPD,HNF-1_N,Pou,CUT,PAX,OAR	GA	1.3
	HSF	HSF_DNA-bind	GA	1.1
	IBD	IBD	GA	1.1
	ICP4	Herpes_ICP4_C	GA	1.1
	IRF	IRF	GA	1.1
	LAG1_CSL	BTD,LAG1-DNAbind	GA	1.1
	LOB	LOB	GA	1.1
	MADS-box_SRF	SRF-TF	GA	1.1
	MBD	MBD	GA	1.1
	mTERF	mTERF	GA	1.1
	Myb	MADF_DNA_bdg,Myb_DNA-bind_2,Myb_DNA-bind_3,Myb_DNA-bind_4,Myb_DNA-bind_5,Myb_DNA-bind_6,Myb_DNA-bind_7,Myb_DNA-binding,SANT_DAMP1_like	GA	1.1
	NAM_NAC	NAM	GA	1.1
	Ndt80_PhoG	NDT80_PhoG	GA	1.1
	NFX1_ZF	zf-NF-X1	GA	1.1
	NFYA	CBFB_NFYA	GA	1.1
	NFYB_NFYC	CBFD_NFYB_HMF	GA	1.1
	NRF1	Nrf1_DNA-bind	GA	1.1
	P53	CEP1-DNA_bind,P53	GA	1.1
	Pipsqueak	HTH_psq	GA	1.1
	PLATZ	PLATZ	GA	1.1
	RFX	RFX_DNA_binding	GA	1.1
	RHD_Rel	RHD_DNA_bind	GA	1.1
	Runt_Runx	Runt	GA	1.1
	RWP-RK	RWP-RK	GA	1.1
	S1FA	S1FA	GA	1.1
	SAND	SAND	GA	1.1
	SBP	SBP	GA	1.1
	SMAD_MH1	MH1	GA	1.1
	STAT	Dict-STAT-coil,STAT_bind	GA	1.1
	STE	STE	GA	1.1
	Storekeeper	DUF573	GA	1.1
	T-box	T-box	GA	1.1
	TBP	TBP	GA	1.1
	TCP	TCP	GA	1.1
[truncated: 815 more rows]

## Sheet: Supplementary Data 4
	a) Cell type annotation					b) Neural reclustering			c) Endoderm reclustering			d) Somites reclustering
[truncated: 177 more rows]

[truncated: 2 more sheets: Supplementary Data 5, Supplementary Data 6]
