# Supplementary material for: An amphioxus neurula stage cell atlas supports a complex scenario for the emergence of vertebrate head mesoderm
Source: Nat Commun. 2024 May 29;15:4550. doi: 10.1038/s41467-024-48774-4 (PMC11136973; doi:10.1038/s41467-024-48774-4)
Supplement: Supplementary file 6 — Source Data [file 41467_2024_48774_MOESM6_ESM.xlsx]

## Sheet: Figure 1c
	Metacell footprints (fold change values), all genes
	Gene	1	2	3	4	5	6	7	8	9	10	11	12	13	14	15	16	17	18	19	20	21	22	23	24	25	26	27	28	29	30	31	32	33	34	35	36	37	38	39	40	41	42	43	44	45	46	47	48
	BLAG01000001	1	1	1	1	1	1	1	1	1	1	1	1	1	1	1	1	1	1	1	1	1.05	1	1	1.04	1	1.01	1	1	1	1	1	1	1	1	1	1	1	1	1	1	1	1	1	1	1	1	1	1
	BLAG01000002	1	1.01	1	1	1	1	1	1	1	1	1	1	1	1	1	1	1	1.05	1	1	1	1	1	1	1	1	1	1	1	1	1	1	1	1	1.03	1	1	1	1	1	1	1	1	1.05	1	1	1	1
	BLAG01000003	1.29	1.44	1.5	1.54	1.13	1.28	1.67	1.79	1.43	1.61	1.33	2.15	1.26	1.71	1.31	1.11	1.07	1.23	1.05	1.35	1.24	1.42	1.25	1.09	1.33	1.19	1.3	1.25	1.18	1.01	1.27	1.26	0.94	0.99	1.07	1.14	1.16	1.17	1.37	1.24	1.43	1.03	1.3	1.11	1.12	1.14	1.07	1.27
	BLAG01000004	1	1	1	1	1	1	1	1	1	1	1	1	1	1.03	1	1	1.14	1	1	1	1	1	1	1	1	1	1	1	1	1	1	1	1	1	1	1.03	1	1	1	1	1	1	1.15	1	1	1	1	1
	BLAG01000005	1	1	1	1	1	1	1	1	1	1	1	1	1	1	1	1	1	1	1	1	1	1	1	1	1	1	1	1	1	1	1	1	1	1	1	1	1	1	1	1	1	1	1	1	1	1	1	1
	BLAG01000006	0.99	1.46	1.07	1.47	0.96	1.01	0.96	1.06	0.96	0.99	1.18	1.02	1.15	0.96	0.98	0.97	0.96	0.96	0.96	0.96	0.96	0.96	0.99	1.08	0.98	0.97	0.96	0.96	1.02	1.03	0.96	1	0.96	1.17	1.27	1.01	0.96	0.96	0.96	1.08	1.06	1.11	0.96	0.96	0.99	0.96	0.99	1.05
	BLAG01000007	1	1.01	1	1	1	1	1	1	1	1	1.09	1	1	1.03	1	1	1	1	1	1	1	1	1	1	1	1	1	1	1	1	1	1	1	1	1	1	1	1	1	1	1	1	1	1	1	1	1.03	1
	BLAG01000008	0.99	0.98	0.97	0.97	0.97	1.02	0.97	0.97	0.97	0.97	0.97	0.97	0.97	1	0.97	0.97	0.97	0.97	0.97	0.97	0.97	0.97	0.99	0.97	0.97	0.97	0.98	0.97	0.97	0.97	0.97	0.97	0.97	0.97	0.97	0.99	0.97	0.97	0.97	0.97	0.97	1.06	0.97	1.02	0.97	0.97	0.97	0.97
	BLAG01000009	1	1.06	1	1.01	1	1	1	1	1	1.03	1	1	1	1	1	1	1	1	1	1	1	1	1	1	1	1	1	1	1	1	1	1	1	1	1	1	1	1	1	1	1	1	1	1	1	1.02	1	1
	BLAG01000011	1.08	1.04	1.07	1.08	1	1	1.12	1	1	1	1.18	1	1.06	1	1	1	1	1.05	1	1	1	1	1.02	1	1	1.01	1	1	1	1	1	1	1	1	1.03	1.03	1	1	1	1	1	1	1	1	1.02	1.09	1.07	1
	BLAG01000012	1	1	1.02	1	1	1	1	1	1	1	1.09	1	1.06	1	1.02	1	1	1	1	1	1	1	1.02	1	1	1.02	1	1.09	1	1	1	1	1	1	1	1	1	1	1	1	1	1	1	1	1.02	1	1	1
	BLAG01000018	1.02	1.01	1.06	1.04	1	1	1.12	1.11	1	1	1	1.06	1	1	1	1.01	1.14	1	1	1	1	1	1.02	1.08	1.06	1.01	1.01	1.24	1.06	1	1	1.04	1	1	1	1	1	1	1	1	1.13	1	1	1.05	1.06	1.07	1.06	1
	BLAG01000019	0.96	0.96	0.92	0.91	1.09	1.06	0.9	1	0.9	0.93	0.9	0.9	0.9	0.9	0.9	0.95	0.9	0.9	0.94	0.9	0.94	0.95	0.96	0.9	0.9	0.96	0.94	0.9	0.9	1.08	1.27	0.94	0.9	0.95	1	0.93	0.93	0.9	1.04	1.01	0.96	0.9	1.04	0.9	0.92	0.95	0.93	0.9
	BLAG01000020	0.82	0.99	0.86	1.04	0.75	0.83	0.84	0.69	1.13	0.84	1.1	0.93	0.86	0.96	1.14	0.94	0.71	1.05	0.97	1.19	0.91	0.88	1.08	1.05	1.12	0.9	0.93	0.8	1.03	1.25	1.04	1.13	0.62	1.04	0.82	0.93	0.84	1.24	0.91	1.15	0.91	0.8	0.96	1.03	0.88	0.85	0.95	0.87
	BLAG01000021	0.47	0.48	0.48	0.45	0.7	0.46	0.56	0.5	0.38	0.48	0.48	0.49	0.44	0.53	0.41	0.44	0.54	0.42	0.42	0.55	0.45	0.47	0.53	0.71	0.5	0.44	0.44	0.63	0.6	0.5	0.63	0.58	0.48	0.87	0.54	0.56	0.49	0.66	0.74	0.67	0.54	0.49	0.55	0.63	0.57	0.66	0.61	0.61
	BLAG01000025	1	1.11	1.63	1.05	1	1	1	1	1	1.06	1.23	1.05	1	1	1.02	1	1	1	1	1	1	1	1	1	1	1	1	1	1	1	1	1	1	1	1	1	1	1	1	1	1	1	1	1	1	1	1	1
	BLAG01000030	1	1	1.02	1	1	1	1	1	1	1	1	1	1	1.03	1	1	1	1	1	1	1	1	1.05	1	1	1	1.01	1	1	1	1	1	1	1	1	1	1	1	1	1	1	1	1	1	1	1	1	1.06
	BLAG01000032	1	1.01	1	1.02	1	1	1	1	1	1	1	1	1	1	1	1.01	1	1	1	1	1.05	1	1	1	1.03	1	1	1	1	1	1	1	1	1.06	1	1	1.06	1.24	1	1	1	1	1	1	1	1	1	1
	BLAG01000033	1	1	1	1	1	1	1	1	1	1	1	1	1	1	1	1.01	1	1	1	1	1	1	1	1	1	1	1	1	1.06	1.08	1	1.04	1	1	1.03	1	1	1	1	1	1	1	1	1	1	1	1	1.03
	BLAG01000035	0.54	0.54	0.56	0.55	0.52	0.52	0.64	0.73	0.52	0.54	0.57	0.55	0.59	0.56	0.56	0.53	0.52	0.57	0.57	0.6	0.52	0.55	0.55	0.52	0.52	0.54	0.54	0.67	0.64	0.64	0.52	0.62	0.52	0.72	0.52	0.55	0.54	0.78	0.52	0.52	0.56	0.68	0.6	0.6	0.53	0.55	0.56	0.58
	BLAG01000036	0.97	0.97	0.99	0.97	1.17	0.97	0.97	0.97	0.97	0.97	0.97	0.97	0.97	0.97	0.99	0.98	0.97	0.97	0.97	0.97	0.97	0.97	0.97	0.97	0.99	0.98	0.97	0.97	1.03	1.04	0.97	0.97	0.97	1.03	1	0.97	0.97	0.97	0.97	0.97	1.03	0.97	0.97	0.97	0.99	0.99	0.97	0.97
	BLAG01000038	1	1	1	1	1	1	1	1	1	1	1	1	1	1	1	1	1	1.05	1	1	1	1	1	1	1	1.01	1	1	1	1	1	1	1	1.09	1	1	1	1	1	1	1	1	1	1	1	1	1	1
	BLAG01000039	1.02	1.04	1	1	1	1	1.12	1.11	1	1	1.14	1	1.06	1.03	1	1	1.22	1	1	1	1	1	1	1	1	1.02	1.01	1	1.19	1	1	1	1	1.06	1	1	1	1	1	1	1	1	1	1.05	1	1	1.03	1.03
	BLAG01000040	1	1	1	1.01	1	1	1	1	1	1	1	1	1	1	1.02	1	1	1	1	1	1	1	1	1	1	1	1.01	1	1	1	1.04	1	1	1	1	1	1	1	1	1	1	1	1	1	1	1	1.03	1.06
	BLAG01000042	1	1	1	1	1	1	1.12	1	1.13	1.03	1	1.03	1.06	1	1.02	1	1	1.1	1	1	1	1.06	1	1	1	1.01	1	1.19	1.06	1	1	1	1	1	1	1	1.03	1	1	1	1	1	1	1	1	1	1.03	1
	BLAG01000043	1	1	1	1	1	1	1	1	1	1	1	1	1.06	1	1	1	1	1	1	1	1	1	1	1	1	1	1	1	1	1	1	1	1	1	1	1	1	1	1	1	1	1	1	1.05	1	1.02	1	1
	BLAG01000044	1.02	1	1	1	1	1	1	1	1	1.03	1	1	1	1	1.02	1.01	1	1	1	1	1	1	1	1	1	1	1	1	1.06	1	1	1	1	1	1	1	1.03	1.24	1.15	1	1	1.1	1	1	1.02	1.03	1	1
	BLAG01000045	1.04	1.02	1.07	1.04	1.41	1.11	1.12	1	1	1	1	1	1	1.07	1.04	1	1	1.1	1	1	1.05	1	1.02	1	1.02	1.01	1.01	1	1	1	1.04	1	1	1	1	1.03	1.06	1	1	1	1.17	1.1	1	1	1	1.03	1	1
	BLAG01000046	1	1	1	1	1	1	1	1	1	1	1	1	1	1	1	1	1	1	1	1	1	1	1	1	1.02	1	1	1	1	1	1	1	1	1	1	1	1.06	1	1	1	1	1	1	1	1	1	1	1
	BLAG01000048	1	1.01	1	1.01	1	1	1	1	1	1	1	1	1	1	1.02	1	1	1	1	1	1	1.11	1	1	1	1	1.01	1	1	1	1	1	1	1	1	1	1	1	1	1	1	1	1	1	1	1.05	1	1
	BLAG01000049	1	1.04	1	1	1	1	1	1	1	1	1	1	1	1.03	1	1	1	1	1	1	1	1	1.02	1	1	1	1	1	1	1	1	1	1	1	1	1.05	1	1	1	1	1.06	1.1	1	1	1	1	1	1
	BLAG01000050	1	1.01	1	1	1	1	1	1	1	1.03	1	1	1.06	1.03	1	1.03	1	1.05	1	1	1	1	1.03	1	1.02	1.01	1	1	1	1	1	1	1	1	1	1	1	1	1	1	1	1	1	1	1	1	1	1
	BLAG01000051	0.74	0.76	0.83	0.75	0.72	0.75	0.88	0.87	0.72	0.72	0.78	0.83	0.76	0.72	0.73	0.74	0.82	0.83	0.82	0.72	0.72	0.84	0.74	0.72	0.82	0.76	0.74	0.72	0.72	0.88	0.86	0.72	0.72	0.9	0.74	0.78	0.74	0.72	1	0.72	0.76	0.72	0.72	0.75	0.76	0.74	0.72	0.76
	BLAG01000052	1	1.01	1	1	1	1	1	1	1	1	1	1	1	1	1	1	1	1	1	1	1	1	1	1	1	1	1	1.09	1	1	1	1	1	1	1.03	1	1	1	1	1	1	1	1	1	1	1	1	1
	BLAG01000055	1	1.01	1	1	1	1	1.12	1	1	1	1	1.03	1.12	1	1.04	1.01	1	1	1	1	1.05	1	1.02	1	1.02	1.02	1.01	1	1	1	1	1.04	1	1	1.03	1	1	1	1	1	1	1	1.15	1.05	1	1	1.03	1.1
	BLAG01000056	1	1	1	1	1	1	1	1	1	1	1	1	1	1	1.02	1	1	1	1	1	1	1	1.02	1.04	1	1	1	1	1	1	1	1	1	1	1	1.08	1	1	1	1	1	1	1	1	1	1	1	1
	BLAG01000057	1	1	1.02	1	1	1	1	1	1	1.03	1	1	1	1	1	1	1	1	1	1	1	1	1	1	1	1	1	1	1	1	1	1	1	1	1	1	1	1	1	1	1.06	1	1	1	1	1	1	1
	BLAG01000058	1	1	1	1.01	1	1	1	1	1	1	1	1.06	1	1	1	1.01	1	1	1	1	1	1	1.02	1	1.02	1	1	1	1.06	1	1	1	1	1	1	1.05	1	1	1	1	1	1	1	1	1	1	1	1
	BLAG01000059	1.55	1.88	1.46	1.59	0.8	1.5	1.22	0.88	0.67	0.9	1.22	1.01	1.19	1.11	1.61	2.02	1.62	1.45	1.09	1.65	1.47	1.29	1.77	1.65	1.52	2.12	2.2	1.37	1.45	0.96	1.96	1.68	0.84	1.13	1.97	1.78	1.59	1.72	1.04	1.62	1.14	1.31	1.4	1	1.94	2.03	1.36	1.77
	BLAG01000060	1.02	1.01	1	1.01	1	1	1	1	1	1	1	1	1	1.03	1	1	1	1	1.05	1	1	1	1	1	1.02	1	1.02	1.09	1	1	1	1	1	1	1	1	1	1	1	1	1	1	1	1	1	1.02	1	1
	BLAG01000061	1.08	1.02	1.02	1.03	1	1.08	1	1	1.13	1.03	1	1.05	1.06	1	1.02	1.05	1	1.05	1.14	1.14	1	1.06	1.03	1.08	1	1.01	1	1.09	1.13	1	1.06	1.04	1	1	1	1	1	1	1.15	1	1.13	1	1	1	1	1	1	1.06
	BLAG01000062	1	1.1	1.04	1.16	1	1	1	1	1	1	1.09	1.03	1	1	1.07	1.05	1.14	1.05	1	1	1.05	1	1.04	1.04	1.04	1.27	1.49	1.09	1	1	1	1	1.13	1	1.03	1.03	1	1	1	1	1	1	1.15	1	1.02	1.04	1	1.03
	BLAG01000063	1	1	1	1	1	1	1	1.21	1	1	1	1	1	1	1	1	1	1	1	1	1	1	1	1	1	1	1.01	1	1.06	1	1	1	1	1.06	1	1	1	1	1	1	1	1.25	1	1	1	1	1	1
	BLAG01000065	1	1	1.02	1	1	1.05	1	1	1	1	1	1	1	1	1	1	1	1	1	1	1	1	1	1	1.03	1	1	1	1.06	1	1	1	1	1.09	1.03	1	1	1	1	1	1	1.1	1	1	1	1	1	1
	BLAG01000066	1	1.01	1	1	1	1	1	1	1	1	1	1	1	1	1	1	1	1	1.05	1	1	1	1	1	1	1	1	1	1	1	1	1	1	1.11	1	1	1	1	1	1	1	1.1	1	1	1	1	1	1
	BLAG01000067	1	1	1	1	1	1.05	1	1	1.13	1	1	1	1	1	1	1.03	1	1	1	1	1	1	1	1	1	1	1	1	1	1	1	1	1	1	1	1	1	1	1	1	1	1	1	1	1	1	1	1
	BLAG01000068	1.02	1	1	1	1	1	1	1	1	1	1	1	1	1	1	1	1	1	1	1	1	1	1	1	1	1	1	1	1	1	1.04	1	1	1	1	1	1.03	1	1	1	1	1.15	1	1	1	1.02	1	1
	BLAG01000069	1	1.01	1	1	1	1	1	1	1	1	1	1	1	1	1	1	1	1	1	1	1	1	1	1	1	1	1	1	1	1	1	1	1	1.11	1	1	1	1	1	1	1	1	1	1	1	1	1.06	1
	BLAG01000070	0.91	0.92	0.91	0.89	0.89	0.89	0.89	0.99	0.89	0.95	0.89	0.89	0.89	0.96	0.94	0.91	1.02	0.89	0.93	0.89	0.89	0.94	0.89	0.93	0.93	0.92	0.92	0.98	1.01	0.89	0.93	0.89	0.89	1.15	0.89	0.89	0.92	0.89	0.89	1	0.89	0.89	1.03	1.03	0.91	0.94	0.89	0.89
	BLAG01000071	1	1	1	1	1	1	1	1.11	1	1	1	1	1	1	1	1	1.14	1.05	1.05	1	1	1.06	1.02	1	1	1	1	1	1	1	1	1	1	1	1	1	1	1	1.15	1.12	1	1	1	1	1	1	1.03	1
	BLAG01000073	1.13	1.08	1.04	1.14	1	1	1.23	1	1	1.03	1	1.03	1	1	1	1.03	1	1	1.05	1	1	1	1	1	1.1	1.05	1.05	1	1	1	1	1.04	1	1	1	1	1.06	1	1	1.12	1.06	1.19	1	1	1.08	1.02	1	1.09
	BLAG01000074	1.1	0.79	0.98	0.76	1.48	0.84	0.85	0.87	0.72	0.72	0.78	0.72	0.94	0.72	0.74	0.74	0.72	0.79	0.72	0.82	1.02	0.72	0.89	0.93	0.86	0.97	0.84	0.72	0.98	0.78	0.91	0.81	0.91	1.38	1.09	1.39	0.98	1.07	0.94	0.86	0.81	0.97	0.83	0.81	1.08	0.96	0.88	0.93
	BLAG01000075	1.02	1	1	1	1	1	1	1	1	1	1	1	1	1.03	1	1	1	1	1	1	1	1	1	1	1	1	1	1	1	1	1	1	1	1	1	1	1	1	1	1	1	1	1	1	1	1	1	1
	BLAG01000076	1	1	1	1	1	1	1	1	1	1	1	1	1	1	1	1	1	1	1	1	1	1	1	1	1	1	1	1	1.06	1	1	1	1	1	1	1.05	1	1	1	1	1	1	1	1	1	1	1	1
	BLAG01000077	1.29	1.47	1.73	1.77	2.01	1.53	1.59	2.57	2.5	2.2	1.61	2.13	1.5	1.73	1.83	1.3	1.27	1.79	1.51	2.18	1.51	2.02	1.49	1.45	1.56	1.56	1.76	1	1.55	1.33	1.44	1.14	0.76	1.11	1.23	1.44	1.41	1.37	1.91	1.37	1.81	1.54	1.54	1.58	1.45	1.31	1.57	1.36
	BLAG01000078	1.26	1.09	1.04	1.14	1.18	1.19	1.03	1.7	1.12	1.14	0.99	1.24	1.12	1.47	1.26	1.11	1.55	1.33	1.29	1.16	1.09	1.41	1.12	1.13	1.07	1.05	1.15	0.96	1.43	1.52	1.04	1.26	0.84	1.43	0.96	1.11	1.18	1.68	1.09	1.54	1.32	1.22	0.84	1.1	1.16	1.11	1.08	1.15
	BLAG01000079	1	1	1	1	1	1	1	1	1	1.03	1	1.03	1	1	1	1.01	1	1.1	1	1	1	1	1.03	1.04	1	1.02	1	1	1	1.08	1.04	1.21	1	1	1	1	1	1	1	1	1	1	1.24	1	1	1	1	1
	BLAG01000080	1	1	1	1	1	1	1	1	1	1	1.09	1	1	1	1	1	1	1	1.09	1	1	1	1.02	1.04	1	1.02	1	1	1.06	1.12	1	1.08	1	1	1	1.03	1	1	1	1	1	1	1	1	1.02	1	1	1
	BLAG01000081	1.04	1.06	1.69	1.17	0.85	1.05	1.47	1.28	1.14	0.93	0.94	1.21	1.43	0.63	0.71	0.61	0.78	0.58	0.58	0.55	0.77	1.05	0.75	0.62	0.82	1.07	1.22	1.3	0.7	0.77	0.82	0.66	0.63	0.63	0.59	0.58	0.66	0.91	1.21	0.9	0.91	0.82	0.89	0.79	1.34	0.95	0.67	0.7
	BLAG01000082	0.85	0.93	0.87	0.9	0.81	0.81	0.9	0.81	0.81	0.88	0.81	0.88	0.85	0.81	0.81	0.85	0.81	0.81	0.84	1.04	0.84	0.81	0.94	0.89	0.9	0.83	0.82	0.96	0.86	0.81	1.06	0.9	0.91	1.13	0.98	0.93	0.83	1	1.05	0.81	1.03	0.88	0.81	0.81	0.92	0.94	0.86	0.98
	BLAG01000083	1	1.15	1.1	1.1	0.95	1.01	1.42	0.95	1.2	1.09	1.21	1.11	1.38	1.14	1.02	0.97	1.09	1.07	0.95	1.17	1	1.15	1.11	1.17	1.04	1.04	1.01	1.04	1.24	0.95	1.16	1.17	0.95	1.06	1.02	1.03	1.06	0.95	1.1	0.95	1.02	1.14	1.18	1.08	1.05	1.25	0.98	1.01
	BLAG01000084	1.48	1.52	1.28	1.44	2.07	1.73	2.02	1.7	1.65	1.37	1.92	1.79	1.6	0.93	0.8	1.06	1.92	1.3	1.49	1.53	1.13	1.08	1.14	1.07	1	0.98	0.97	1.99	1.51	1.47	1.66	1.31	0.9	1.04	1.26	1.7	1.53	2.12	1.64	1.82	1.55	1.93	2.05	1.15	1.41	1.99	1.4	1.5
	BLAG01000085	3.93	3.29	3.85	3.39	3.31	4.25	2.44	3.67	2.49	3.24	2.45	3.94	2.92	1.83	1.59	1.71	2.37	2.84	1.7	3.19	2.84	3.55	2.33	2.38	2.18	2.32	2.29	2.07	2.35	3.06	2.47	2.66	1.01	1.45	1.89	2.25	1.93	2.04	1.96	1.23	1.73	1.6	2.1	1.94	1.87	1.58	1.96	2.03
	BLAG01000086	0.99	0.99	0.99	0.98	0.97	1.02	1.08	1.08	0.97	1.03	1.06	1.03	1.03	0.97	0.97	1	0.97	1.07	1.02	0.97	0.97	0.97	0.99	0.97	1.01	0.98	1	1.15	1.1	0.97	0.97	1.05	0.97	1.03	1.02	0.97	1	0.97	0.97	0.97	1.07	1.25	0.97	0.97	0.97	1	1	1
	BLAG01000087	1	0.96	0.97	0.96	0.82	0.91	1.01	0.82	0.82	0.99	0.89	0.98	0.92	0.93	1.04	0.92	1.05	0.9	1.06	1.06	1	0.86	1.07	1.05	0.96	1.14	1.05	1.12	1.3	1.01	1.12	0.95	1.03	0.82	1.23	1.16	1	0.82	1.27	1.02	0.92	1.73	1.06	0.9	1.09	1.04	1.07	1.2
	BLAG01000088	0.99	1.01	1.01	1	1.19	0.99	1.1	1.09	0.99	1.07	0.99	0.99	1.04	1.05	1.01	1.01	1.12	0.99	1.03	0.99	1.08	1.1	1.02	1.06	1.01	1.01	1	1.08	0.99	0.99	0.99	0.99	1.11	1.04	0.99	0.99	0.99	0.99	0.99	0.99	1.05	1.08	0.99	1.04	1.04	0.99	0.99	0.99
	BLAG01000090	1	1.01	1	1	1	1	1	1	1	1.03	1	1	1	1	1.02	1	1	1	1	1	1	1	1	1	1	1	1	1	1	1	1	1	1	1	1	1	1	1.24	1	1	1	1	1	1.05	1	1	1.03	1
	BLAG01000091	1.02	1	1	1	1	1	1	1	1	1.03	1	1	1.06	1	1	1.01	1.14	1.08	1	1	1.05	1.14	1	1	1	1.01	1.02	1	1	1	1	1	1	1.06	1	1	1	1	1	1.12	1	1	1	1	1.02	1	1.03	1.03
	BLAG01000092	1	1	1	1.01	1	1	1	1	1	1	1	1	1	1	1	1	1	1	1	1	1	1	1	1	1	1	1	1	1	1	1	1.04	1	1	1	1	1	1	1	1	1	1	1	1	1	1	1	1
	BLAG01000093	1.06	1.16	1.07	1.17	1	1	1.12	1	1.26	1	1.23	1	1	1	1	1.01	1	1.05	1.05	1	1	1.11	1.06	1	1	1.05	1.01	1.15	1	1	1	1	1	1.11	1.03	1.03	1.04	1	1	1.12	1	1.1	1	1.05	1	1.03	1	1.03
	BLAG01000096	1.07	1.06	1.04	1.03	0.96	1.14	1.07	0.96	1.08	1.02	0.96	1	1.01	1.02	1.01	1.04	0.96	0.96	1	0.96	1.03	1.01	1.05	1.11	1.08	1.02	1	1.04	1.02	0.96	0.96	1.03	0.96	1.06	0.99	0.98	0.98	0.96	0.96	0.96	1.02	1.05	1.1	0.96	1.04	1.03	0.98	1.06
	BLAG01000101	1	1	1	1	1	1	1	1	1	1	1	1	1	1	1	1	1	1	1	1	1	1	1	1	1	1	1	1.09	1	1	1	1	1	1	1.03	1	1	1	1	1	1.23	1	1	1.05	1	1	1	1
	BLAG01000103	1.02	1	1	1.01	1	1	1	1.11	1	1	1	1	1	1	1	1	1	1.05	1	1	1.05	1	1.02	1	1	1.01	1.01	1	1.19	1	1	1	1	1.06	1	1	1	1	1.15	1	1.06	1	1	1.05	1.03	1	1	1
	BLAG01000104	1.02	1.05	1.02	1.04	1	1	1	1	1	1	1	1	1.15	1.07	1.05	1.03	1.14	1	1	1	1	1.06	1.05	1.04	1.04	1.04	1	1.09	1.06	1.15	1.04	1.04	1	1	1.2	1.08	1	1	1.15	1	1.06	1	1.15	1.05	1.08	1.03	1.16	1.14
	BLAG01000105	0.96	1.07	0.95	1.09	0.91	1.03	0.91	0.91	0.91	0.91	0.91	0.96	0.91	1	0.91	0.99	0.91	0.95	0.95	0.91	0.95	0.91	0.94	0.94	0.94	0.93	0.92	1.16	0.97	0.91	0.94	0.95	0.91	1.11	0.97	1.08	0.96	0.91	0.91	0.91	0.91	1.23	0.91	0.95	0.96	0.97	0.94	0.95
	BLAG01000106	1	1	1	1	1	1	1	1.11	1	1	1	1	1.06	1	1	1	1	1	1	1	1	1	1.02	1	1	1	1.01	1	1	1	1	1	1	1	1	1	1	1	1	1	1	1	1	1	1	1	1	1
	BLAG01000107	1	1	1	1	1.32	1	1	1.11	1	1	1	1.03	1.06	1	1	1.01	1	1	1	1	1	1.06	1	1	1	1	1	1.09	1.13	1	1	1.04	1	1	1	1	1	1.24	1	1	1	1.15	1	1	1	1	1	1.03
	BLAG01000108	0.83	0.84	0.88	0.85	1	0.83	0.93	0.83	0.83	0.88	0.9	0.83	0.83	0.86	0.84	0.84	0.94	0.87	0.83	0.83	0.87	0.83	0.84	0.86	0.83	0.84	0.83	0.83	0.83	0.89	0.83	0.83	0.83	0.95	0.83	0.85	0.85	0.83	0.83	0.83	0.88	0.91	0.83	0.87	0.83	0.83	0.83	0.83
	BLAG01000109	1	1	1	1	1	1	1	1	1	1	1	1	1	1	1	1	1	1	1	1	1	1	1	1	1	1.01	1	1	1	1.08	1	1	1	1	1	1	1	1	1	1	1	1	1	1	1	1	1	1
	BLAG01000110	1	1	1	1.02	1	1	1	1	1	1	1	1	1	1	1	1	1	1	1	1	1	1	1	1	1	1	1	1	1	1	1	1	1	1	1	1	1	1	1	1	1	1	1	1	1	1	1	1
	BLAG01000111	0.93	1.1	1.16	0.99	0.91	0.96	0.91	1.01	0.91	0.94	0.91	0.97	1.11	0.95	0.91	0.94	1.04	0.91	0.91	0.91	0.91	0.91	0.95	0.91	0.97	0.94	0.93	1.17	0.97	0.98	0.95	0.91	0.91	1.15	1.19	1	0.94	0.91	0.91	0.91	0.91	0.91	0.91	0.91	0.96	0.96	0.94	0.91
	BLAG01000112	0.94	1.07	0.96	0.97	0.94	0.94	0.94	0.94	0.94	1	0.94	0.98	1	0.97	0.94	0.95	0.94	0.94	0.98	0.94	0.94	0.99	0.94	0.94	0.94	0.96	0.94	0.94	0.94	0.94	0.94	0.94	0.94	1.05	0.97	0.94	0.94	0.94	0.94	1.06	0.94	0.94	0.94	0.94	0.96	0.94	0.94	0.94
	BLAG01000113	1	1.01	1	1	1	1	1	1	1	1.06	1	1	1	1	1	1	1	1	1	1	1	1	1	1	1	1	1	1	1	1	1	1	1	1.06	1	1	1	1	1	1	1	1	1	1	1	1.02	1	1
	BLAG01000114	1	1	1	1	1	1	1	1	1	1.03	1	1	1	1	1	1.01	1	1	1	1	1	1	1	1	1	1	1	1	1	1	1	1	1	1	1	1.04	1	1	1	1	1	1	1	1	1	1	1	1
	BLAG01000115	1.02	1	1	1	1	1	1	1	1	1	1	1	1	1	1.02	1	1	1	1	1	1	1	1	1	1	1	1.01	1	1	1	1	1	1	1	1	1	1	1	1	1	1	1	1	1	1	1	1	1
	BLAG01000117	1.04	1.01	1.02	1.04	1	1	1	1	1	1	1.09	1	1	1	1	1.01	1	1	1	1	1	1	1	1.06	1	1	1	1	1	1.08	1.04	1	1	1	1.03	1.05	1.07	1	1	1	1	1	1	1	1.05	1.03	1	1.03
	BLAG01000118	1	1.02	1.1	1.08	1	1.05	1	1	1.13	1	1	1.06	1.12	1	1.02	1.03	1.14	1.1	1.09	1	1	1.11	1.04	1.08	1.02	1.02	1.02	1	1	1	1.04	1.04	1	1	1.03	1	1	1	1	1	1.06	1	1	1	1.05	1.02	1.06	1.17
	BLAG01000119	1	1	1	1	1	1	1.12	1	1	1	1	1	1.12	1.03	1	1.01	1	1	1	1	1	1.06	1.03	1.1	1.02	1.02	1	1	1	1.15	1	1	1	1.06	1	1.03	1	1	1	1	1	1	1	1	1	1	1	1
	BLAG01000121	1.09	0.98	0.94	0.94	0.92	1.06	1.3	1.17	0.92	1	1.16	0.97	0.92	1.05	0.97	0.97	0.92	0.92	1	0.92	0.96	0.97	1.02	0.95	1.08	0.97	0.98	0.92	1.03	0.98	1.03	1.06	0.92	0.92	1.15	1.08	1.12	1.14	0.92	1.14	0.92	0.92	1.05	0.96	0.99	0.99	1	1.14
	BLAG01000122	1	1	1	1	1	1	1	1	1	1.03	1	1.05	1	1	1	1	1	1	1	1	1	1	1	1	1	1	1	1	1	1	1	1	1	1	1	1.03	1	1	1	1.12	1	1	1	1	1.02	1	1	1.03
	BLAG01000123	0.82	0.81	0.79	0.8	0.9	0.87	0.75	0.91	0.75	0.82	0.81	0.83	0.79	0.8	0.8	0.77	0.75	0.78	0.78	0.75	0.78	0.75	0.82	0.83	0.79	0.81	0.81	0.82	0.92	0.89	0.85	0.84	0.75	0.83	0.99	1.22	0.97	0.75	0.97	0.89	0.84	0.86	0.97	0.84	0.94	0.83	0.91	1.01
	BLAG01000124	1	1	1	1	1.2	1	1	1	1	1	1	1	1.09	1	1	1	1	1	1	1	1	1	1	1	1	1	1	1	1.06	1	1	1	1	1	1	1	1.03	1	1	1	1	1	1	1	1	1	1	1
	BLAG01000125	1	1.01	1	1.01	1	1	1	1	1	1	1	1	1	1	1.05	1	1	1	1	1	1	1	1.02	1	1.02	1.01	1.01	1	1.06	1	1	1	1	1.11	1.03	1	1	1	1	1	1	1	1	1	1	1.05	1	1
	BLAG01000127	1	1	1	1	1	1	1	1	1	1	1	1	1	1	1	1.01	1	1	1	1	1	1	1	1	1	1	1.01	1	1	1	1	1	1	1	1	1	1	1	1	1	1	1	1	1	1	1.02	1	1
	BLAG01000128	1	1	1	1.01	1	1.05	1	1	1	1.03	1	1	1	1.03	1	1.01	1	1	1	1	1	1	1	1	1	1.02	1.01	1	1	1	1	1.04	1	1	1	1	1	1	1	1	1	1	1	1	1.02	1	1	1
	BLAG01000129	1	1	1.02	1	1	1	1	1.11	1	1	1	1.03	1	1	1.02	1.01	1	1.05	1	1	1	1.06	1	1	1	1.02	1	1	1.06	1	1.07	1.04	1	1	1.03	1	1.06	1.24	1	1.19	1	1	1	1.08	1.02	1	1	1
	BLAG01000130	1	1.01	1	1	1	1	1.12	1.11	1	1	1.09	1	1	1.03	1.04	1	1	1	1.05	1	1	1.06	1	1	1	1	1	1	1	1	1.04	1	1	1	1.1	1.03	1.11	1	1	1	1.06	1	1	1.05	1.02	1.02	1	1
	BLAG01000131	0.91	0.72	0.89	0.93	1.29	1.33	2.29	1.46	1.44	1.11	0.99	1.46	1.08	0.9	0.96	0.85	1.43	0.97	0.96	1.12	0.95	1.25	0.79	0.84	0.89	0.79	0.96	1.76	1.03	1.04	1.47	0.9	0.62	1.22	1.05	1.24	1.5	2.45	1.38	1.01	1.67	2.68	2.2	1.32	1.65	1.09	1.28	1.19
	BLAG01000132	1.13	1	0.94	1.15	0.85	1.13	0.95	0.94	0.96	1.1	0.85	1.02	0.95	0.98	1.03	0.96	1.27	1	0.97	0.97	0.95	0.85	0.98	1.19	1.03	1.09	1.07	1.13	0.96	0.85	1.42	1.1	0.85	1.24	1.14	1.39	1.43	1.05	0.98	1.41	1.3	1.5	1.1	1.18	1.58	1.4	1.29	1.37
	BLAG01000133	1.02	1.02	1.02	0.98	0.98	0.98	0.98	0.98	1.11	0.98	0.98	1.04	0.98	1.02	1.03	1	0.98	1.13	1.03	0.98	1.03	0.98	1.03	1.08	0.98	1	0.98	0.98	1.21	0.98	1.02	0.98	0.98	1.04	0.98	1.01	1.04	1.22	0.98	1.1	1.05	1.17	0.98	1.08	1	1.03	1.01	1.04
	BLAG01000135	1	1	1	1	1	1	1	1	1	1	1	1	1	1	1	1	1	1	1	1	1	1	1	1.04	1	1	1	1	1	1	1	1	1	1	1	1.05	1	1.24	1	1.12	1	1	1	1	1	1	1	1
	BLAG01000136	0.88	0.89	0.85	0.85	0.85	0.85	0.85	0.85	0.85	0.87	0.92	0.87	0.9	0.92	0.91	0.88	0.85	0.85	0.93	1.09	0.85	0.89	0.92	0.85	0.85	1.01	0.95	0.93	0.9	0.91	1.03	0.88	1.07	1.7	1.16	1.42	2.02	0.85	1.37	0.85	0.99	1.23	1.72	0.93	1.25	1.26	1.18	1.25
	BLAG01000138	1	1	1.02	1	1	1	1	1	1	1	1	1	1	1.03	1	1	1	1.05	1	1	1	1	1.04	1	1.02	1	1	1	1	1	1	1	1	1	1.03	1	1	1	1	1	1	1	1	1	1	1	1	1
	BLAG01000140	1	1	1	1.01	1	1	1	1	1	1	1	1	1	1	1	1	1	1	1	1	1	1.06	1.02	1	1	1	1	1	1	1	1	1	1	1.11	1	1	1	1	1	1	1	1	1	1.05	1	1	1	1
	BLAG01000141	1.02	1.02	1.07	1	1	1	1	1	1	1	1	1.03	1	1.03	1.02	1.03	1	1	1.05	1	1	1	1.02	1.1	1.02	1.01	1.02	1	1	1	1	1	1	1	1	1.04	1.03	1.24	1	1	1	1.1	1	1	1.05	1.02	1.03	1.03
	BLAG01000142	1	1	1	1	1.32	1	1	1	1	1	1	1	1.06	1	1	1	1	1	1	1	1.05	1	1	1	1	1.01	1.01	1	1.06	1.08	1	1	1	1	1	1.03	1	1	1	1	1	1	1	1	1	1	1	1
	BLAG01000143	1.02	1	1	1	1	1	1	1	1	1.03	1	1	1	1.03	1.02	1	1	1.05	1	1	1	1	1	1	1.02	1.03	1.02	1	1	1	1	1	1	1	1	1	1.03	1	1	1	1	1.1	1.15	1.05	1.03	1.02	1	1
	BLAG01000144	1.02	1.02	1.04	1.04	1	1.11	1	1.11	1	1.03	1	1.12	1	1	1.07	1.03	1.14	1.1	1	1	1	1	1.04	1.04	1.06	1.04	1.06	1	1	1	1.09	1	1	1.06	1	1.05	1.06	1	1	1	1.06	1	1	1.05	1.05	1.04	1.03	1
	BLAG01000145	1.15	1	1.02	1.05	1.2	1.05	1	1	1	1.03	1.09	1	1.06	1.34	1.24	1.16	1	1.1	1.26	1.14	1.05	1.2	1.23	1.31	1.32	1.16	1.23	1.09	1.06	1	1.13	1.21	1	1	1	1.03	1.03	1	1.3	1.25	1	1	1	1.05	1.19	1.02	1.14	1.09
	BLAG01000146	0.71	0.74	0.7	0.76	0.79	0.85	1.29	0.87	0.74	0.8	0.77	0.78	0.73	0.86	0.75	0.74	0.75	0.88	0.72	0.85	0.81	0.69	0.78	0.76	0.75	0.73	0.71	0.66	0.89	0.81	0.81	0.74	0.74	1	0.68	0.72	0.67	0.81	0.91	0.74	0.92	0.99	0.66	0.66	0.67	0.76	0.75	0.72
	BLAG01000147	1.1	1.02	1.16	1.04	0.96	1.06	0.96	1.16	1.28	1.13	1.18	1.36	1.19	1.02	1.05	1	1.09	1.1	1.18	1.1	1.17	1.01	1.09	0.99	1.1	1.09	1.02	1.05	1.02	1.03	1.03	1	0.96	1.06	1.02	0.98	1.01	0.96	0.96	1.07	0.96	0.96	0.96	1.01	1.05	1.02	1.02	0.99
	BLAG01000148	1	1.01	1	1	1	1	1	1	1.13	1.03	1	1	1	1.03	1	1.03	1	1	1	1	1	1	1	1	1	1	1	1.09	1.06	1	1	1	1	1.11	1	1	1.03	1	1	1	1.06	1	1	1	1.02	1.02	1	1
	BLAG01000150	1	1.02	1	1	1	1	1	1	1	1.06	1	1	1	1	1	1	1	1	1	1	1.05	1	1	1	1	1	1	1	1	1	1	1	1	1.06	1	1.03	1.03	1	1.15	1	1	1	1	1	1.08	1	1	1
	BLAG01000151	0.93	0.95	0.93	0.93	0.93	0.93	0.93	0.93	0.93	0.93	0.93	0.95	0.93	0.93	0.93	0.94	0.93	0.93	0.93	0.93	0.93	0.93	0.93	1	0.93	0.94	0.93	0.93	0.93	1	0.93	0.93	1.05	0.93	0.93	0.95	0.93	0.93	0.93	0.93	0.93	0.93	0.93	0.93	0.93	0.93	0.93	0.93
	BLAG01000152	1	1.02	1	1.01	1	1	1	1	1	1.06	1	1	1	1	1	1	1	1	1	1	1	1	1.02	1	1	1	1.01	1	1	1	1	1	1	1.06	1	1	1	1	1	1	1	1	1	1	1	1	1	1
	BLAG01000154	1	1	1	1	1	1.05	1	1	1	1	1	1	1	1	1	1	1.14	1	1	1	1	1.06	1	1	1	1	1	1.09	1	1	1.06	1	1	1	1	1	1	1	1	1	1	1	1	1	1	1	1	1
	BLAG01000155	1	1	1	1	1	1	1	1	1	1	1	1	1	1	1	1	1.14	1	1	1	1	1	1.02	1	1	1.01	1	1.09	1	1	1	1	1	1	1	1	1	1	1	1	1	1	1	1	1	1	1	1
	BLAG01000156	1	1	1	1.01	1	1	1	1	1	1.03	1	1	1	1	1	1.01	1	1	1	1	1	1	1	1	1	1	1.01	1	1.13	1.08	1	1	1	1	1	1.03	1.07	1	1	1	1	1	1	1	1	1.02	1	1
	BLAG01000157	1	1	1	1	1	1	1	1	1.13	1	1	1.03	1	1	1	1	1	1	1	1	1	1	1	1	1	1.02	1	1	1	1	1	1	1	1	1.03	1	1	1	1	1	1	1	1	1.05	1	1.03	1	1
	BLAG01000158	1	1	1.02	1.07	1	1.05	1.12	1	1	1.08	1.18	1.03	1	1.03	1.04	1.04	1	1	1	1	1	1	1	1	1	1.02	1.01	1.09	1	1	1	1	1	1	1	1	1	1	1	1	1	1	1	1	1	1.02	1	1
	BLAG01000160	1	1	1	1	1	1	1	1	1	1	1	1	1.09	1	1	1.03	1.28	1	1	1	1.09	1	1	1	1	1	1.01	1.09	1	1.12	1	1	1.13	1	1	1	1	1	1	1	1	1	1.15	1	1	1	1	1
	BLAG01000161	1	1	1	1	1	1	1	1.11	1.13	1	1	1	1.06	1	1	1	1.14	1	1	1	1	1	1	1	1	1	1	1	1.06	1	1	1	1	1	1	1	1	1	1	1	1	1	1	1	1	1	1	1
	BLAG01000162	1.02	1	1.02	1	1.41	1	1	1	1	1.05	1	1.03	1.06	1	1	1	1	1	1	1	1	1	1	1	1	1	1	1.09	1	1	1	1	1	1.06	1	1	1	1	1	1	1.13	1.1	1	1	1	1	1	1
	BLAG01000163	1	1	1	1.01	1	1	1	1	1	1	1	1	1	1.03	1	1	1	1	1	1	1	1	1	1	1.02	1	1	1.09	1	1	1	1	1	1	1	1	1	1	1	1	1	1.1	1	1.05	1	1	1	1
	BLAG01000164	1.11	1.17	1.07	1.27	2.05	1.54	1.4	1.32	1.14	1.18	1.08	1.4	1.18	1.29	0.94	1.02	2.02	1.51	1.42	1.63	1.13	1.53	1.23	1.27	1.17	1.09	1.13	1.44	1.15	1.31	1.35	1.3	0.93	1.34	1.09	1.22	1.15	1.34	1.14	1.36	1.58	1.23	1.82	1.36	1.14	1.11	1.26	1.17
	BLAG01000165	1.09	1.06	1.16	1.06	1.2	1.05	1	1	1	1.09	1	1.06	1.19	1	1	1.03	1.14	1	1.05	1	1.12	1.06	1.02	1.04	1.08	1.05	1.02	1	1	1.08	1	1.15	1	1	1	1.05	1	1	1	1	1.06	1	1	1	1	1	1	1.03
	BLAG01000166	1.02	1.01	1.04	1.01	1	1	1	1	1	1	1	1	1	1	1.03	1	1	1	1	1	1	1	1	1	1	1	1	1	1	1	1	1	1	1	1	1	1	1	1	1	1	1	1	1	1	1	1	1
	BLAG01000167	1	1	1	1	1	1	1	1	1	1	1	1	1	1	1.02	1	1	1	1	1	1	1	1	1	1	1.02	1.01	1	1	1	1	1	1	1.06	1.07	1.05	1.03	1	1	1	1	1	1	1.05	1	1.06	1.03	1.03
	BLAG01000169	1	1	1	1	1	1	1	1	1	1	1	1	1.12	1	1	1	1	1	1	1	1	1	1	1	1	1	1	1	1	1.08	1	1	1	1	1	1	1	1	1	1	1	1	1	1	1	1	1	1
	BLAG01000172	1.24	1.17	0.97	0.98	0.66	0.88	1.01	0.99	0.66	0.81	0.96	0.89	0.8	0.88	1.15	1.41	0.94	1.17	1.32	1.57	0.82	1.02	1.27	1.23	1.15	1.21	1.12	0.91	1	1.3	0.95	1.25	0.75	1.11	1.27	1.37	1.54	1.15	1.07	0.82	1.59	1.22	1.12	1.08	1.28	1.63	1.12	1.71
	BLAG01000173	0.53	0.54	0.51	0.55	0.7	0.58	0.59	0.66	0.69	0.55	0.68	0.58	0.55	0.54	0.5	0.51	0.71	0.69	0.55	0.57	0.57	0.53	0.54	0.52	0.52	0.56	0.56	0.69	0.63	0.69	0.77	0.52	0.5	1.01	0.74	0.66	0.54	0.74	0.5	0.66	0.5	0.69	0.5	0.55	0.58	0.58	0.51	0.59
	BLAG01000174	1.02	1.01	1	1	1	1	1	1	1	1	1	1	1	1	1	1	1	1	1	1	1	1	1	1	1	1	1	1	1	1.08	1.04	1	1	1	1	1	1	1	1	1	1	1	1.3	1	1	1	1	1
	BLAG01000175	1	1.05	1	1.07	1	1.11	1	1.11	1	1.03	1.09	1.03	1.06	1	1.07	1.01	1	1.05	1	1.14	1	1.17	1.04	1.28	1.06	1	1.07	1.19	1.06	1.2	1.09	1.04	1	1	1.07	1	1	1	1	1	1.06	1	1.15	1	1.07	1.03	1.03	1
	BLAG01000177	1	1.04	1.05	1.04	1.14	0.95	0.95	1.21	0.95	1.04	0.95	1	1	1.54	1.66	1.14	1.21	0.99	1.12	1.08	1.22	1.14	1.24	1.1	1.1	1.09	1.15	0.95	1.13	0.95	1.03	1.02	0.95	1	0.95	1.01	0.97	0.95	1.32	1.49	1.01	0.95	0.95	0.99	0.96	0.96	0.98	1
	BLAG01000178	1.12	1.05	1.09	1.06	0.92	1.17	0.92	1.38	0.92	1.07	1	1.19	1.03	1.21	1.2	1.08	1.25	1.01	1.03	0.92	1.12	1.16	1.09	1.24	1.08	1	1.1	1.09	1.16	1.06	1.14	1.15	0.92	1.32	1.2	1.15	1.05	0.92	1.06	1.33	1.16	0.92	0.92	1.01	1.25	1.07	1.33	1.28
	BLAG01000179	1.02	1	1	1.01	1	1	1	1	1	1.03	1	1	1	1	1	1	1	1.05	1	1	1	1.09	1.02	1	1	1	1	1	1	1	1.06	1	1	1	1	1.03	1	1	1	1	1	1.1	1	1	1	1	1	1
	BLAG01000181	1.18	1.08	1.02	1.06	1.24	1.13	1.19	1.55	1.02	1.15	1.03	1.14	1.01	1.53	1.51	1.02	1.34	1.2	1.42	1.24	1.38	1.37	1.02	1.23	1.16	1.06	1.35	1.16	1.13	1.13	1.03	1.33	0.92	0.99	0.95	1.18	1.06	0.81	0.93	1.07	0.86	0.81	1.06	1.2	0.99	0.93	1.09	1.07
	BLAG01000182	1.16	1.04	1.15	1.11	1.03	1.44	1.56	1.09	1.01	1.34	1.06	1.56	1.35	0.95	0.83	0.87	1.9	1.24	1.12	1.56	1.1	1.37	0.91	1.03	0.99	0.87	0.89	1.48	1.52	1.54	1.08	1.25	0.82	1.15	1.15	1.04	1.02	1.65	1.55	1.3	1.47	1.5	0.98	0.96	1.26	0.97	1.06	1.05
	BLAG01000183	1	1.01	1	1	1	1	1	1	1	1	1	1.03	1.06	1	1.02	1	1	1.08	1.05	1	1.07	1.11	1	1	1	1.01	1	1	1	1	1	1	1	1	1	1	1	1	1	1	1	1	1	1	1	1	1	1
	BLAG01000184	1	1	1	1	1	1	1	1	1	1	1	1	1	1	1	1	1	1	1	1	1	1.06	1.05	1	1	1	1	1	1.06	1	1	1	1	1.06	1	1	1.03	1	1	1	1	1	1	1	1	1	1	1
	BLAG01000185	1	1	1.02	1	1	1.05	1	1.11	1	1	1	1	1	1	1	1.03	1	1	1	1	1	1	1	1.04	1.02	1.02	1	1	1	1.08	1.04	1.1	1	1	1.07	1	1.03	1	1	1	1	1	1	1	1.03	1	1	1.03
	BLAG01000186	1.09	1.14	1.08	1.04	1	1.11	1	1.43	1	1.03	1.09	1.03	1	1.07	1.3	1.28	1.22	1.1	1.33	1	1.09	1.17	1.29	1.14	1.13	1.3	1.11	1	1.29	1	1	1.08	1	1.11	1.14	1.21	1.49	1	1	1	1.13	1.19	1.3	1.25	1.2	1.3	1.29	1.5
	BLAG01000187	1	1.03	1.02	1	1.2	1.05	1	1.32	1	1	1.09	1.06	1.06	1.07	1.02	1.03	1	1.05	1	1	1.07	1.06	1	1	1	1.06	1.01	1.28	1.1	1.08	1.07	1	1	1.17	1	1	1.03	1	1	1.25	1	1	1.15	1.15	1	1	1.03	1
	BLAG01000188	1	1	1	1	1	1	1	1	1	1	1	1	1	1	1	1	1	1	1	1	1	1	1	1	1.02	1	1.01	1	1	1	1	1	1	1	1.07	1	1	1	1	1	1	1	1	1	1	1	1	1
	BLAG01000189	1.02	1	1	1	1	1	1	1	1	1.03	1	1	1.06	1	1	1.01	1	1	1	1	1	1	1	1	1	1.01	1	1.09	1	1	1	1	1	1	1.03	1	1	1	1	1	1	1	1	1	1	1	1	1.06
	BLAG01000190	0.97	0.99	0.99	0.97	1.16	0.97	0.97	0.97	0.97	1	0.97	0.97	0.97	1	1.02	0.97	0.97	1.01	0.97	0.97	1.01	1.11	0.97	0.97	0.98	0.98	0.99	1.06	1.03	0.97	1	1.07	0.97	1.11	0.97	0.97	0.99	0.97	0.97	0.97	1.03	1.06	0.97	0.97	0.98	1	0.97	0.97
	BLAG01000192	1	1	1	1.03	1	1	1	1	1.13	1.03	1	1	1	1	1	1	1	1	1	1.14	1	1	1	1.04	1	1	1	1.09	1	1	1	1	1	1.11	1	1	1	1	1	1	1	1	1	1	1	1	1	1
	BLAG01000193	1	1	1.02	1	1	1	1	1	1	1.03	1	1	1	1	1.04	1.01	1	1	1.05	1	1	1.06	1.02	1	1	1.01	1.01	1.09	1	1	1.04	1	1	1.06	1	1.03	1	1	1	1	1	1	1	1	1	1	1	1
	BLAG01000194	1.02	1.02	1.02	1.01	1	1.11	1.12	1.11	1	1	1	1.03	1	1	1.02	1.01	1	1.05	1.05	1	1.12	1	1.03	1	1	1.01	1	1	1	1	1.04	1	1	1	1.03	1.03	1	1	1	1.12	1.06	1	1	1.1	1	1	1.03	1.03
	BLAG01000195	1	1.02	1	1	1	1	1	1	1	1	1	1	1	1	1	1	1.14	1.08	1	1	1.05	1	1	1	1	1	1	1	1	1	1	1	1	1	1	1	1	1	1	1	1	1	1	1	1	1	1	1
	BLAG01000196	1	1	1	1	1	1	1.23	1	1	1	1	1	1	1	1	1.01	1	1.05	1	1	1	1	1	1	1	1	1	1	1	1	1	1.04	1	1	1	1	1	1	1	1	1	1	1	1	1	1	1	1
	BLAG01000197	1.23	0.99	1.08	1.18	1.3	1.06	1	0.9	0.85	1.04	0.86	1.06	1.17	1.09	0.98	1.31	0.91	1.15	1.34	1.32	1.54	1.09	1.44	1.47	1.25	1.36	1.01	1.37	1.32	1.37	1.22	1.44	0.49	0.99	1.58	1.37	1.15	1.14	2.02	1.34	1.16	1.2	1.43	2.09	1.28	1.59	1.47	1.59
	BLAG01000198	1.01	1.14	1	1.02	0.92	1.02	1.24	0.92	0.92	1.06	1.13	1.02	1.17	1.01	1.07	1.23	0.92	0.92	1.12	0.92	0.96	0.97	1.21	1.23	1.04	1.16	1.08	1.23	1.04	0.99	1.16	1.14	1.04	1.07	1.16	1.19	1.07	1.14	1.34	1.03	1.1	0.92	1.06	1.15	1.06	1.08	0.98	1.05
	BLAG01000199	0.82	0.8	0.82	0.79	0.78	0.82	0.87	0.86	0.88	0.83	0.78	0.8	0.82	0.8	0.8	0.79	0.78	0.85	0.85	0.78	0.85	0.78	0.8	0.78	0.82	0.81	0.78	0.92	0.88	0.99	0.86	0.78	0.78	1	0.87	0.8	0.8	0.97	0.78	0.78	0.98	0.93	1.01	0.86	0.79	0.84	0.85	0.86
	BLAG01000200	1.07	0.95	0.94	1	1.11	1.22	1.03	1.02	0.92	1.04	1	1.11	0.97	1.3	1.11	1.2	1.18	1.5	1.29	1.19	1.31	1.02	1.04	0.99	1.01	1.06	1.18	0.92	0.98	0.99	1.11	1.06	1.11	1.08	1	1.08	1.05	0.92	0.92	1.15	1.23	1.01	0.92	1.14	1	1.07	1.09	1.06
	BLAG01000201	1.07	0.85	1.09	0.98	1.19	1.15	1.14	1.12	1.17	1.05	0.99	1.07	1.18	1.71	1.63	1.22	1.2	2.15	1.71	1.67	1.61	1.53	0.94	1.31	1.53	1.01	1.54	1	1	1.04	1.26	1.13	0.84	1.23	0.98	1.45	1.42	1.26	1.1	0.95	0.95	1.96	0.97	1.24	1.43	0.87	1.33	1
	BLAG01000202	1.06	1.25	0.99	1.13	1.32	1.03	0.93	0.93	0.93	1.19	1.32	0.99	1.08	1.05	1.33	1.25	1.06	0.93	1.18	1.07	1.02	1.09	1.47	1.38	1.2	1.22	1.19	0.93	1.33	1.19	1.16	1.09	0.93	1.04	1	1.05	1.01	0.93	1.07	0.93	1.12	0.93	1.07	1.03	1.16	1.09	1.09	1.08
	BLAG01000203	1	1.02	1.02	1.06	1	1.05	1	1.21	1	1.06	1	1	1	1	1	1.05	1	1.05	1.05	1	1.05	1	1.03	1.12	1.05	1.08	1.01	1	1	1	1	1.16	1	1.06	1.05	1.08	1.03	1	1	1.12	1	1.1	1	1.05	1.05	1.03	1.08	1
	BLAG01000204	1.09	1.22	1.09	1.13	0.85	0.96	0.64	0.81	0.98	0.8	1.19	1.01	1.12	0.81	1.08	1.41	1.04	0.88	1.11	0.8	1.03	0.7	1.26	0.94	1.03	1.64	1.39	0.77	0.91	0.92	1.01	1	0.66	0.96	1.3	1.23	1.06	0.91	0.81	0.96	1.15	1.25	0.52	0.76	1.17	1.25	1.05	1.32
	BLAG01000205	1.03	1.04	1.19	1.14	1.15	1.24	1.06	1.16	0.95	1.04	1.04	1.3	0.95	1.13	1.07	1.03	0.95	1.04	0.95	1.23	1.13	1.28	1.03	1.19	1.09	1.05	1.15	1.13	0.95	1.25	1.09	0.99	0.95	1.28	1.17	1.1	1.08	1.18	0.95	1.07	1.14	1.23	0.95	1	1.15	1.03	0.98	1.04
	BLAG01000206	1.02	1.02	1	1	1	1	1.12	1	1	1	1	1	1	1	1.04	1	1	1	1.05	1	1	1	1.03	1	1	1	1	1	1	1	1	1.04	1	1	1	1	1	1	1	1	1	1	1	1	1	1.02	1	1
	BLAG01000208	0.99	1.38	0.95	0.94	0.77	0.86	0.77	0.94	0.97	0.94	1.09	0.84	0.91	0.85	0.83	1.08	0.88	0.77	0.92	0.77	0.96	0.86	1.09	0.93	0.9	1.3	0.87	1.28	1.07	0.77	0.98	0.98	0.77	0.97	1.35	0.97	0.91	1.15	0.77	0.87	0.77	0.77	0.77	0.77	0.83	1.02	1	1.09
	BLAG01000209	1.17	1.01	0.79	0.75	0.43	1.16	0.63	0.62	0.75	0.69	0.74	0.82	1.04	0.7	0.72	1.92	1.17	1.71	1.35	0.86	0.61	1	1.18	1.03	0.83	1.4	1.18	0.72	0.99	1.4	1.27	1.5	0.6	0.95	1.02	0.88	0.76	0.75	0.83	1.17	1.4	0.73	0.91	0.55	0.78	0.77	1.14	1.23
	BLAG01000210	1.04	1.09	1.04	1.04	1	1	1	1	1.13	1.11	1	1	1	1	1	1.08	1.14	1	1	1	1.05	1.06	1.03	1	1.04	1.01	1	1	1.19	1	1	1.04	1	1.06	1	1.03	1.03	1	1	1.19	1.06	1	1	1	1.02	1.03	1.03	1
	BLAG01000211	1.02	1	1	1	1	1	1	1	1	1	1	1	1	1	1	1	1	1	1	1.14	1	1.06	1.02	1	1	1.02	1.03	1.09	1.06	1.15	1.09	1.04	1	1	1	1	1.03	1	1	1.12	1	1	1	1	1	1	1	1
	BLAG01000213	1	1.01	1	1	1	1	1	1.11	1	1	1	1	1	1.03	1	1	1	1	1	1	1	1	1	1	1	1	1.02	1.09	1	1	1	1	1	1	1	1	1	1	1	1	1	1	1	1	1	1	1	1
	BLAG01000215	1	1.01	1	1	1	1	1	1	1	1	1	1	1	1.03	1.02	1	1	1	1	1	1	1	1	1	1	1.01	1	1.09	1	1.08	1	1	1	1	1	1	1.07	1	1	1	1	1	1.15	1.05	1.08	1.04	1	1
	BLAG01000217	1	1.01	1	1	1	1	1	1	1	1	1	1	1	1	1	1	1	1	1	1	1.05	1	1	1	1	1	1	1	1	1.08	1	1	1	1.06	1.03	1	1	1	1	1	1	1.1	1	1	1	1	1	1
	BLAG01000219	1.02	1.16	1.09	1.07	0.89	0.98	1.3	1.17	0.89	1	0.96	0.94	1.05	0.92	1.01	1	1.01	0.89	1.01	0.89	1.04	1.12	0.92	1.03	0.97	0.97	1.01	0.89	1.09	0.95	1.05	1	1	1.04	0.98	0.98	0.94	0.89	0.89	1.22	0.94	0.89	0.89	0.93	1	0.9	0.94	0.94
	BLAG01000220	1.29	1.66	2.15	1.54	0.97	1.13	0.97	1.46	1.23	1.53	2.01	1.58	1.47	0.97	1.22	1.16	1.11	1.21	1.09	0.97	1.58	1.23	1	1.01	1.01	1.29	1.76	1.52	1.04	1.12	0.97	1.01	0.97	1.03	1.04	1.64	1.24	0.97	0.97	0.97	0.97	1.26	1.12	1.1	0.99	1.06	1.19	1.14
	BLAG01000222	1	1.01	1	1.01	1	1	1	1	1	1	1	1	1	1.03	1.02	1.01	1	1.05	1	1	1	1	1	1	1	1.01	1	1	1.06	1.08	1	1	1	1.06	1.07	1.08	1.03	1	1	1	1	1	1	1	1	1	1	1
	BLAG01000223	1.02	1	1	1.03	1	1.05	1	1.11	1	1.06	1	1.03	1	1.07	1.02	1	1	1.13	1	1	1.05	1.11	1	1	1	1.03	1.02	1	1	1	1.07	1.04	1	1.06	1.25	2.81	1.15	1	1	1.12	1	1	1	1	1.02	1.02	1.03	1
	BLAG01000224	1.09	1.19	1.16	1.16	1.58	1.33	0.97	1.18	1.1	1.13	1.32	1.1	1.33	1.21	1.18	1	0.97	1.07	1.02	1.11	1.16	1.39	1.14	1.17	1.13	1.25	1.15	1.15	1.03	1.05	1.26	1.13	0.97	1.19	1.39	1.16	1.31	1.21	0.97	1.34	1.2	1.26	1.12	1.3	1.19	1.14	1.31	1.46
	BLAG01000225	1.02	1.01	1	1	1	1	1	1	1	1	1	1	1	1.03	1.02	1	1	1	1	1	1	1	1	1	1	1	1	1	1	1	1	1	1	1	1	1.07	1	1.24	1	1	1.2	1	1	1.05	1.02	1	1.03	1
	BLAG01000226	0.93	0.93	0.81	0.89	0.96	0.63	0.5	0.76	0.7	0.87	0.85	0.64	0.91	0.69	0.72	0.96	0.45	0.49	0.86	0.67	0.94	0.68	1.14	1.12	1.01	0.63	0.79	0.57	1.14	0.66	0.88	1.03	0.51	0.75	1.06	1.21	0.71	1.16	0.82	0.73	0.64	0.75	0.64	1.1	0.83	0.79	0.93	1.06
	BLAG01000227	1.04	1.08	1.07	1.19	0.92	1.17	1.13	0.92	1.04	1.01	1	0.97	1.08	1.07	0.94	0.95	0.92	0.99	0.96	1.05	1.03	0.92	1.01	0.92	0.99	0.96	0.96	1	0.92	0.92	0.98	0.98	0.92	1.02	1	0.94	0.97	0.92	0.92	0.92	0.98	0.92	1.06	1.06	0.95	1.02	1.02	0.92
	BLAG01000228	0.84	0.85	0.84	0.88	0.96	0.97	1.18	1.19	0.9	0.85	1.1	0.84	0.8	0.82	0.8	0.82	0.8	0.83	0.83	0.91	0.8	0.8	0.84	0.83	0.89	0.81	0.81	0.87	0.85	0.86	1.08	0.98	0.8	0.89	0.87	0.82	0.89	0.8	1.31	1.23	0.85	0.95	0.99	0.92	0.85	0.86	0.87	0.99
	BLAG01000229	0.95	1.01	1.12	0.97	1.1	0.97	0.92	0.92	1.03	1.02	0.92	0.97	1.02	1.06	0.93	0.96	0.92	0.96	1	0.92	1.05	1.12	1	1.16	0.99	1.04	0.96	1.09	1.03	1.06	1.05	1.07	0.92	0.97	1.06	1.01	0.94	1.14	1.05	1.03	0.98	1	1.05	1.06	0.96	1.01	1.15	1.02
	BLAG01000230	1.02	1	1.04	1	1.2	1	1	1	1	1.08	1	1.03	1	10.07	10.92	1.03	1	1	1.14	1.14	1.3	1.23	1.34	1.08	1.5	1.19	1.13	1.09	1	1.08	1.09	1	1	1	1.03	1	1.06	1.39	1	1	1	1	1	1.13	1	1	1.05	1.03
	BLAG01000231	1.03	0.99	1.02	1.02	0.98	0.98	1.21	0.98	0.98	1.01	0.98	0.98	1.04	1.02	0.98	0.98	0.98	0.98	1.03	1.27	1.03	0.98	0.98	0.98	0.98	1.03	0.99	1.16	1.04	0.98	0.98	0.98	0.98	0.98	1.01	1.01	0.98	1.22	1.13	0.98	0.98	0.98	0.98	1.03	0.98	1.01	0.98	1.03
	BLAG01000232	1	1	1	1	1	1	1	1	1	1	1	1	1	1	1	1	1	1	1	1	1	1	1	1	1	1	1	1.09	1.06	1	1	1	1	1.06	1	1	1.03	1	1	1	1	1	1	1.05	1	1	1	1
	BLAG01000236	1	1	1	1	1	1	1	1	1	1	1	1	1.06	1	1	1	1	1	1	1	1	1	1	1	1	1	1	1.09	1	1	1	1	1	1	1	1	1	1	1	1	1	1	1	1	1	1	1	1
	BLAG01000237	1	1	1	1	1	1	1	1	1	1.03	1.18	1	1	1	1	1	1	1	1	1	1.05	1	1	1	1	1	1	1	1	1	1	1	1	1	1	1	1	1	1	1	1	1	1	1	1	1	1	1
	BLAG01000241	1	1.08	1	1.1	1	1	1	1.11	1	1.13	1	1.06	1.09	1	1	1	1	1	1	1	1.09	1.06	1	1	1	1	1.01	1	1	1	1	1	1	1.06	1.03	1	1	1	1	1	1	1	1	1.05	1	1	1	1
	BLAG01000242	1	1	1	1	1	1.05	1	1	1	1	1.09	1.03	1	1.03	1	1	1	1	1.05	1	1	1	1.02	1	1.05	1.01	1	1	1	1	1	1.04	1	1	1	1.03	1.03	1	1	1	1	1	1	1	1.03	1	1	1
	BLAG01000243	1.16	1.09	1	1.07	0.86	1	0.86	0.95	1.2	1.01	1.14	0.94	0.86	1.03	1.11	1	1.17	1.03	1.02	0.99	0.9	1.08	1.29	1.05	1.16	1.11	1.04	1.18	1.14	0.93	1.33	1.22	0.86	1.01	1.3	1.14	1.17	1.2	1.2	1.29	1.06	0.94	1.12	1.18	1.12	1.22	1.12	1.14
	BLAG01000244	0.98	1.47	1.39	1.5	0.88	0.94	0.96	0.8	1.35	1.16	1.61	1.17	1.1	0.9	1.09	0.82	0.71	0.72	0.77	0.99	0.77	0.97	1.13	1.01	1.1	1.01	0.8	0.86	0.71	0.87	0.89	1	0.71	0.88	0.91	0.78	0.99	0.63	0.97	0.75	0.67	0.87	0.72	0.75	0.97	0.88	0.86	1.19
	BLAG01000245	1	1	1	1	1	1.05	1	1	1	1	1	1	1	1	1	1	1	1	1.05	1	1.05	1	1	1	1	1	1	1	1	1	1.04	1	1	1	1	1	1	1	1	1.25	1.06	1	1	1	1	1	1	1.05
	BLAG01000246	1.03	1	1	1.01	1	1	1	1	1	1	1	1	1.06	1	1	1	1	1	1	1	1	1	1	1	1	1	1.01	1.24	1.06	1	1	1	1	1.06	1	1	1	1	1	1	1.06	1	1	1	1	1	1.03	1
	BLAG01000247	1	1.01	1	1	1	1	1	1	1	1	1	1	1.06	1	1	1.01	1	1	1	1	1	1	1	1.04	1	1.02	1.01	1	1	1	1	1	1	1	1	1	1	1	1	1	1	1	1	1	1	1	1	1
	BLAG01000248	1	1.02	1	1	1	1.05	1	1	1.13	1	1	1	1.06	1	1	1.03	1	1	1	1	1	1	1	1.04	1	1	1	1	1	1	1	1	1	1.09	1	1	1	1	1.15	1	1	1	1	1	1	1	1	1
	BLAG01000249	1	1	1	1	1	1	1.12	1	1	1	1	1	1	1	1	1	1	1.08	1	1	1	1.06	1	1	1	1.01	1	1	1	1	1	1	1.13	1	1	1	1	1	1	1	1	1.1	1	1.1	1	1	1	1
	BLAG01000250	1.71	1.94	1.89	1.41	1.96	1.49	1.26	1.3	1.75	1.49	1.41	1.61	1.91	1.44	1.44	1.95	1.07	2	1.57	1.07	1.23	1.64	1.59	1.33	1.62	1.77	1.44	1.02	1	1.46	1.13	1.22	0.94	0.94	1.4	1.16	0.96	0.94	0.94	1.05	1.06	1.03	1.22	0.98	1	1.02	0.97	0.99
	BLAG01000251	1.14	0.97	1.01	1.01	1.02	0.94	0.95	1.03	0.85	0.93	1.08	1	1.16	1	1.17	1.05	0.85	1.12	0.97	1.04	0.97	1.01	1.12	1.35	1.11	0.96	1.11	1.01	0.96	1.04	1.23	1.1	0.85	1.15	1.03	1.07	1.17	0.85	0.98	1.23	1.02	1.01	1.61	1.02	1.27	1.05	1.19	1.07
	BLAG01000252	1	1	1	1	1	1	1.12	1	1	1	1	1	1	1	1	1	1	1	1	1	1	1.11	1	1	1	1	1	1.09	1	1.08	1	1	1	1	1	1	1	1	1	1	1	1	1	1	1	1	1	1
	BLAG01000254	1	1	1	1.01	1	1.05	1	1	1	1	1	1	1.06	1	1	1	1	1	1	1	1	1	1	1	1	1	1	1	1	1	1	1	1	1	1	1	1	1	1	1	1	1	1	1	1	1.02	1	1
	BLAG01000255	1.03	1.09	1.11	1.12	1	1	1	1.11	1.13	1.03	1.09	1.12	1.18	1.09	1	1.03	1.14	1	1.09	1	1.05	1.06	1	1	1.04	1.04	1.02	1	1	1.08	1	1.04	1	1.06	1	1	1	1	1	1	1	1	1	1	1.03	1	1	1
	BLAG01000256	1	1	1	1	1	1.05	1.12	1	1	1	1	1	1.15	1.03	1	1	1	1	1	1	1.05	1	1	1	1	1	1	1	1.06	1.08	1.04	1	1	1.06	1	1	1	1	1	1	1	1	1	1	1	1.02	1	1.06
	BLAG01000258	1.02	1.01	1	1	1	1	1	1	1	1	1	1	1	1.03	1	1.01	1.14	1	1.05	1	1.05	1	1.02	1	1	1.01	1.01	1	1	1	1	1	1	1	1	1	1	1	1	1	1	1	1	1	1	1	1	1
	BLAG01000259	1	1.04	1.02	1.03	1	1	1	1	1	1.05	1	1	1.12	1.06	1.05	1	1	1	1	1	1.05	1	1.02	1.04	1	1.01	1.02	1	1.06	1	1	1.04	1	1	1	1	1.03	1	1	1	1	1	1	1	1	1	1	1
	BLAG01000260	1.13	1.23	1.33	1.32	0.92	0.92	0.92	1.42	1.23	1.16	1	1.2	1.39	1.07	1.29	1.05	0.92	0.96	1.1	1.05	0.96	1.07	1.15	1.06	1.13	1.09	1.03	0.92	1.15	1.17	1.04	1.03	1.04	0.97	1	1.05	1.11	0.92	0.92	0.92	1.13	1.19	1.06	1.06	1.27	1	1.12	1.02
	BLAG01000261	0.99	1.06	1.11	1.01	1.13	1.09	1.05	0.94	1.06	1.15	1.13	1.09	0.94	1.32	0.98	1.03	1.07	0.98	0.94	1.07	1.03	0.99	1.07	1.09	1.08	1.07	1.03	1.03	1.18	0.94	1.11	1.02	0.94	0.99	1.04	0.98	1.17	1.54	0.94	1.36	1.06	1.21	1.31	1.18	1.04	1.07	1.12	0.94
	BLAG01000262	1	1	1	1	1	1	1	1	1	1	1	1	1	1	1	1	1	1	1	1	1	1	1	1	1.02	1	1	1	1.06	1	1	1	1	1	1	1	1	1	1	1	1.06	1	1	1	1.03	1.02	1.03	1
	BLAG01000263	0.97	0.97	0.98	0.97	0.96	0.96	0.96	0.96	0.96	0.99	0.96	0.96	0.96	0.96	0.99	0.96	1.09	1	0.96	0.96	0.96	0.96	0.98	1.03	0.96	0.96	0.97	0.96	1.02	1.03	1.08	1.02	0.96	1.01	1.07	1.05	1.83	0.96	0.96	1.19	1.48	1.05	1.63	1.31	1.78	1.49	1.28	1.2
	BLAG01000264	0.85	0.89	0.85	0.87	0.85	0.94	0.94	0.94	0.85	0.85	0.92	0.87	0.95	0.88	0.89	0.85	0.85	0.93	0.95	0.85	0.85	0.85	0.86	0.88	0.9	0.86	0.85	1	0.99	0.91	1	0.95	0.96	0.97	0.92	0.9	0.87	1.05	0.97	0.85	0.85	0.93	0.85	0.89	0.89	0.9	0.92	0.95
	BLAG01000265	1	1.02	1	1	1	1	1	1	1	1.03	1	1	1	1	1.02	1	1	1	1	1	1	1	1	1.06	1	1	1	1	1	1	1.11	1	1	1	1	1	1	1	1.24	1	1	1	1	1.08	1	1	1	1
	BLAG01000266	1	1.04	1	1.05	1	1	1.12	1	1	1.05	1	1	1	1	1.02	1	1	1	1	1	1	1	1	1	1.02	1.01	1.01	1.09	1	1	1	1.04	1	1	1	1.05	1	1	1	1	1	1	1	1	1	1.04	1.03	1
	BLAG01000267	1.02	1	1	1	1	1	1	1	1	1	1	1	1	1	1.02	1.01	1	1	1	1	1	1	1	1	1	1	1	1	1	1	1	1	1	1	1	1	1	1	1	1	1	1	1	1	1	1	1	1
	BLAG01000268	1.36	1.56	1.24	1.23	0.85	1.21	1.61	0.94	0.96	1.09	1.12	0.97	1.28	1.13	0.94	1.02	0.85	0.97	0.89	0.85	0.97	0.9	1.4	1.18	1.08	1.44	1.32	1.01	1.23	0.85	1.36	1.02	0.96	0.9	1.12	0.96	0.92	0.85	0.85	0.95	1.1	1.01	1.1	1.18	0.95	1	0.85	1.01
	BLAG01000272	1.02	1	1	1	1	1	1	1	1	1.03	1	1	1.15	2.04	2.64	1	1	1	1	1	1.05	1	1.03	1	1	1.07	1.09	1	1	1	1.04	1	1	1.11	1	1	1	1	1	1	1.06	1.1	1	1	1	1	1	1.03
	BLAG01000273	1	1	1.02	1	1	1	1	1	1	1	1	1	1	1.07	1.02	1	1	1	1	1	1.05	1	1	1	1	1	1	1	1	1.08	1	1	1	1	1	1	1	1	1	1	1	1	1	1	1	1	1	1
	BLAG01000280	1.26	1.12	1.35	1.16	1.01	1.27	1.26	1.09	1.22	1.41	1.47	1.72	1.46	1.61	1.58	1.14	1.52	1.37	1.13	1.4	1.5	1.39	1.05	1.24	1.28	1.2	1.25	1.19	1.22	1.19	1.15	1.32	0.76	1.34	1.54	1.23	1.43	1.96	1.11	1.05	1.34	1.31	1.6	1.05	1.28	1.16	1.34	1.25
	BLAG01000281	1	1	1	1	1	1.05	1	1.11	1.13	1	1	1.03	1	1	1	1.01	1	1	1	1.14	1	1	1.02	1	1	1.01	1	1	1.13	1.08	1	1	1.13	1.06	1	1.03	1	1	1	1	1	1.15	1	1	1	1	1	1.03
	BLAG01000282	1	1	1	1	1	1	1	1.11	1	1	1	1	1	1	1	1	1	1	1	1	1.05	1	1	1	1	1	1	1	1	1	1	1	1	1	1	1	1	1	1	1	1	1	1	1	1	1	1	1
	BLAG01000285	1	1	1	1	1	1	1	1	1	1	1	1	1	1	1	1	1	1	1	1	1	1	1.02	1	1	1	1	1	1	1.08	1	1	1	1	1	1	1.03	1	1.15	1	1	1	1	1.08	1.03	1	1	1
	BLAG01000287	1	1	1	1	1	1	1	1	1	1.06	1	1	1	1	1	1	1	1	1	1	1	1	1	1	1	1	1	1	1	1	1	1	1	1.06	1	1	1.03	1	1	1	1.06	1	1	1	1.02	1	1	1
	BLAG01000289	1	1	1	1	1	1	1	1	1	1.03	1	1	1	1	1	1	1	1	1	1	1	1	1	1	1	1	1	1	1	1	1	1	1	1	1	1	1	1	1	1	1	1	1	1	1	1	1	1
	BLAG01000290	1	1	0.96	0.96	0.96	1.01	1.07	0.96	0.96	0.96	1.05	0.96	0.96	0.96	0.96	0.96	0.96	0.96	1.01	0.96	0.96	0.96	0.96	1.04	0.96	0.96	0.96	0.96	1.02	1.03	0.96	1.04	0.96	1.02	0.96	0.96	0.96	0.96	0.96	0.96	0.96	0.96	0.96	1.06	0.99	0.96	0.96	0.96
	BLAG01000291	1.04	1.01	1	1	1	1	1	1	1	1	1	1	1.06	1	1	1.02	1	1	1	1	1	1	1	1	1.02	1.03	1	1.09	1	1	1	1.04	1	1.06	1	1	1	1	1	1	1	1	1	1	1.02	1	1	1
	BLAG01000293	1	1	1	1	1	1.05	1	1	1	1	1	1	1	1	1	1	1	1	1	1	1	1	1	1	1	1	1	1	1	1	1	1	1	1.06	1	1	1	1	1	1	1	1	1	1	1	1	1	1
	BLAG01000295	1	1	1	1	1.2	1	1	1.11	1	1	1	1	1	1	1	1	1	1	1	1	1	1	1	1	1	1	1	1	1	1.08	1	1	1	1.06	1	1	1	1	1	1	1	1	1	1	1	1	1	1
	BLAG01000296	1	1.01	1	1	1	1	1	1	1	1.03	1	1	1	1	1	1	1	1	1.05	1.14	1.05	1	1	1	1	1.02	1	1	1	1	1	1	1	1	1.03	1	1	1	1	1	1	1.1	1	1	1	1.02	1	1
	BLAG01000297	1	1	1	1	1	1	1	1	1	1	1.09	1	1	1	1	1	1	1	1	1	1	1	1	1	1	1.01	1	1.09	1	1	1	1	1	1.06	1.03	1	1	1	1	1	1.06	1.1	1	1	1	1	1	1
	BLAG01000298	1	1	1	1	1	1	1	1	1	1	1	1	1	1	1.02	1	1	1	1	1	1	1	1	1	1	1	1	1	1	1	1	1	1	1	1	1	1	1	1	1	1	1	1	1	1	1	1	1
	BLAG01000299	1.02	1	1	1	1	1	1	1	1	1	1	1	1	1	1	1	1	1	1	1	1	1	1	1	1	1	1	1	1	1	1	1	1	1	1	1	1	1.24	1	1	1	1	1	1	1	1.02	1	1
	BLAG01000300	1	1	1.02	1	1	1	1	1	1	1	1	1	1	1	1	1	1	1	1	1.14	1	1	1	1	1	1	1.01	1	1	1	1.04	1	1	1.06	1	1	1	1	1.15	1	1	1	1	1.05	1	1	1	1
	BLAG01000305	1	1	1.02	1	1	1	1	1	1	1	1	1	1.06	1	1	1	1	1	1	1	1	1	1	1	1	1	1	1	1	1	1	1	1	1	1	1	1	1	1	1	1	1	1	1	1	1	1	1
	BLAG01000306	1.02	1	1	1	1	1	1	1	1	1	1	1	1	1	1	1	1	1	1	1.14	1.05	1	1	1	1.04	1	1	1	1	1.08	1	1	1	1	1.03	1	1	1	1.15	1	1	1.1	1	1	1	1	1	1.03
	BLAG01000308	1	1	1	1	1	1.05	1	1	1	1	1	1	1	1	1	1	1	1	1	1	1	1	1	1	1	1	1	1	1	1	1	1	1	1	1	1	1	1	1.15	1	1	1	1	1	1	1	1	1
	BLAG01000311	1	1	1	1.01	1	1	1.23	1	1	1	1	1	1	1	1.02	1.01	1	1.05	1	1	1	1.06	1	1	1	1.01	1	1.15	1	1.08	1	1.04	1	1	1	1	1	1	1	1	1	1	1	1	1	1	1	1
	BLAG01000312	1.3	1.11	1.23	1.05	0.82	0.91	1	1.13	0.86	1	0.89	1.06	0.85	0.85	0.81	1.23	1.12	0.96	1.03	0.68	0.88	0.8	0.99	0.95	0.88	1.09	1.11	1.2	1.02	0.73	1.13	1.01	0.77	0.94	1.01	1.11	0.95	0.85	0.79	0.77	0.93	0.81	0.89	1	0.85	0.99	0.72	0.89
	BLAG01000313	1	1.03	1	1.01	1	1	1	1	1	1	1.09	1	1	1	1	1	1.14	1	1	1	1	1	1.02	1	1	1	1	1	1.13	1.08	1	1	1	1	1	1.03	1	1	1	1	1	1	1	1.05	1.02	1	1	1
	BLAG01000315	0.9	0.93	0.9	0.92	0.9	0.9	1.22	0.9	0.9	0.93	0.9	0.93	0.96	0.94	0.9	0.9	0.9	0.9	0.95	1.03	0.99	0.9	0.92	0.97	0.92	0.9	0.9	0.99	0.9	0.97	0.9	0.94	0.9	1.09	0.9	0.93	0.9	0.9	0.9	0.9	0.9	0.99	0.9	0.95	0.9	0.93	0.93	0.9
	BLAG01000316	0.96	0.97	0.96	0.97	0.96	0.96	0.96	0.96	0.96	0.96	0.96	1.02	0.96	0.96	0.96	0.96	0.96	0.96	0.96	1.1	0.96	0.96	0.96	0.96	0.98	0.97	0.97	0.96	0.96	1.03	0.99	0.96	0.96	1.07	0.96	1.01	1.01	0.96	1.25	0.96	0.96	0.96	1.1	1.01	0.96	0.96	0.96	0.96
	BLAG01000317	1.08	1.16	1.24	1.16	0.83	1.26	1.22	1.57	1.27	1.01	1.05	1.1	1.21	1.01	1.09	1.05	1.25	1.17	0.97	1.07	0.95	1	1.16	1.21	1.07	0.97	0.96	1.06	1.05	1.19	1.22	1.21	0.83	1.02	1.14	1.18	1.33	1.03	0.96	0.93	1.31	0.99	1.21	1.13	1.2	1.21	1.13	1.11
	BLAG01000318	0.99	1.03	1.22	1.06	0.91	1	1.11	1	1.02	1.02	1.07	1	0.96	0.94	1.03	0.93	0.91	1.02	0.95	0.91	1.1	1.01	1.03	1.01	1.06	0.96	0.98	1.12	0.96	0.91	1.04	1.02	0.91	1.01	1.06	1.14	1.16	0.91	0.91	1.19	1.08	1.04	1.18	0.95	1.17	1.14	1.13	1.15
	BLAG01000319	1	1	1	1.02	1	1	1.23	1	1.13	1.08	1	1	1.06	1.09	1	1.01	1	1.05	1	1	1	1.06	1.02	1	1	1	1.01	1	1	1	1	1	1	1	1	1	1	1	1	1.12	1	1	1	1.15	1.02	1.03	1	1.03
	BLAG01000320	1	1.01	1	1	1	1	1	1	1	1	1	1	1	1	1	1	1	1.05	1	1	1	1	1	1	1	1.01	1	1	1	1	1	1	1	1	1	1	1	1	1	1	1	1	1	1	1	1	1	1
	BLAG01000321	1	1	1	1.01	1	1	1	1	1	1	1	1	1	1	1	1	1	1	1	1	1	1	1	1	1	1	1	1	1	1	1	1	1	1.06	1	1	1	1	1	1	1	1	1	1	1	1	1	1
	BLAG01000322	0.89	0.89	0.91	0.91	0.89	1.01	0.89	0.98	1	0.94	0.89	0.89	0.94	0.89	0.89	0.9	0.89	1.04	0.99	0.89	0.89	0.94	0.9	0.89	0.89	0.9	0.89	0.97	0.89	0.89	0.92	0.89	0.89	0.99	0.89	0.89	0.94	0.89	0.89	0.89	0.89	0.89	0.89	0.89	0.89	0.92	0.89	0.94
	BLAG01000323	1	1.04	1.03	1.1	1	1.05	1.12	1	1.13	1	1.09	1.06	1.09	1	1	1.03	1	1.05	1.15	1	1	1.09	1	1	1	1.01	1.01	1	1	1	1	1	1	1	1	1	1	1	1	1	1	1.1	1	1.05	1	1	1	1.03
	BLAG01000324	1	1.01	1	1.03	1	1	1.12	1	1	1.03	1	1.03	1.18	1.03	1.05	1.01	1	1	1	1	1.05	1	1	1	1	1.04	1.02	1.15	1.06	1	1	1	1	1.06	1	1	1	1	1.24	1	1	1.1	1	1.1	1	1.07	1	1
	BLAG01000330	1.05	1.45	1.02	1.74	1	1	1.42	1	1.6	1.2	1	1.34	1.15	1	1	1.23	1.42	1.05	1.19	1	1	1.06	1.02	1	1	1.11	1.07	1	1.26	1	1.07	1	1	1.09	1.07	1.09	1.03	1	1	1	1.1	1	1.39	1.13	1.34	1.32	1.03	1
	BLAG01000333	1	1	1	1	1	1	1	1	1	1	1	1	1	1	1	1	1	1	1	1	1	1	1	1	1	1	1.01	1.19	1	1	1	1	1	1	1	1	1	1	1	1	1	1	1	1	1	1	1	1
	BLAG01000334	1	1	1	1	1	1.05	1	1.11	1	1.08	1	1	1.06	1.03	1.03	1.05	1	1	1	1	1.05	1.06	1.02	1	1.02	1.01	1.03	1.09	1	1	1	1	1	1.06	1	1.03	1.06	1	1	1	1	1	1	1.05	1	1.02	1	1
	BLAG01000335	1	1.01	1	1	1	1	1.12	1	1	1	1	1	1	1.03	1	1	1	1	1	1	1	1.06	1	1	1	1	1.02	1	1	1	1	1	1	1	1	1	1	1	1	1	1	1	1	1	1	1	1	1
	BLAG01000336	1.06	1.12	1.13	1.19	0.96	1.02	0.89	0.97	0.97	0.9	1.06	1.02	0.9	0.91	1.33	1.12	0.91	1.09	0.88	0.8	0.88	1.06	1.3	1.01	1.05	1.09	1.21	0.8	0.99	0.86	1.09	1.14	0.8	1.1	1.34	1.05	1.37	1	1.17	0.8	0.96	0.88	1.04	0.96	1.11	1.24	1.1	1.42
	BLAG01000337	1.92	3.55	2.51	3.22	1.37	1.92	2.07	1.48	1.92	1.75	1.59	2.62	2.08	1.02	1.39	1.46	1.15	1.07	1	1.21	1.23	1.14	2.08	1.46	1.29	1.86	1.27	1.02	1.33	1.18	1.68	2.1	0.7	1	1.27	1.55	1.48	1.22	0.87	1.16	1.21	1.39	1.02	1.24	1.49	2.1	1.29	1.68
	BLAG01000339	1	1.01	1	1.02	1	1	1.23	1	1	1.03	1	1	1.12	1	1	1.03	1	1.05	1.05	1	1.09	1	1	1	1.04	1.02	1.01	1.19	1.06	1	1	1	1	1.06	1.03	1	1	1	1.15	1	1.06	1.1	1	1.05	1	1.03	1	1.03
	BLAG01000340	1.02	1.01	1	1.07	1	1	1.12	1.11	1	1	1	1.03	1	1.03	1.05	1.04	1	1.1	1	1	1.05	1	1.03	1.04	1.02	1	1.01	1.09	1	1	1.07	1	1.13	1	1	1.08	1	1	1.15	1	1	1	1	1.05	1.02	1.05	1.03	1.05
	BLAG01000342	1.06	0.98	0.98	1.01	0.98	1.03	1.1	1.09	1.11	1.03	0.98	1.06	1.22	1.2	1.3	1.01	1.12	1.03	0.98	1.12	1.12	1.09	1.03	0.98	1.06	1.04	1.01	1.16	1.04	1.33	1.02	0.98	0.98	0.98	0.98	0.98	1.01	0.98	0.98	1.1	0.98	1.27	0.98	1.08	1.01	1.03	1.04	1.01
	BLAG01000343	0.96	0.97	0.96	0.96	1.15	1.06	1.13	1.06	1.28	1.02	1.04	1.04	1.1	2.24	2.29	0.96	1.09	1	1.04	1.32	1	0.96	1.06	0.96	0.99	1.02	1	1.13	0.96	1.1	0.96	0.96	0.96	0.96	0.96	0.98	1.01	1.42	0.96	1.07	1.02	1.1	0.96	1	0.98	0.98	0.96	1
	BLAG01000345	1	1	1	1	1	1.05	1	1	1	1	1	1	1.06	1	1.02	1.01	1.14	1	1	1	1	1.06	1.02	1	1.04	1.01	1	1.09	1	1	1	1	1	1.06	1.09	1.03	1.03	1	1	1	1	1	1	1.1	1	1.02	1	1
	BLAG01000346	1.32	1.09	1.23	1.11	1.18	1.23	1.21	0.98	0.98	1.01	0.98	1.01	1.04	0.98	1	1.02	1.12	0.98	1.07	0.98	1.17	1.11	1	1.06	1.02	1.12	1.06	1.13	1.11	1.06	1.11	0.98	0.98	1.09	1.05	0.98	2.01	0.98	1.22	0.98	1.11	1.36	1.43	1.29	1.31	1.56	1.06	1.27
	BLAG01000349	1.08	1.1	1.22	1.08	1.29	1.08	0.89	0.88	1.11	0.96	1.2	1.1	1.16	1.07	1.32	1.03	0.8	0.87	1.36	0.98	1.3	1.05	1.21	1	1.05	1.17	1.22	0.87	1	1.01	1.21	1.13	0.8	1.06	1.15	1.15	1.27	1.62	0.8	0.89	0.95	1.15	1.11	1.13	1.18	1.15	1.22	1.24
	BLAG01000350	1.21	1.4	1.35	1.35	0.86	1.24	1.26	1.48	1.15	1.54	1.7	1.54	1.12	1.78	1.42	0.99	0.98	1.36	1.12	2.31	1.58	1.76	1.44	1.16	1.27	1.36	1.21	1.23	1.4	0.99	1.22	1.45	1.08	1.35	1.21	1.09	1.21	1.41	1.06	1.07	1.28	1.42	1.19	1.47	1.13	1.52	1.18	1.22
	BLAG01000351	0.75	0.76	0.75	0.75	0.9	0.79	0.75	0.75	0.9	0.84	0.75	0.77	0.84	0.75	0.77	0.75	0.85	0.75	0.82	0.75	0.75	0.75	0.76	0.81	0.76	0.77	0.78	0.75	0.8	1.04	0.89	0.83	0.75	0.79	0.85	0.77	0.79	0.93	1.04	0.84	0.75	0.9	0.75	0.75	0.79	0.76	0.8	0.8
	BLAG01000352	1	1	1	1	1	1	1	1	1	1	1	1.03	1	1	1.02	1	1	1.05	1	1	1	1	1	1	1	1.01	1.02	1	1.06	1	1	1	1	1	1.03	1	1	1.24	1.15	1	1	1	1	1	1	1	1	1
	BLAG01000353	1	1.01	1	1	1	1.05	1	1	1	1	1	1	1	1	1	1	1	1	1	1	1	1	1	1	1.02	1.02	1	1.09	1	1	1	1	1	1	1	1	1	1	1	1	1	1	1	1	1	1	1	1
	BLAG01000354	1.02	1.02	1	1.27	1	1	1	1.28	1	1	1	1.15	1.18	1.07	1	1.03	1	1.05	1.05	1	1	1	1	1	1.02	1.04	1	1	1.06	1	1	1	1	1	1	1	1	1	1	1.12	1	1	1	1	1	1.02	1	1
	BLAG01000359	1	1.02	1	1	1	1	1.12	1	1	1	1	1	1	1.06	1.06	1	1	1	1.05	1	1	1.06	1.03	1	1	1	1	1	1	1	1	1	1	1	1	1	1	1	1.15	1	1	1	1	1	1	1	1	1
	BLAG01000360	0.92	0.91	0.9	0.9	1.09	1	1.11	1	0.9	0.9	0.98	0.93	0.9	0.94	0.9	0.9	0.9	0.99	0.95	1.03	0.9	0.9	0.9	0.9	0.92	0.91	0.9	0.9	0.9	1.04	0.9	0.94	1.26	1	0.93	0.95	0.93	0.9	0.9	0.9	0.96	0.9	0.9	0.9	0.92	0.9	0.93	0.95
	BLAG01000361	0.97	0.96	0.94	0.94	1.14	0.94	1.05	1.04	0.94	0.94	0.94	0.94	1	0.94	0.98	0.96	1.07	0.94	0.99	0.94	0.99	0.94	0.96	0.98	1	0.97	0.96	1.08	0.94	0.94	0.98	1.02	0.94	1	1	0.94	0.94	0.94	0.94	0.94	0.94	0.94	0.94	0.99	0.96	0.96	0.94	0.94
	BLAG01000362	0.94	0.96	0.96	0.94	0.94	0.94	0.94	0.94	0.94	0.94	1.02	0.99	0.99	0.97	0.95	0.98	0.94	1.03	0.94	1.07	0.98	0.99	0.94	0.94	0.94	0.95	0.94	1.16	0.94	0.94	0.94	0.94	1.06	1.07	0.94	0.94	0.94	0.94	0.94	0.94	0.94	0.94	0.94	0.98	0.94	0.95	0.97	0.94
	BLAG01000363	1	1.01	1	1	1	1	1	1	1	1	1	1	1.06	1	1	1	1	1	1	1	1	1	1	1	1.02	1	1	1.09	1	1	1	1	1	1	1	1	1	1	1	1	1	1	1	1	1	1	1	1
	BLAG01000364	1	1	1	1	1	1	1	1.11	1	1	1.09	1	1	1	1	1	1	1	1	1	1	1	1	1	1	1	1	1	1	1	1	1	1	1	1	1	1	1	1	1	1	1	1	1.05	1	1	1	1
	BLAG01000365	1	1	1.02	1.01	1	1	1	1	1	1	1	1	1.06	1	1	1	1.28	1	1	1	1	1	1	1	1	1	1.01	1	1	1	1	1	1	1	1	1	1.03	1	1	1.12	1	1	1	1	1	1	1	1
	BLAG01000366	1	1.01	1	1.01	1	1	1	1.11	1	1	1	1.03	1	1.03	1	1	1	1	1	1	1	1.06	1	1	1	1.02	1	1.09	1	1.08	1	1	1	1	1	1.03	1	1	1	1	1	1	1	1	1	1	1	1
	BLAG01000367	1.16	1.06	1.05	0.99	1.08	1.04	0.89	0.89	1.24	0.92	0.89	0.95	1.16	1.02	1.08	1	0.89	1.02	1.06	1.1	0.94	0.94	1.11	1.32	1.06	1.02	1.07	1.14	1.01	0.96	1.22	0.89	1.13	1.17	1.1	1.24	1.13	1.46	1.38	1.23	1.22	1.07	1.03	0.94	1.25	1.03	1.24	1.22
	BLAG01000368	1.33	1.46	1.48	1.47	1.6	1.87	1.01	1.04	1.2	1.36	1.19	1.44	1.49	1.66	1.59	1.15	0.93	1.1	1.08	1.17	1.54	1.22	1.23	1.4	1.51	1.35	1.28	1.12	1.29	1.01	1.4	1.38	0.82	1.19	1.24	1.17	1.42	1.63	1.58	0.92	1.06	1.24	1.14	1.27	1.42	1.18	1.24	1.25
	BLAG01000369	1.03	1.03	1	1.07	0.92	1	1.14	1.18	0.92	1.15	1	1.42	1.09	0.96	1.01	0.95	1.13	1.08	0.97	1.19	1.1	1.08	1	1.02	1.08	1.02	0.98	0.92	1.43	1.56	1.3	0.96	1.17	1	1.07	0.95	0.98	0.92	1.06	1.04	1.26	1.1	1.28	1.28	1.01	0.98	1.2	1.2
	BLAG01000370	1.1	1.03	1.11	1.11	0.96	1.06	0.96	1.17	0.96	0.99	1.18	1.1	1.23	1.09	0.98	0.99	1.09	0.96	1	1.1	1.01	1.07	1.05	1.04	1.11	1.07	1.01	0.96	1.15	1.11	1.12	0.96	0.96	1.1	1.15	1.03	1.07	0.96	1.34	0.96	1.02	1.15	0.96	1.01	1.01	1.02	1.08	1.07
	BLAG01000371	1.06	1	1.02	1.01	1	1	1	1	1	1.03	1	1.12	1.12	1	1.02	1.01	1	1	1	1	1.05	1	1	1	1.04	1.04	1.05	1.09	1	1	1.04	1.04	1	1.06	1.03	1.03	1	1	1	1	1	1	1	1	1	1.02	1.03	1
	BLAG01000372	1	1	1	1	1	1	1	1	1	1	1	1	1	1.03	1	1	1	1	1	1	1	1	1	1	1.04	1	1	1.09	1	1	1	1	1.13	1.06	1	1	1	1	1	1	1	1.1	1	1	1	1	1	1
	BLAG01000373	0.98	0.98	0.98	0.98	0.98	0.98	0.98	0.98	0.98	0.98	0.98	1.01	1.03	0.98	0.98	0.98	0.98	0.98	0.98	1.12	1.02	0.98	1.03	0.98	0.98	0.98	0.98	1.07	0.98	0.98	0.98	0.98	1.1	0.98	1.01	0.98	0.98	0.98	0.98	0.98	0.98	0.98	0.98	0.98	0.98	0.98	0.98	0.98
	BLAG01000375	0.96	0.98	0.98	0.96	1.16	0.96	1.07	0.96	0.96	0.96	0.96	0.96	0.96	0.96	0.96	0.96	0.96	0.96	0.96	0.96	0.96	0.96	0.96	0.96	0.96	0.96	0.96	0.96	0.96	0.96	1	0.96	0.96	0.96	0.96	1	0.96	0.96	0.96	0.96	0.96	0.96	0.96	0.96	0.96	0.98	0.96	1.02
	BLAG01000376	0.96	0.94	0.96	0.97	0.94	0.99	1.05	0.94	0.94	0.94	1.02	0.94	1	0.94	0.99	0.94	1.07	0.94	0.94	1.08	0.99	0.99	0.96	1.04	0.94	0.98	0.99	0.94	1	0.94	0.99	0.98	0.94	1.1	0.97	0.97	1.01	0.94	0.94	0.94	1	0.94	0.94	1.04	1.03	0.97	0.94	0.97
	BLAG01000377	1	1.09	1.11	1.07	1.2	1.19	1	1.11	1.13	1.18	1.23	1.17	1.15	1.1	1.03	1.01	1	1.05	1	1	1.14	1.06	1.06	1.08	1.16	1.08	1.15	1.15	1	1	1.07	1.1	1	1.11	1.09	1.03	1.07	1.49	1	1	1	1	1	1.05	1	1.05	1.06	1.03
	BLAG01000378	1	1	1	1	1	1	1.12	1	1	1	1	1	1	1	1	1	1	1	1	1.14	1	1	1	1	1	1	1	1	1	1	1	1	1	1	1	1.03	1.04	1	1	1	1	1	1	1	1	1	1	1
	BLAG01000379	1	1	1.02	1	1	1	1	1	1	1	1	1	1	1	1	1	1	1	1	1	1.05	1	1	1	1	1	1	1	1	1	1	1	1	1.06	1	1	1	1	1	1	1	1	1	1	1	1	1	1
	BLAG01000380	1.06	1.11	1.04	1.18	1	1.05	1.12	1	1	1.08	1	1.14	1.09	1.1	1.04	1.05	1	1.05	1.09	1	1	1	1.02	1	1.04	1.03	1.1	1	1	1	1.07	1.08	1.13	1.06	1.07	1.03	1.06	1	1	1	1	1	1	1.05	1.12	1.06	1	1.12
	BLAG01000384	0.97	1.08	1.03	1.01	0.94	1.04	1.05	0.94	0.94	0.94	0.94	0.99	1.11	0.94	1.04	1.1	0.94	0.98	0.94	0.94	1.03	0.99	1.09	1.09	1.08	1.15	1.03	1.02	1	1.08	1.18	1.21	0.94	0.94	1	1.1	1.02	0.94	1.08	0.94	1.12	0.94	1.22	1.03	0.99	1.12	0.97	1.02
	BLAG01000385	1.14	1.12	0.99	0.88	1.51	1.05	1.39	0.85	0.89	0.94	1.08	1.03	0.89	0.95	1.29	1.24	1.51	1.01	1.22	1.22	1.27	1.09	1.31	1.33	1.56	1.65	1.68	1.41	1.19	0.93	1.22	1.1	0.53	0.85	1.09	1.01	0.99	0.86	0.89	1.18	1.09	1.6	1.15	0.83	1.18	1.22	0.96	1.05
	BLAG01000386	0.92	0.87	0.88	0.88	0.81	0.85	0.81	0.9	0.81	0.84	0.81	0.83	0.91	0.84	0.87	0.83	0.81	0.85	0.85	1.04	0.85	0.81	0.87	0.91	0.88	0.94	0.86	0.89	1.05	0.81	0.84	0.88	0.81	1.14	0.92	0.99	0.83	0.81	0.93	0.81	0.86	0.89	0.81	0.89	0.85	0.87	0.81	0.92
	BLAG01000387	1	0.96	0.96	0.96	0.96	0.96	1.07	0.96	0.96	0.96	0.96	0.96	0.96	0.96	0.96	0.98	0.96	0.96	0.96	0.96	0.96	0.96	0.96	1	0.98	0.96	0.96	0.96	1.02	1.04	1.05	1	0.96	1.07	1.05	1.05	0.99	0.96	0.96	0.96	0.96	1.06	0.96	0.96	1	0.98	0.96	0.96
	BLAG01000389	1	1.02	1	1.04	1	1	1	1	1.13	1	1.09	1.03	1	1.03	1	1.03	1	1	1.05	1	1.12	1.06	1.02	1.1	1.05	1.08	1.08	1	1	1.12	1	1.04	1	1.06	1	1	1	1	1.15	1	1	1.19	1	1	1	1.05	1.05	1.03
	BLAG01000390	1.02	1.05	1	1	1	1	1	1.11	1	1	1.09	1	1	1	1	1.13	1	1.22	1	1	1	1	1.03	1	1.02	1.01	1.02	1.15	1	1	1	1	1	1	1	1.03	1	1	1	1	1	1.1	1	1.1	1.02	1	1	1
	BLAG01000391	1	1.01	1.02	1.01	1	1	1	1	1	1	1	1	1	1	1.03	1.03	1	1	1	1	1	1	1	1	1	1.01	1	1	1	1.08	1	1.04	1	1	1	1.03	1	1	1	1	1	1	1	1	1	1	1	1
	BLAG01000392	1	1	1	1.01	1	1	1	1	1	1	1	1	1.06	1	1.02	1	1.14	1	1	1	1.09	1	1	1	1	1	1	1	1	1	1	1	1	1.09	1	1	1	1	1	1.12	1	1	1	1	1	1	1	1.03
	BLAG01000394	1	1	1	1	1	1	1	1	1	1	1	1	1	1	1	1.01	1	1	1	1	1	1	1	1	1	1	1	1	1.06	1	1	1	1	1	1	1.03	1	1	1	1	1.06	1	1	1	1	1	1	1
	BLAG01000396	0.27	0.25	0.25	0.27	0.38	0.26	0.36	0.29	0.36	0.27	0.24	0.27	0.3	0.29	0.25	0.24	0.31	0.27	0.28	0.22	0.28	0.3	0.25	0.26	0.26	0.25	0.25	0.47	0.3	0.36	0.24	0.26	0.22	0.89	0.3	0.29	0.26	0.22	0.37	0.24	0.27	0.38	0.34	0.29	0.26	0.24	0.26	0.28
	BLAG01000397	1.35	1.12	1.28	1.19	0.91	1.33	1.23	1.27	1.46	1.44	1.33	1.47	1.43	1.23	1.08	1.05	0.91	1.05	0.96	1.05	1.11	1.18	1.28	1.06	1.12	1.11	1.16	1.08	1.15	1.05	1.08	1.14	1.03	1.2	1.18	1.4	1.04	0.91	1.19	1.03	1.38	1.09	1.05	1.1	1.06	1.09	1.29	1.28
	BLAG01000398	1.14	1.06	1.19	1.07	0.91	1.28	1.14	0.92	1.05	1.13	1.07	1.11	1.31	0.95	0.97	1.01	1.07	1.21	0.83	1.62	0.97	1.26	1.14	1.27	1.19	0.98	1.06	0.76	1.06	1.08	1.24	1.08	0.76	1.01	1.01	1.41	1.11	1.38	1.05	1.25	1.3	1.13	1.48	1.28	1.32	1.11	1.37	1.36
	BLAG01000399	1	1.01	1	1	1	1	1	1	1	1	1	1	1	1	1	1	1	1	1.05	1	1	1	1	1	1	1.01	1	1.09	1	1	1.04	1	1	1.06	1	1	1.03	1	1	1	1	1	1	1	1	1	1	1
	BLAG01000400	0.97	0.99	0.97	1.02	0.97	0.97	0.97	1.07	0.97	0.97	0.97	0.99	1.02	1.02	0.98	0.98	0.97	1.06	0.97	0.97	0.97	1.02	1.01	0.97	1.02	1	0.98	1.15	1.03	1.19	0.97	0.97	0.97	1.02	0.97	0.99	0.97	1.2	0.97	1.08	0.97	0.97	0.97	0.97	1.01	1.04	1.03	0.97
	BLAG01000401	0.99	0.99	1.18	1.11	0.98	1.08	1	1.31	0.92	0.92	1.19	1.24	0.91	1.23	1.09	1.12	1.04	1.16	1.43	1.05	0.97	1.32	1.47	1.12	1.43	1.1	1.13	1.27	1.06	1.2	1.22	1.39	0.82	1.67	1.24	1.15	1.15	1.01	0.94	1.33	1.53	1.31	1.06	1.09	1.13	1.08	1.41	1.29
	BLAG01000402	1.02	1	1.04	1.03	1	1.16	1	1	1	1.03	1	1.05	1	1.06	1	1.03	1	1.05	1	1	1.05	1.2	1	1.04	1	1.04	1.05	1	1.1	1	1	1	1	1	1	1.03	1	1	1	1	1.06	1	1	1	1	1	1	1
	BLAG01000406	0.96	0.97	0.94	0.99	1.19	0.98	1.43	1	1.08	1.13	0.9	1.3	1.04	3.73	1.39	1.46	2.14	2.7	1.63	4.57	1.7	4.34	2.81	3.94	5.25	0.96	1.06	2.08	3.83	3.59	2.61	4.83	0.9	0.95	1.04	0.9	1.29	1.8	2.75	1.7	1.35	1.3	1.83	1.2	1.4	1.18	1.05	1.1
	BLAG01000407	0.97	1	0.97	0.99	1.17	0.97	0.97	0.97	0.97	0.97	0.97	1	1.03	1.11	1.03	1.02	0.97	1.07	0.97	0.97	0.97	1.06	1.04	1.27	1.12	1	1	1.06	1.1	0.97	1.19	1.16	0.97	0.97	1.03	0.97	1	1.21	1.12	0.97	1.04	0.97	0.97	0.97	1.01	1.04	0.97	0.97
	BLAG01000408	0.61	0.57	0.6	0.56	0.54	0.66	0.73	0.73	0.83	0.61	0.64	0.66	0.78	0.65	0.54	0.56	0.62	0.61	0.59	0.62	0.62	0.63	0.61	0.64	0.58	0.61	0.57	0.69	0.58	0.62	0.58	0.56	0.68	0.87	0.56	0.58	0.64	0.81	0.71	0.74	0.61	0.81	0.62	0.62	0.58	0.56	0.71	0.65
	BLAG01000409	1	1	1.04	1	1	1	1	1	1	1	1	1.03	1	1	1	1	1	1.1	1.05	1	1	1	1	1	1	1	1	1.09	1	1	1	1	1	1	1	1	1	1	1	1	1	1	1	1	1	1.02	1.03	1
	BLAG01000410	1	1.01	1	1	1	1.05	1	1	1	1.03	1	1	1	1	1	1	1	1	1.05	1	1	1	1	1	1	1	1	1	1	1	1	1	1	1	1	1	1	1	1	1	1	1	1	1	1	1.02	1	1.03
	BLAG01000411	1	1.01	1.03	1	1.2	1	1	1	1	1.03	1	1	1	1	1	1	1	1	1.05	1	1	1	1	1	1	1	1	1	1.13	1	1	1	1	1	1	1	1	1.24	1	1	1	1	1	1	1	1.02	1.03	1
	BLAG01000412	1.02	0.99	1	0.97	0.97	0.97	0.97	1.08	1.1	1.04	0.97	1.08	1.03	1.01	1.01	0.99	0.97	1.12	1.02	0.97	0.97	0.97	1	1.01	0.99	1.02	0.97	0.97	1.1	1.09	0.97	0.97	0.97	1.06	1.04	1.02	1	0.97	0.97	0.97	1.1	1.07	1.27	1.07	0.97	1.04	0.97	1
	BLAG01000417	1.68	1.32	1.38	1.35	1.02	1.31	1.21	1.24	1.07	1.55	1.16	1.3	1.51	2.42	2.21	2.07	1.28	1.99	1.82	1.75	1.35	1.83	2.18	2.72	2.33	1.54	1.11	1.62	1.39	1.32	1.95	2.76	0.96	1.79	1.94	2.98	3.5	1.06	1.79	1.69	1.56	1.4	2.19	2.71	2.93	2	2.73	2.11
	BLAG01000418	0.58	0.59	0.61	0.56	0.78	0.6	0.62	0.77	0.67	0.57	0.6	0.62	0.59	0.63	0.59	0.57	0.78	0.66	0.58	0.8	0.63	0.61	0.63	0.63	0.56	0.6	0.59	0.81	0.59	0.64	0.61	0.64	0.63	0.95	0.61	0.59	0.58	0.69	0.55	0.62	0.74	0.66	0.8	0.64	0.59	0.63	0.67	0.57
	BLAG01000419	0.99	0.99	0.99	1	0.99	0.99	0.99	0.99	0.99	0.99	0.99	0.99	1.04	0.99	0.99	1	0.99	0.99	0.99	0.99	0.99	0.99	0.99	0.99	1.01	1	1.01	1.08	0.99	1.14	0.99	0.99	0.99	1.1	1.05	0.99	0.99	0.99	0.99	0.99	0.99	1.08	1.13	0.99	0.99	0.99	1.02	1.1
	BLAG01000420	0.95	0.93	0.91	0.91	0.91	0.99	0.91	0.91	0.91	0.91	0.91	0.91	0.91	0.91	0.91	0.91	0.91	0.96	0.91	0.91	0.91	0.91	0.95	0.91	0.91	0.95	0.95	1	1.06	0.91	0.91	0.91	0.91	0.96	0.98	0.98	0.97	0.91	0.91	1.03	1.31	1.6	0.91	1.28	0.96	0.98	1.02	0.91
	BLAG01000421	0.61	0.52	0.62	0.59	0.81	0.53	0.83	0.61	0.67	0.56	0.59	0.57	0.56	0.62	0.68	0.59	0.82	0.65	0.5	0.95	0.64	0.75	0.69	0.59	0.59	0.94	1.12	0.83	0.94	0.99	1.61	0.7	0.74	0.94	1.66	1.35	1.46	0.95	0.81	1.06	1.67	0.98	1.01	1.07	1.95	1.86	2.61	2.62
	BLAG01000422	1.32	1.04	1.02	1.14	0.94	1.14	0.94	1.04	0.94	1.09	1.11	1.16	0.99	1.01	0.99	1.17	0.94	1.26	1.01	1.07	1.12	1.25	1.09	1.24	1.26	1.12	1.17	0.94	1.34	1.2	1.43	1.13	0.94	1.1	1.07	1.08	1.27	0.94	0.94	1.05	1.12	1.12	1.22	1.18	1.33	1.24	1.44	1.33
	BLAG01000423	2.2	1.63	2.21	2.08	2.48	2.36	2.72	2.14	1.87	1.65	1.95	2.58	1.68	1.77	1.62	1.63	2.93	2.22	1.74	3.08	1.64	1.82	1.51	1.65	1.56	1.57	1.7	1.78	1.43	1.52	1.74	1.87	0.58	1.34	1.38	1.8	1.69	1.49	1.84	2.2	1.84	1.32	1.16	1.37	1.8	1.36	1.77	1.62
	BLAG01000424	1	1	1	1.03	1	1	1	1	1	1	1	1	1	1	1	1.01	1	1	1.05	1	1	1	1	1	1	1	1	1	1	1	1.04	1.08	1	1	1	1	1	1	1	1	1	1	1	1	1	1	1	1
	BLAG01000425	1	1	1	1.03	1	1.05	1	1	1	1.09	1	1.09	1	1	1	1.03	1	1.1	1.09	1	1	1	1	1	1	1	1	1	1	1.08	1	1	1	1.06	1	1.03	1	1	1.35	1	1	1	1	1	1.03	1	1	1.03
	BLAG01000426	1.02	1.06	1.02	1.03	1	1	1	1	1	1.03	1	1.03	1	1.1	1.04	1.04	1	1	1	1.14	1.09	1	1.07	1.04	1.04	1.05	1.04	1	1	1	1	1	1	1.06	1	1.1	1.11	1	1	1.12	1.06	1.1	1	1.05	1	1.07	1.03	1.03
	BLAG01000427	2.77	1.72	2.61	2.06	2.31	3.47	2.97	1.83	2.45	1.74	1.9	2.93	1.58	1.29	0.98	1.87	3.32	2.75	2.05	2.96	1.22	2.16	2.15	2.87	1.68	1.27	1.75	2.02	2.69	3.2	2.88	2.72	0.31	2.1	2.12	2.76	3.29	2.36	2	2.07	3.38	2.9	2.03	2.71	2.8	1.83	3.06	2.45
	BLAG01000428	1.47	1.17	1.3	1.15	0.76	1.3	0.94	1.09	1.47	1.11	0.96	1.13	1.19	1.1	1.13	1.14	1.62	1.34	1.07	1.41	0.98	1.7	1.26	1.29	1.2	1.1	1.21	1.16	1.59	1.25	1.4	1.7	0.86	1.25	1.06	1.35	1.36	0.94	1.11	1.77	1.52	1.49	1.22	1.06	1.37	1.08	1.76	1.4
	BLAG01000429	1.02	1	1	1	1.2	1	1	1	1	1.03	1	1	1	1.09	1	1	1	1	1	1	1.05	1	1	1	1	1.02	1	1	1.06	1	1	1.04	1	1	1	1	1	1	1	1	1	1	1	1.1	1.02	1.03	1.03	1
	BLAG01000430	1.06	1.05	1.17	1.03	1	1.11	1	1	1	1.03	1	1	1.06	1.03	1.07	1	1.28	1.05	1.14	1	1.05	1	1.05	1.04	1.07	1	1	1	1.06	1.08	1.07	1	1	1.11	1	1.03	1	1	1.46	1	1.06	1	1.39	1.05	1.04	1.09	1.03	1
	BLAG01000431	1.03	0.94	1.03	0.76	0.48	0.69	0.73	0.84	0.6	0.6	1.02	0.6	0.68	0.68	0.9	0.58	0.74	0.66	0.66	0.65	1.02	1.05	0.7	1	0.87	1.72	2.02	0.86	0.99	3.12	1.76	0.76	0.54	1.28	1.12	1.28	3.28	1.02	1.55	2	2.31	1.55	1.29	1.34	3.08	2.04	3.79	3.31
	BLAG01000432	0.61	0.62	0.6	0.58	0.57	0.63	0.63	0.82	0.72	0.64	0.57	0.59	0.6	0.65	0.59	0.59	0.65	0.62	0.6	0.65	0.62	0.72	0.59	0.59	0.61	0.6	0.58	0.57	0.64	0.57	0.64	0.57	0.57	1.11	0.75	0.6	0.59	0.93	0.65	0.64	0.57	0.62	0.65	0.6	0.62	0.7	0.59	0.66
	BLAG01000435	1.59	2.16	1.23	1.41	1.5	0.9	0.81	0.87	1	0.8	1.06	0.78	1.12	0.82	1.79	2.16	0.75	0.77	0.97	0.85	1.08	0.92	1.93	0.78	0.92	3.66	1.49	1.07	0.7	0.91	1.14	1.1	0.83	1.18	3.37	2.21	1.41	0.98	0.92	1.22	0.86	0.66	0.66	1.15	1.27	3.14	1	2.41
	BLAG01000436	1.08	1.05	1	1.02	1	1	1	1	1.13	1	1	1	1	1	1.03	1	1	1	1.05	1	1	1	1.03	1	1	1.02	1	1	1	1	1	1	1.13	1.06	1	1.05	1.06	1	1	1	1	1	1	1.05	1	1.02	1.03	1
	BLAG01000437	0.87	0.91	0.87	0.92	0.87	0.87	0.97	0.96	0.87	0.87	0.87	0.87	1.03	0.87	0.87	0.88	0.87	1	1.01	1	0.91	0.92	0.91	0.9	0.9	0.89	0.89	0.87	0.87	0.94	0.9	0.91	0.87	0.97	0.99	0.87	1.01	1.21	0.87	0.98	0.93	1.12	0.87	0.91	0.97	0.91	0.9	0.92
	BLAG01000438	1.02	1.04	1.02	1.04	1	1	1	1	1	1.03	1	1.03	1.06	1	1.03	1.02	1	1	1	1.14	1.05	1	1.05	1	1.06	1.04	1.07	1	1.06	1	1	1.04	1	1	1.03	1.05	1.04	1	1	1.29	1	1	1	1.05	1.03	1.09	1.06	1.03
	BLAG01000439	0.76	0.78	0.76	0.79	0.84	0.85	0.7	0.93	0.79	0.79	0.95	0.94	0.78	0.82	0.75	0.76	0.8	0.77	0.84	1.11	0.77	0.84	0.78	0.83	0.8	0.77	0.74	0.9	0.89	0.86	0.84	0.73	0.79	0.78	0.82	0.87	0.77	0.97	1.02	0.7	0.79	0.83	0.7	0.7	0.82	0.79	0.7	0.89
	BLAG01000440	1	1	1	1	1	1.11	1	1	1.26	1.03	1	1.03	1	1	1	1	1	1	1	1	1	1.17	1.02	1	1.08	1	1.01	1	1	1.08	1.04	1	1	1	1	1.03	1	1	1	1	1	1	1	1.05	1.03	1.06	1	1
	BLAG01000441	0.84	0.78	0.76	0.98	1.29	0.93	1.06	0.85	1.03	1.08	1.14	1.04	1.14	1.07	0.9	0.93	0.89	1.35	1.2	0.85	1.02	0.97	0.82	1.04	1.04	0.92	1.03	0.9	0.95	1.64	1.12	0.86	0.59	0.79	0.98	0.86	1.08	0.59	0.95	1.06	0.91	0.92	0.95	0.95	0.95	0.94	0.84	0.95
	BLAG01000442	1	1	1	1	1	1	1	1	1	1.03	1	1.03	1	1	1.02	1.01	1.14	1	1	1.14	1	1	1.02	1	1	1.01	1.01	1	1	1	1	1	1	1	1	1	1	1	1	1	1	1	1	1	1	1	1	1
	BLAG01000443	1	1.01	1.07	1	1	1.05	1.18	1.17	1	1	1	1	1	1	1	1	1	1	1	1.23	1	1	1	1	1.02	1.01	1.01	1	1	1.12	1.04	1	1	1.06	1.03	1.07	1.49	1.49	1.89	1.37	1.33	1.45	1.5	1.35	1.41	1.27	1.24	1.06
	BLAG01000446	1	1	1	1	1	1.05	1	1	1	1	1	1	1	1	1	1	1	1	1	1	1	1	1	1	1	1	1	1.09	1	1	1	1	1	1	1	1.03	1.09	1	1	1	1	1.1	1	1	1.16	1	1	1.09
	BLAG01000447	1	1.01	1	1	1	1	1	1	1.2	1	1	1	1	1.03	1	1	1.14	1	1	1	1	1	1	1.04	1	1	1.01	1	1	1	1	1	1	1.06	1	1.05	1.59	1	1.8	1.45	1.4	1.71	1.93	1.1	1.45	1.19	1.14	1
	BLAG01000448	1.52	1.63	1.52	1.69	0.79	1.73	1.8	2.19	1.99	1.77	1.85	2.25	1.91	2.3	2.02	1.23	1.08	1.56	1.3	1.8	1.12	1.8	1.83	1.44	1.67	1.36	1.32	1.23	1.12	1.59	1.25	1.08	0.66	1.02	1.5	1.38	1.57	1.52	1.56	1.26	1.85	1.62	0.96	1.36	1.23	1.15	1.39	1.44
	BLAG01000449	1.35	1.26	1.16	1.27	1.65	1.34	1.25	1	1.15	1.24	0.96	1.31	1.24	1.75	1.29	1.07	0.92	1.13	1.06	1.64	1.34	1.46	1.43	1.23	1.47	1.31	1.23	1.11	0.95	1.17	1.22	1.12	0.76	1.13	1.4	1.08	1.31	0.94	1.34	1.89	1.3	1.22	0.76	1.69	1.29	1.07	1.15	1.46
	BLAG01000450	1	1.01	1	1	1	1	1	1	1	1.03	1	1.03	1	1	1	1	1	1.1	1	1	1	1	1.02	1	1.02	1.05	1.01	1	1.06	1	1.04	1.04	1.13	1	1.05	1	1	1	1.15	1	1	1	1	1	1	1	1.03	1
	BLAG01000451	2.47	3.55	3.5	3.82	3.55	4.56	2.49	3.04	5.65	4.82	5.84	5	4.28	5.25	3.91	2.19	1.82	2.93	3.1	3.78	4.36	4.92	2.72	2.88	3.77	2.97	3.59	1.39	2.86	2.5	2.51	1.89	0.34	1.17	1.41	1.67	1.69	2.89	1.92	1.58	2.46	2.16	3.17	3.06	2.53	2.09	1.99	1.51
	BLAG01000452	0.78	0.81	0.83	0.8	0.78	0.82	0.78	1.03	0.78	0.83	0.78	0.82	0.87	0.8	0.79	0.78	0.78	0.93	0.78	0.78	0.89	0.82	0.78	0.86	0.81	0.8	0.83	0.85	0.86	0.9	0.91	0.81	1.09	0.78	0.91	0.78	0.78	0.78	0.78	0.78	0.78	0.85	0.78	0.82	0.84	0.8	0.83	0.78
	BLAG01000453	0.93	0.95	0.93	0.95	0.93	0.93	1.04	0.93	0.93	0.93	0.93	0.96	0.93	0.93	0.93	0.93	0.93	1.05	0.93	0.93	0.93	0.93	0.95	0.93	0.93	0.94	0.93	0.93	0.93	1	0.93	0.93	0.93	0.98	0.93	0.93	0.96	0.93	0.93	0.93	0.99	0.93	0.93	0.93	0.96	0.95	0.96	1.01
	BLAG01000454	1.01	0.95	0.95	0.95	0.95	0.95	0.95	0.95	0.95	0.95	0.95	1	1.01	0.95	0.97	0.97	0.95	1	0.95	0.95	1.02	0.95	0.95	0.95	0.95	0.95	0.97	0.95	0.95	1.03	0.99	0.95	0.95	0.95	0.95	1	0.98	0.95	0.95	0.95	0.95	1.05	0.95	1.1	0.95	0.97	0.95	0.95
	BLAG01000455	0.83	0.87	0.83	0.84	0.83	0.92	1.22	0.83	0.94	0.86	0.91	0.88	0.88	0.89	0.85	0.85	0.95	0.83	0.87	0.83	0.83	0.93	0.83	0.87	0.85	0.85	0.83	0.83	0.83	0.9	0.83	0.93	0.83	0.93	0.83	0.85	0.83	0.83	0.83	1.04	0.83	0.83	0.83	0.87	0.83	0.86	0.91	0.83
	BLAG01000456	0.41	0.34	0.36	0.35	0.36	0.41	0.5	0.36	0.38	0.38	0.42	0.41	0.37	0.39	0.35	0.37	0.73	0.46	0.43	0.43	0.42	0.44	0.41	0.45	0.36	0.33	0.37	0.75	0.44	0.49	0.5	0.42	0.42	0.64	0.79	0.53	0.41	0.92	0.63	0.58	0.57	0.6	0.42	0.41	0.35	0.42	0.51	0.55
	BLAG01000457	1	1	1	1	1	1	1	1	1	1	1	1.09	1	1.07	1	1	1	1	1.05	1	1.05	1	1	1	1	1	1	1.09	1	1	1	1.04	1	1	1	1	1	1	1.15	1	1.06	1.1	1	1	1.05	1	1	1
	BLAG01000458	1	1	1	1	1	1	1	1	1	1	1	1	1	1	1	1	1	1	1.05	1	1	1	1	1	1	1	1	1	1	1	1	1	1	1	1	1	1	1	1	1	1	1	1	1	1.04	1	1	1
	BLAG01000459	1	1.04	1	1	1	1	1	1.11	1	1.03	1	1	1.06	1.03	1	1	1.14	1.05	1	1	1.07	1	1	1	1	1.02	1	1	1.1	1	1.04	1	1	1	1.07	1.05	1	1	1	1	1	1.1	1	1	1.02	1.02	1	1.11
	BLAG01000460	1	1.01	1	1	1	1	1	1	1	1	1	1	1	1	1	1	1	1	1	1	1	1	1	1	1	1	1	1	1	1	1	1	1	1.06	1	1	1	1	1	1	1	1	1	1	1	1.02	1	1
	BLAG01000461	1.02	1.03	1	1.01	1	1	1	1	1	1	1	1	1	1	1.02	1.02	1	1	1	1	1	1	1.05	1.04	1	1.01	1	1	1	1	1	1.06	1	1	1	1.03	1	1	1	1	1	1	1	1.05	1	1.02	1.03	1
	BLAG01000462	1	1.02	1	1	1.2	1	1.12	1	1	1.03	1	1	1	1	1	1	1	1	1.05	1	1	1	1.03	1	1.02	1	1	1	1	1.08	1	1.04	1	1	1	1	1	1	1	1.12	1	1	1	1	1	1	1	1.03
	BLAG01000463	1.03	0.96	0.93	0.89	0.86	0.91	0.96	0.86	0.86	0.93	0.86	0.94	1.07	0.89	0.96	0.97	1.05	1.03	0.94	0.86	1.01	0.86	1.05	1.02	0.98	1.08	0.91	1.1	0.97	1.12	1.02	1.11	0.86	1.2	2.21	1.51	1.4	1.07	0.86	1.29	1.45	1.45	0.99	1.27	1.24	1.22	1.31	1.89
	BLAG01000465	1.02	1.05	1	1.01	1	1	1	1	1	1.06	1	1.03	1	1	1.13	1.03	1	1	1	1	1	1	1.06	1.04	1.04	1.06	1.02	1	1.06	1	1.07	1	1	1	1.17	1	1.03	1	1	1	1	1	1	1	1.03	1.05	1	1
	BLAG01000466	1	1	1	1	1	1.05	1	1	1	1	1	1	1	1	1.02	1.01	1	1.1	1	1	1	1	1	1.04	1	1.04	1	1	1	1	1	1	1	1	1	1	1.03	1	1	1	1	1.1	1	1	1.03	1.02	1	1
	BLAG01000467	1.02	1.01	1	1	1	1	1	1	1	1	1	1	1	1	1	1.01	1	1	1	1	1	1	1	1	1	1	1	1.09	1	1	1	1	1	1	1	1	1	1	1	1	1	1.1	1	1	1	1.02	1	1
	BLAG01000468	1.02	1.02	1	1.01	1	1	1	1	1	1	1	1	1.15	1	1	1	1	1	1	1	1	1	1	1	1	1.01	1	1	1.13	1	1	1.04	1	1	1	1.03	1	1.24	1.15	1	1	1	1	1	1.02	1.02	1	1
	BLAG01000470	0.98	0.97	0.88	0.9	0.8	0.85	1.14	0.89	0.8	0.83	0.8	0.83	1.08	0.94	1.15	1.07	0.91	1.1	1.15	0.8	0.96	0.85	1.21	1.07	1.18	1.16	1.07	0.88	1.06	1.2	1.24	1.34	0.8	1.24	1.3	1.52	1.38	1.2	1.05	1.33	1.12	1.2	0.8	1.23	1.08	1.26	1.34	1.2
	BLAG01000471	1.21	1.27	1.17	1.09	1.56	1.15	0.99	1.26	0.95	1.37	1.19	0.83	1.32	1.17	1.12	1.14	1.06	1.34	1.25	1.18	1.45	1.01	1.4	1.4	1.37	1.35	1.37	1.17	1.55	1.41	1.49	1.44	0.73	1.04	1.14	1.21	1.25	1.29	1.16	1.99	1.2	1.17	0.94	1.15	1.23	1.13	1.34	1.12
	BLAG01000472	1.02	1.01	1.02	1.01	1	1	1	1	1	1	1	1.03	1	1.03	1.02	1.01	1	1	1	1	1	1.06	1	1.04	1.05	1.01	1.02	1	1.06	1.08	1	1.04	1	1	1	1	1	1	1.3	1	1.06	1	1	1	1	1.03	1	1.06
	BLAG01000473	1.07	0.97	1.14	0.9	1.07	0.99	0.89	0.89	0.89	0.95	0.89	0.97	0.89	1.09	1.26	1.21	1.14	1.26	1	1.02	1.2	1.04	1.29	1.29	1.27	1.07	1.13	0.97	1	1.03	1.61	1.23	0.89	1.1	1.2	1.15	1.18	1.11	1.02	0.89	1.12	1.23	1.24	1.16	1.3	1.05	1.4	1.29
	BLAG01000476	1	1	1	1	1	1	1	1	1	1	1	1	1	1.03	1	1	1	1	1	1	1	1	1	1	1	1	1	1	1	1	1	1.04	1	1	1	1	1	1	1	1	1	1	1	1	1.02	1	1	1
	BLAG01000480	0.84	0.78	0.74	0.75	0.61	0.85	0.64	0.73	1.12	0.66	0.63	0.83	0.85	0.74	0.69	1.35	0.93	1.36	1.03	0.82	1.04	0.9	1.18	1.12	0.98	1.21	1.09	0.64	1.18	1.14	0.97	1.3	0.31	2.09	2.25	1.91	1.27	1.37	0.8	1.39	1.45	1.44	1.3	1.11	1.15	1.36	1.49	1.63
	BLAG01000481	1	1	1	1	1	1	1	1	1	1.03	1	1	1	1	1	1	1	1	1	1	1	1	1	1	1	1	1	1.09	1	1	1	1	1	1	1	1	1	1	1	1	1	1	1	1	1	1	1	1
	BLAG01000482	1	1	1	1.02	1	1	1.12	1	1	1	1	1.03	1	1	1	1	1	1	1	1	1	1	1	1	1	1	1	1	1	1.08	1	1	1	1	1	1	1	1	1	1	1.06	1	1	1	1	1.02	1	1
	BLAG01000483	1	1.01	1	1	1	1	1	1	1	1	1	1	1	1	1.02	1	1	1	1	1	1.09	1	1.02	1.04	1.02	1	1	1	1	1	1	1	1	1	1.03	1.03	1	1	1	1	1	1	1.15	1	1	1	1	1.03
	BLAG01000484	1.01	0.98	1.12	1.08	1.09	1.29	1.26	1.16	1.63	1.13	1.24	1.19	1.08	1.14	1.18	0.97	1.11	1.02	1.04	1.04	1.21	1.28	1.04	0.94	1.1	0.98	0.94	0.91	1.08	1.19	1.01	0.98	0.91	1.01	1	0.97	1	0.91	1.32	0.91	0.91	1.08	0.91	1	0.97	1.02	0.99	0.96
	BLAG01000485	1.02	1.09	1.09	1.03	1.36	1.02	0.96	0.96	0.96	0.96	1.05	0.99	1.05	0.96	1	1.01	0.96	0.96	0.96	0.96	0.96	1.02	0.96	0.96	1.01	0.99	1	0.96	1.09	1.04	1.09	0.96	0.96	1.07	1.05	1.23	1.26	0.96	0.96	0.96	1.03	1.06	0.96	0.96	1.1	1.07	0.99	1.02
	BLAG01000486	1.17	1.31	1.59	1.37	1.15	1.11	0.96	0.96	1.2	1.17	1.13	1.17	1.25	1.08	1.09	0.99	0.96	1.17	0.96	0.96	0.96	1.04	1	1.08	1.07	1.07	1.13	1.05	0.96	1.03	1.69	1.35	0.96	1.12	1.16	1.26	1.82	1.19	0.96	1.53	1.34	1.05	1.24	1.33	1.69	1.4	1.43	1.34
	BLAG01000488	0.96	0.88	0.97	1	0.84	1.14	1.04	1.02	1.17	0.87	1.12	0.98	1.05	1.09	1.01	1.11	1.27	1.69	1.21	0.97	0.88	0.89	1.1	1.6	0.9	0.99	0.98	1.16	1.18	1.21	1.43	1.31	0.84	1.29	1.01	1.45	1.22	1.17	1.1	1.05	1.01	1.22	0.84	0.89	1.01	1.01	0.92	0.91
	BLAG01000490	0.58	0.85	0.54	0.83	0.43	0.48	0.48	0.43	0.5	0.49	0.5	0.43	0.54	0.41	0.48	0.89	0.56	0.52	0.47	0.58	0.51	0.42	1.21	1.26	0.84	0.55	0.53	1.1	1.14	0.48	1.5	0.83	0.56	0.84	1.51	1.2	0.84	0.68	0.82	2.05	0.63	0.59	0.39	0.67	1.09	0.92	0.95	1.37
	BLAG01000491	1.15	1.12	1.12	1.36	1.04	1	0.86	0.96	0.86	0.94	1.06	1.03	1.02	1.1	1.32	1.54	0.98	1.07	1.19	1.19	1.29	1.11	1.39	2.03	1.51	1.6	1.58	0.86	1.31	1.06	1.47	1.6	0.86	1.14	0.94	1.13	1.19	0.86	1.12	1.25	1.12	1.08	0.99	1.29	1.21	1.17	1.28	1.24
	BLAG01000492	1	1.03	1	1.02	1	1	1	1	1	1	1	1	1.06	1	1	1	1	1	1	1	1	1	1	1	1	1.01	1.01	1	1	1	1	1.06	1	1.17	1	1	1	1	1	1	1	1	1	1	1	1.02	1	1
	BLAG01000494	1.11	1.05	1.09	1.05	0.91	1.05	0.91	0.91	1.02	1.02	0.99	0.91	1.01	1.07	0.94	1.06	1.03	1.04	1.06	1.04	0.95	0.91	1.13	1.09	1.02	1.02	0.98	0.99	1.02	0.98	1.04	1.13	0.91	1.09	1.23	1.16	1.19	0.91	1.04	0.91	1.02	1.08	1.26	1.12	1.22	1.01	1.17	0.99
	BLAG01000495	1.03	1.03	1	1.06	1	1	1	1	1	1	1.09	1	1	1.03	1.05	1.63	1	1.05	1.17	1	1	1	1.02	1	1	1.06	1.05	1	1.06	1	1.06	1	1	1	1	1	1	1.24	1.24	1	1	1	1.15	1	1	1	1	1
	BLAG01000496	0.99	0.97	0.97	0.97	0.97	0.97	0.97	1.07	0.97	0.97	0.97	0.97	1.06	1	0.97	0.98	1.23	0.97	0.97	1.11	0.97	1.02	1	0.97	0.97	0.97	0.97	0.97	1.09	0.97	0.97	0.97	0.97	0.97	0.97	0.97	0.97	0.97	1.11	0.97	0.97	0.97	0.97	0.97	0.97	0.97	0.97	0.97
	BLAG01000500	0.57	0.58	0.56	0.56	0.68	0.62	0.63	0.8	0.63	0.62	0.66	0.58	0.59	0.56	0.58	0.6	0.56	0.56	0.64	0.56	0.61	0.56	0.6	0.58	0.58	0.58	0.58	0.72	0.56	0.65	0.56	0.6	0.56	1.18	0.56	0.56	0.56	0.56	0.65	0.63	0.63	0.65	0.65	0.68	0.58	0.59	0.6	0.61
	BLAG01000501	0.97	0.98	0.98	1.01	0.93	0.93	0.93	0.93	0.93	0.99	0.93	0.99	1.04	1	0.97	1.01	1.06	1.02	1.02	0.93	1.02	0.93	1	0.97	0.99	1	0.96	0.93	0.93	1	1.11	0.97	0.93	1.17	1.06	1.05	0.96	0.93	1.07	0.93	1.06	0.93	0.93	1.03	1.05	1.06	0.99	0.96
	BLAG01000502	0.73	0.83	0.79	0.74	0.56	0.68	0.72	0.94	1.03	1.06	0.73	0.71	0.97	0.83	0.82	0.83	0.53	0.64	1	0.68	0.66	0.74	0.99	0.75	0.82	0.74	0.63	0.87	1.01	1.23	1.04	0.82	0.27	1.43	1.38	0.93	0.87	0.77	1.08	0.84	1.22	0.99	0.83	1.04	0.88	1.08	0.99	1.27
	BLAG01000503	1.07	1.17	1.07	1.06	1.1	1.04	0.91	0.91	0.91	1.07	0.91	0.96	0.96	0.97	0.96	0.94	0.91	0.91	0.91	0.91	0.91	0.96	0.93	1.02	0.93	1.02	0.99	0.91	0.97	0.91	1.01	0.97	0.91	1.01	0.99	1.08	1.08	0.91	0.91	1.02	1	0.91	0.91	1	0.96	0.99	0.91	0.99
	BLAG01000504	1.08	1.07	1.1	1.03	1.18	1.17	0.98	1.36	0.98	1.07	1.07	1.16	1.13	1.02	1.04	1.02	1.12	1.15	1.03	1.56	1.17	1.15	1.17	1.1	1.18	1.08	1.04	1.16	1.3	1.06	0.98	1.18	1.11	1.18	1.04	1.08	1.03	1.22	1.43	0.98	1.05	0.98	0.98	1.08	1.1	1	1.03	1.07
	BLAG01000505	1.16	1.2	1.23	1.28	1.17	1.22	1.57	1.47	1.33	1.35	1.14	1.49	1.16	1.23	1.15	1.01	0.94	1.12	1.23	1.26	1.05	1.45	1.62	1.21	1.49	1.32	1.24	1.42	1.18	1.47	1.37	1.66	0.83	1.23	1.27	1.46	1.47	1.23	1.15	1.53	1.55	1.04	1.15	1.18	1.45	1.43	1.28	1.37
	BLAG01000506	1	1.02	1	1	1	1	1	1	1	1.03	1	1	1	1	1	1	1	1	1	1	1	1.06	1.02	1.04	1	1	1.01	1	1	1.15	1	1	1	1	1	1	1	1	1	1	1.06	1	1	1	1	1.02	1.03	1.03
	BLAG01000507	1.09	1.15	1.02	1.05	1	1.05	1	1.11	1	1	1	1	1	1	1	1.03	1.14	1	1	1	1.15	1	1.03	1	1.03	1.04	1	1.09	1	1	1	1	1	1	1	1.07	1	1	1	1	1	1	1	1	1	1.05	1	1
	BLAG01000508	1.11	1.04	1.15	1.21	1.2	1.25	1	1.11	1	1.13	1.18	1.15	1.24	1	1	1.04	1	1.1	1.07	1	1.09	1.06	1	1	1.04	1.06	1.07	1.15	1.2	1.08	1.07	1.04	1	1	1	1.17	1	1	1	1	1	1	1	1	1.02	1	1.03	1.06
	BLAG01000509	1	1	1	1	1	1	1	1	1	1	1	1	1	1	1	1	1	1	1	1	1.05	1	1	1	1	1.01	1	1	1	1	1	1.04	1	1	1	1	1	1	1	1	1	1	1	1	1	1	1	1
	BLAG01000511	1	1	1	1.01	1	1	1	1	1	1	1.09	1	1	1	1	1	1	1	1	1	1	1	1.02	1	1	1	1	1	1.06	1.08	1.06	1	1	1	1.03	1	1	1	1	1	1	1	1	1	1	1	1	1
	BLAG01000512	1	1	1	1	1	1	1	1	1	1	1	1	1	1	1	1	1	1	1	1	1	1	1	1	1	1	1	1	1	1	1	1	1	1	1	1	1	1	1	1	1	1	1	1	1	1.02	1	1
	BLAG01000513	1.02	1	1	1	1	1	1	1	1	1	1	1	1	1	1	1	1	1	1	1	1.05	1	1	1	1	1	1.01	1	1	1	1	1	1	1.06	1	1	1	1	1	1	1	1.1	1	1	1.03	1	1	1
	BLAG01000514	1	1	1	1.01	1	1	1	1	1	1.03	1	1	1	1	1	1.03	1	1	1	1	1	1	1	1	1	1	1	1	1	1	1	1	1	1.06	1	1	1	1	1	1	1	1	1	1	1	1	1	1.03
	BLAG01000515	1	1.04	1	1.03	1	1	1.12	1.11	1	1	1	1	1	1	1	1.17	1	1	1	1	1	1.06	1.05	1	1.02	1.03	1	1.09	1	1	1.07	1	1	1	1.16	1.08	1	1	1	1	1	1	1	1.15	1	1.05	1	1.17
	BLAG01000516	1.14	1.16	1.1	1.01	1.08	1.05	1.21	0.9	0.9	0.97	0.98	0.95	1.06	0.9	1.1	1.35	1.03	1.38	1.16	1.03	1.3	1	1.42	1.06	1.41	1.32	1.24	0.9	0.9	0.97	1.2	1.11	0.9	1.1	1.27	1.23	1.23	0.9	1.04	1.66	1.26	0.99	1.17	1.13	1.23	1.29	1.1	1.09
	BLAG01000517	1	1.1	1.04	1.1	1.2	1.05	1	1	1	1.05	1.09	1	1.09	1	1	1.08	1	1	1.05	1	1.11	1	1.08	1	1.03	1.1	1.02	1.15	1	1	1	1	1	1.06	1.03	1.07	1.07	1	1.3	1	1	1	1	1	1.02	1.06	1	1
	BLAG01000518	1.03	1.05	1.07	1.1	0.88	0.92	0.98	1.27	1.1	0.88	0.95	0.9	0.98	0.97	1.16	1.15	0.88	1.07	0.92	1.26	1.18	1	1.26	1.09	1.26	1.14	1.05	0.88	0.88	1.16	1.12	1.17	0.99	1	1.03	1.22	1.2	1.31	1.28	0.88	1.05	1.05	0.88	1.15	1.08	1.05	1.01	1.04
	BLAG01000519	1	1.04	1	1.01	1	1	1	1	1	1	1	1	1	1.03	1	1	1	1	1	1	1	1.06	1	1	1	1	1	1	1	1	1.04	1	1	1.06	1	1.05	1	1.24	1.15	1	1	1	1	1	1	1	1	1
	BLAG01000520	1	1	1	1	1	1	1	1	1	1	1	1.06	1	1.03	1	1	1	1	1.05	1	1	1	1	1	1	1	1	1.09	1	1	1	1	1	1	1	1	1	1	1	1	1	1	1	1	1	1	1	1
	BLAG01000521	0.96	0.96	0.96	0.96	0.96	1.01	0.96	1.06	0.96	0.96	0.96	0.96	0.96	0.96	0.96	0.96	1.09	0.96	1	0.96	0.96	0.96	0.96	0.99	0.96	0.96	0.96	1.04	0.96	0.96	0.96	0.96	0.96	1.06	0.96	0.98	0.96	0.96	0.96	0.96	0.96	0.96	0.96	0.96	0.96	0.96	0.99	0.96
	BLAG01000522	1.02	1	1	1	1	1	1	1	1	1	1.09	1.03	1	1	1	1	1	1	1	1	1	1	1	1	1	1	1	1	1	1	1	1	1	1	1	1	1	1	1	1	1	1	1	1.05	1	1	1	1
	BLAG01000523	1	1	1	1	1	1	1	1	1	1	1	1	1	1.03	1	1.02	1	1	1	1	1	1	1	1	1	1	1	1	1.06	1	1	1	1	1	1	1	1	1	1	1	1	1	1	1	1	1	1.06	1
	BLAG01000524	1	1	1	1	1	1	1	1.11	1	1	1	1	1	1	1	1	1	1	1	1	1	1	1.03	1	1	1	1	1.09	1	1	1.04	1	1	1	1	1	1	1	1	1	1	1	1	1	1	1	1	1
	BLAG01000525	1	1	1	1	1	1	1	1	1	1.03	1	1.03	1	1	1.02	1	1.22	1	1.05	1	1	1	1.03	1	1	1	1	1	1.06	1	1	1	1	1	1	1	1.03	1	1	1	1	1.1	1	1	1	1	1	1
	BLAG01000527	1.04	1.01	1.02	1	1	1	1	1	1	1	1	1.03	1	1.14	1.18	1.03	1.14	1	1	1	1	1	1.09	1.04	1	1.01	1.01	1	1	1	1	1	1	1.06	1.03	1	1	1	1	1	1	1	1.15	1.05	1.02	1.03	1	1
	BLAG01000528	1.2	1.12	1.1	1.29	0.82	1.02	1.16	0.9	0.92	1.07	1.39	1.08	1.09	1.16	1.25	1.06	1.04	1.06	0.89	0.82	1.3	1.22	1.28	1.15	1.44	1.3	1.22	0.89	1.08	1.5	0.97	1.18	0.82	1.14	1.01	1.35	1.26	0.82	1.06	0.92	1.65	1.63	1.01	0.98	1.34	1.25	1.14	1.16
	BLAG01000533	1.02	1.01	1	1.02	1	1	1.12	1	1	1.03	1	1	1.06	1	1.05	1.04	1	1.08	1.05	1	1	1.11	1.03	1.06	1	1.05	1.08	1.09	1.1	1	1.07	1.04	1	1.17	1.03	1	1	1	1	1	1	1	1	1.05	1.04	1.03	1.06	1.05
	BLAG01000538	0.88	1.08	1.16	1.05	1	1.01	0.93	0.83	0.83	0.94	0.9	1.14	0.93	0.99	0.92	0.94	0.83	1.06	0.99	0.95	0.99	0.83	0.96	0.86	1.01	0.95	1.03	0.91	0.94	0.96	1.1	0.97	1.05	0.88	0.98	1.07	1	1.03	0.83	1.04	0.94	1.17	0.95	0.91	1.11	1.02	1.03	1.12
	BLAG01000539	1.02	0.99	1.07	1	1.43	0.98	0.93	0.93	1.18	1.05	0.93	1.12	1.16	1	0.98	1.02	0.93	0.93	0.93	0.93	1.02	1.07	0.99	1.03	1.04	0.98	1.06	1.02	0.93	0.93	0.97	0.99	0.93	1.02	0.93	1.01	1.04	0.93	1.07	0.93	0.99	0.93	0.93	1.03	1.06	1	1.05	1.01
	BLAG01000540	1.03	0.99	1.04	1.08	0.98	1.08	1.27	0.98	1.18	1.01	1.06	1.17	1.13	0.98	0.99	0.99	0.98	1.07	0.98	0.98	0.98	1.03	0.99	1.1	1.06	0.98	1.04	1.07	0.98	0.98	1.07	0.98	0.98	0.98	0.98	1.05	0.98	0.98	0.98	0.98	0.98	1.28	0.98	1.03	1.03	0.98	1.04	1.02
	BLAG01000541	1.25	0.91	1.3	1.13	0.97	1.62	2.11	0.81	1.07	0.99	1.14	1.51	0.95	0.97	0.85	0.93	1.41	0.95	0.99	1.34	0.95	0.99	0.94	1.03	1.04	0.92	1.05	1.56	1.04	1	1.26	0.93	0.73	1.09	1.17	1	1.11	0.73	0.84	1.41	1.51	1.98	1.24	0.92	1.12	0.87	1.33	1.14
	BLAG01000543	1.15	1.07	1.17	1.12	1.14	1.43	0.94	1.05	0.94	1.03	1.03	1.03	1	1.04	1.15	1.1	1.28	0.99	1.03	0.94	1.18	1.05	1.19	1.7	1.31	1.3	1.13	1.03	1.16	1.16	1.28	1.22	0.94	1	1.1	1.18	1.17	0.94	1.09	1.18	1.25	1.31	1.08	1.23	1.3	1.11	1.33	1.2
	BLAG01000544	1.07	1.07	1.02	1	1	1.08	1.12	1	1.39	1	1	1.06	1.18	1.07	1.02	1.01	1	1.2	1	1.44	1.14	1.11	1.07	1.1	1.06	1.04	1.08	1	1.06	1	1.04	1	1	1	1.03	1	1	1.39	1	1.12	1.33	1	1.55	1	1.05	1.08	1.09	1.06
	BLAG01000545	1	1.01	1	1	1	1	1	1	1	1	1	1	1	1	1.03	1	1	1	1	1	1.05	1	1	1	1	1	1	1	1	1	1	1	1	1	1	1.04	1	1	1	1	1	1.1	1	1	1.02	1	1	1.03
	BLAG01000548	0.87	1	0.97	0.92	0.8	0.9	0.77	0.64	0.73	0.79	0.89	0.84	0.95	1.01	1.01	0.98	0.89	0.74	0.74	0.6	0.89	1.07	1.02	1.22	1.07	1.08	1.34	0.82	1.12	0.79	1.03	1.04	0.52	0.79	1.2	1.11	1.21	0.65	0.76	0.94	1.02	0.52	0.68	0.9	1.16	1.14	0.89	1.18
	BLAG01000549	1.04	1.05	0.97	1.07	1.09	1.01	1.23	0.91	1.03	1.05	0.91	0.94	1.13	1.11	1.01	0.99	0.91	1.04	0.95	1.31	0.99	1.04	1.05	1.02	1.19	1.19	1.09	1.13	1.18	1.23	1.13	1.02	0.91	1.14	1.31	1.02	1.07	1.13	0.91	1.25	1.03	1.17	1.32	0.98	1.06	1.01	1.04	1.1
	BLAG01000550	1.91	1.77	1.2	1.04	1.3	1.01	0.76	0.96	0.6	1.23	1.47	0.8	1.39	1.51	2.8	2.57	1.23	1	1.8	1.44	1.69	1.19	2.43	1.89	1.95	2.33	1.95	0.89	1.3	1.02	1.28	1.89	0.58	1.28	1.81	1.51	1.41	1.87	1.35	1.5	0.96	1.02	1.55	1.24	1.46	1.98	1.51	1.74
	BLAG01000551	1.05	1.12	1.02	1.03	0.98	1.03	1.2	1.08	1.18	1.01	1.06	0.98	0.98	1.06	1.08	1.01	0.98	0.98	1.02	0.98	1.07	0.98	1.04	1.09	1.14	1.06	1.08	0.98	1.04	1.05	1.05	1.02	1.1	1.03	1.03	1.08	1.03	0.98	0.98	0.98	1.1	1.26	0.98	1.07	1.15	1.04	1.07	1.01
	BLAG01000552	1.02	1.1	1.09	1.08	1	1.05	1	1	1	1.06	1	1.15	1.06	1.1	1.18	1.07	1	1	1.12	1.38	1.09	1.06	1.05	1.04	1.02	1.1	1.09	1.09	1.06	1	1	1.12	1	1	1.07	1.12	1.06	1	1.15	1	1.06	1.1	1.24	1.05	1.05	1.03	1.12	1.03
	BLAG01000553	1.04	1.01	0.99	0.99	1.09	1.1	0.91	1.1	1.02	0.93	0.91	0.93	1.18	0.97	0.95	0.94	0.91	0.99	0.99	1.04	0.99	1.01	0.94	0.98	0.98	0.97	1	1.08	1.02	0.91	1.18	0.98	0.91	0.96	1	1.02	1.05	1.13	1.4	1.2	1.18	1.05	0.91	0.95	0.97	1	1.26	1.03
	BLAG01000554	1.44	1.35	1.49	1.58	1.85	1.17	1.36	1.39	1.47	1.44	1.54	1.63	1.24	1.53	1.62	1.08	0.84	1.16	1.28	1.49	1.44	1.43	1.41	1.37	1.51	1.25	1.28	1.21	1.39	1.14	1.25	1.27	0.95	1.39	1.2	1.21	1.62	0.84	0.97	1.12	1.63	1.48	1.77	1.49	1.42	1.13	1.64	1.43
	BLAG01000555	1.09	1.38	1.24	1.27	0.91	0.99	1.02	0.94	1.07	0.9	1.29	1.15	0.95	0.75	0.82	1.12	1.15	1.23	0.85	1.32	0.93	0.83	1.39	1.56	1.3	1.09	1.09	0.98	1.24	1.62	1.75	1.31	0.65	0.92	0.95	0.9	0.91	0.65	1.27	1.16	0.75	1.04	0.74	0.9	0.87	1	0.86	1.07
	BLAG01000556	1.29	1.38	1.4	1.51	1.13	1.66	2	1.3	1.25	1.22	1.56	1.89	1.54	0.97	1.01	1.03	1.41	1.15	1.05	1.35	1.35	1.6	1.23	1.26	1.19	1.21	1.11	1.11	1.44	1.57	1.51	1.51	1.06	0.94	1.03	1.12	1.01	1.4	1.08	1.24	1	0.94	1.08	1.08	1.01	1.17	1.02	1.07
	BLAG01000558	1	1	1	1	1	1	1	1	1	1	1	1	1	1	1	1	1	1	1	1	1	1	1	1.04	1	1.01	1	1	1	1	1	1	1	1	1	1	1	1	1	1	1	1	1.15	1	1	1	1	1
	BLAG01000559	1.02	1.01	1.06	1.05	1	1	1	1	1	1.05	1	1	1.06	1	1	1.01	1	1	1.05	1	1	1	1.02	1	1.04	1.1	1.12	1	1.06	1	1.04	1	1	1.06	1.25	1.27	1.13	1	1	1	1.13	1.1	1	1.05	1.11	1.18	1.17	1.03
	BLAG01000560	0.47	0.52	0.51	0.48	0.46	0.6	0.61	0.5	0.51	0.56	0.54	0.52	0.48	0.54	0.47	0.49	0.46	0.52	0.5	0.46	0.53	0.46	0.49	0.51	0.48	0.5	0.47	0.62	0.51	0.49	0.52	0.49	0.46	0.62	0.57	0.5	0.52	0.57	0.59	0.51	0.57	0.59	0.46	0.52	0.54	0.49	0.53	0.53
	BLAG01000561	1.08	0.99	0.91	0.97	0.89	0.99	0.89	1.04	1.31	0.95	0.97	0.92	0.89	0.92	1.04	1.1	1.02	0.94	1.02	1.02	0.89	1.04	1.09	1	0.96	1.02	1.17	0.89	1.01	1.14	0.99	1.04	1.01	1.04	1.05	1.19	1.03	0.89	0.89	0.89	0.98	1.15	0.89	1.1	1.13	1.03	1.05	1.12
	BLAG01000562	1	1	1.02	1.03	1	1	1.18	1	1.13	1.06	1	1.11	1	1.07	1.05	1.03	1.14	1	1	1	1	1.06	1	1.06	1.04	1.06	1.04	1.19	1	1	1.04	1	1.13	1.11	1.03	1.03	1.03	1	1	1	1.13	1.39	1	1	1.09	1.05	1.06	1.09
	BLAG01000564	1	1	1	1.03	1	1	1.12	1	1	1.03	1	1.06	1	1	1	1.03	1	1	1	1	1	1	1	1	1.04	1.02	1.01	1	1	1	1	1.04	1	1.06	1.03	1.05	1	1	1	1	1	1.19	1	1.05	1	1.03	1	1.03
	BLAG01000565	1.26	1.03	1.04	1.16	0.59	1.18	1.62	1.28	1.12	0.97	1.04	1.08	0.99	1.58	1.15	1.18	1.69	1.81	1.07	2.01	0.94	1.76	1.77	1.42	1.53	1.29	1.85	1.38	1.57	1.58	1.81	1.39	0.55	1.24	1.48	2.45	1.71	1.45	0.92	1.94	2.11	2.09	1.48	2.05	1.83	1.78	1.68	2.32
	BLAG01000566	1	1	1	1	1	1.05	1	1	1	1	1	1.06	1	1	1	1	1.14	1.13	1	1	1	1.14	1	1	1	1	1	1	1	1	1	1	1	1	1	1	1	1	1	1	1	1.1	1	1	1	1.04	1	1
	BLAG01000567	1	1	1	1	1	1	1	1	1.13	1	1	1.03	1	1.03	1.02	1	1	1.1	1	1	1	1	1	1.04	1	1.02	1.01	1	1	1.08	1.07	1.04	1	1.06	1	1	1	1	1	1	1.23	1.1	1.15	1	1	1.02	1	1
	BLAG01000568	1	1	1	1.01	1	1	1	1	1	1	1	1.03	1.06	1	1	1	1	1.05	1	1	1	1	1.02	1.04	1.04	1	1	1	1	1	1	1	1	1	1	1	1	1	1	1	1	1	1	1	1	1	1.03	1
	BLAG01000569	1.02	1.1	1.06	1.1	1.28	1.02	0.97	1.07	0.97	1.06	1.14	1.05	1.02	1	1.05	1	0.97	1.01	1.05	0.97	1.06	0.97	1.07	1	1.22	1.1	1.06	1.05	1.09	0.97	1.07	1	0.97	1.16	1.06	0.99	1.04	0.97	0.97	1.08	1.28	0.97	1.25	1.16	1.11	1.09	1.12	1.18
	BLAG01000570	1.02	1.02	1	1.01	1	1.05	1	1	1.13	1	1	1.11	1	1	1.02	1	1	1.05	1	1	1.12	1.06	1.03	1.04	1	1	1	1	1	1	1.04	1	1	1	1	1	1	1	1	1	1.06	1.25	1	1	1	1.02	1	1
	BLAG01000572	2.25	2.1	2.77	2.31	0.99	1.53	1.31	1.03	1.94	1.14	1.91	1.55	1.8	1.04	1.39	1.31	0.87	1.34	1.22	1.33	1.14	1.72	2.13	1.8	1.98	1.76	1.53	1.37	1.07	1.41	1.34	1.49	0.82	1.34	1.91	2.11	2.46	1.07	1.19	1.22	1.83	1.39	1.68	1.21	2.17	2.31	2.18	2.1
	BLAG01000573	1.04	1.06	1	1	1	1.08	1	1	1	1.03	1	1	1	1	1.02	1.05	1.14	1.05	1	1	1	1	1	1	1	1.01	1.06	1.09	1.1	1	1	1	1	1	1	1	1	1	1	1	1	1.19	1	1.05	1.03	1.05	1.03	1
	BLAG01000574	1	1	1	1	1	1	1	1.11	1	1	1	1	1	1	1	1	1	1	1	1	1	1	1	1	1	1.01	1	1	1	1	1	1	1	1	1	1	1	1	1	1	1	1	1	1	1	1	1	1
	BLAG01000575	1	1	1	1.01	1	1	1	1	1	1.03	1	1	1	1	1	1	1	1	1	1	1	1	1	1	1	1	1.01	1.09	1	1	1	1	1	1	1	1	1	1	1	1	1	1	1	1	1	1	1	1
	BLAG01000577	0.98	1.11	0.99	1.02	0.95	1	0.95	1.05	0.95	1.1	0.95	0.97	0.95	0.95	1	0.98	1.08	0.99	0.95	0.95	0.99	0.95	1.18	1.01	1.04	1.05	0.96	0.95	1.01	0.95	1.05	1.13	0.95	0.95	1.13	1.11	1	0.95	0.95	1.06	1.01	0.95	0.95	1.04	0.98	1.02	0.95	1
	BLAG01000578	1	1.01	1	1.36	1	1	1	1	1	1	1.36	1.06	1	1	1.04	1	1	1	1	1	1.05	1	1.02	1	1.02	1.01	1	1	1	1	1	1.04	1	1.11	1.03	1	1.03	1	1	1	1	1	1.15	1.05	1	1.02	1.06	1.03
	BLAG01000579	1.14	1.04	1.42	1.34	1.56	1.68	2.01	1.78	1.21	1.54	1.17	1.67	1.13	1.25	1.1	1.05	1.35	1.3	0.96	1.86	1.1	1.46	0.99	1.03	1.23	0.99	1.18	1.89	1.36	1.39	1.42	1.14	0.73	1.12	1.13	1.45	1.12	2.2	1.53	1.57	1.61	1.94	2.22	1.45	1.26	0.85	1.54	1.76
	BLAG01000580	1.12	0.99	1.04	1.14	0.93	1.11	1.15	0.93	1.05	1.05	1.1	1.02	0.93	0.98	1.04	1.07	1.19	1.05	1	1.07	1.02	1.04	1.2	1.08	1.14	0.98	1.04	0.93	1.15	1	1.31	1.11	0.93	1.09	1	0.98	1.03	0.93	1.51	0.93	1.05	1.11	0.93	0.98	1.13	0.99	1.02	1.25
	BLAG01000581	0.2	0.17	0.19	0.17	0.39	0.26	0.25	0.32	0.28	0.24	0.22	0.22	0.2	0.25	0.2	0.2	0.31	0.23	0.19	0.37	0.28	0.27	0.17	0.16	0.21	0.2	0.19	0.48	0.28	0.32	0.18	0.21	0.32	0.46	0.58	0.27	0.22	0.46	0.37	0.29	0.28	0.42	0.28	0.26	0.19	0.21	0.23	0.31
	BLAG01000582	1	1	1	1	1	1.05	1	1	1	1	1	1	1	1.03	1	1	1	1	1	1	1	1	1	1	1	1	1	1	1	1	1	1	1	1.11	1.07	1	1	1	1.15	1	1	1	1	1	1	1	1	1
	BLAG01000583	0.77	0.78	0.77	0.79	0.77	0.77	0.95	0.77	0.77	0.77	0.77	0.79	0.81	0.8	0.77	0.78	0.87	0.81	0.77	0.99	0.77	0.9	0.78	0.77	0.77	0.79	0.77	1.03	0.87	0.83	0.8	0.8	0.77	0.81	0.79	0.79	0.79	0.96	0.88	0.77	0.77	0.84	0.95	0.81	0.77	0.8	0.77	0.81
	BLAG01000584	1	1	1	1	1	1	1	1.11	1	1	1	1.1	1	1.16	1.19	1	1	1	1	1	1	1.06	1	1	1	1	1	1	1	1	1	1	1	1	1	1	1	1.24	1	1	1	1	1.15	1	1	1.02	1	1
	BLAG01000585	1	1	1	1.01	1	1	1	1	1	1	1	1.05	1	1	1	1	1	1	1	1	1	1	1	1	1	1	1.01	1	1	1.08	1	1	1	1.06	1	1	1	1	1	1.19	1	1	1	1	1	1	1	1
	BLAG01000586	1.12	1	1.01	0.99	0.97	0.97	0.97	1.13	0.97	1.06	0.97	1.02	0.97	1	1.04	1.05	0.97	1.11	1.1	1.11	1.01	1.05	1.1	0.97	0.99	1.11	1.05	0.97	1.03	1.08	0.97	0.97	0.97	1.13	1.02	1.02	1	0.97	0.97	1.28	1.09	0.97	1.26	1.11	1	1.03	0.97	0.97
	BLAG01000588	1.18	1.1	1.07	1.19	1.2	1.35	1	1	1	1.05	1	1.06	1.06	1.03	1.13	1.05	1	1	1.05	1	1.47	1.06	1.02	1.04	1	1.79	2.14	1.19	1	1.08	1	1.04	1	1	1.03	1.05	1.11	1.24	1.15	1	1	1.25	1.3	1	1	1	1	1
	BLAG01000592	0.57	0.87	0.61	0.57	0.82	0.43	0.55	0.66	0.47	0.66	0.55	0.43	0.76	0.55	0.55	0.61	0.47	0.42	0.48	0.89	0.65	0.43	0.92	0.72	0.76	0.74	0.46	0.61	0.99	0.5	0.71	0.58	0.36	1.01	1.05	0.83	0.7	0.92	0.82	0.73	0.58	0.69	0.97	0.9	0.58	0.78	0.59	0.95
	BLAG01000593	0.52	0.51	0.51	0.51	0.59	0.54	0.6	0.49	0.55	0.54	0.49	0.52	0.55	0.52	0.52	0.51	0.56	0.54	0.53	0.63	0.54	0.49	0.5	0.51	0.49	0.5	0.51	0.63	0.52	0.53	0.58	0.55	0.49	0.88	0.6	0.54	0.53	0.73	0.64	0.61	0.59	0.49	0.49	0.59	0.51	0.54	0.49	0.57
	BLAG01000594	1.12	1.05	1.15	1.04	0.97	1.02	1.08	1.08	0.97	1	0.97	1.17	1.16	1.01	0.97	1.02	0.97	1.07	1.33	1.11	1.04	1.26	1.07	1.09	1.07	1.21	1.16	0.97	1.16	1.05	1.08	1.07	0.97	1.03	1.23	1.14	1.03	0.97	1.12	1.09	1.03	0.97	1.26	1.05	1.08	1.02	1	1.25
	BLAG01000597	1.37	0.96	1.01	1.15	1.31	1.37	1.42	1.25	1.93	1.36	1.68	1.33	1.18	1.23	1.02	1.12	1.88	1.29	1.28	1.75	1.09	1.45	1.11	1.29	1.15	0.95	0.98	1.53	1.27	1.11	1.04	0.98	0.67	1.57	0.98	1.2	1.25	1.5	1.41	1.19	2.16	1.99	1.51	1.39	1.28	1.03	1.48	1.07
	BLAG01000598	1.27	0.8	1.46	1.26	1.39	1.56	1.94	1.65	1.38	1.09	1	1.82	1.27	1.05	0.81	1.28	2.38	2.1	1.49	1.2	1.03	1.36	0.86	0.94	1.09	0.67	0.97	2.08	1.21	1.73	1.24	1.51	0.33	2.01	0.91	1.35	1.79	2.06	1.23	1.28	1.46	2.04	1.19	1.72	1.44	0.86	1.44	1.24
	BLAG01000599	1.73	1.29	1.43	1.39	1.02	1.62	1.41	1.22	1.07	1.2	1.4	1.35	1.06	1.22	1.35	1.44	1.21	1.41	1.25	1.88	1.32	1.04	1.62	2	1.64	1.44	1.32	1.25	1.6	1.59	1.41	1.83	0.96	1.14	1.36	1.4	1.31	1.27	1.67	1.06	1.56	1.86	0.98	1.16	1.36	1.45	1.35	1.2
	BLAG01000600	0.91	0.92	0.89	0.89	0.89	0.89	1	0.89	0.89	0.92	0.89	0.89	0.89	0.89	0.91	0.89	1.02	0.89	0.89	1.02	0.89	0.89	0.89	0.98	0.91	0.9	0.9	0.98	0.89	0.89	0.89	0.93	0.89	1.74	1.13	1.15	1	0.89	0.89	0.89	0.95	0.98	0.89	0.94	1.02	0.95	0.89	0.92
	BLAG01000601	1	1.01	1	1.03	1	1	1	1.11	1	1	1	1.03	1.12	1	1.02	1	1.14	1	1	1	1.05	1.06	1.03	1.06	1.09	1.01	1.01	1	1	1	1	1	1	1.06	1	1	1.06	1	1	1	1.06	1.1	1	1	1.02	1.03	1	1
	BLAG01000602	1.28	1.1	1.13	1.15	1.09	1.03	0.9	0.9	1.02	0.93	0.9	1.01	0.96	1.03	1.38	1.46	1.16	1.04	1.2	1.17	1.1	1.04	1.32	1.05	1.38	1.32	1.42	1.41	1.33	1.04	1.53	1.29	0.9	1.38	0.94	1.39	1.47	0.9	1.63	0.9	1.33	1.08	0.9	1.12	1.48	1.23	1.33	1.04
	BLAG01000604	1	1.01	1.1	1.08	1	1	1	1.11	1.2	1.03	1.09	1	1.06	1	1	1	1	1.05	1	1	1	1	1	1.04	1.08	1.02	1.04	1	1	1	1	1.04	1	1	1	1.03	1	1.24	1	1	1.13	1	1	1	1	1.03	1	1.03
	BLAG01000605	1.24	1.33	1.37	1.34	1.15	1.21	1.81	1.37	1.71	1.61	1.75	1.73	1.7	1.37	1.3	1.03	1.09	1.09	1.09	1.46	1.32	1.26	1.22	1.45	1.2	1.2	1.22	1.13	1.11	1.03	1.02	1.23	0.96	1.15	1.16	1.08	1.22	0.96	1.39	1.31	1.02	0.96	1.18	1.13	1.3	1.3	1.18	1.06
	BLAG01000606	1.15	1.18	1.24	1.38	1	1.6	1.21	1.37	1.78	1.53	1.2	1.4	1.3	1.32	1.11	1.02	1.06	1.1	1.1	1.39	1.4	1.22	1.23	1.09	1.28	1.23	1.14	0.91	1.18	1.23	1.18	1	0.94	1.23	1.3	1.47	1.53	1.03	1.68	1.46	1.3	1.28	1.2	1.24	1.25	1.24	1.23	1.47
	BLAG01000607	0.98	1.07	1.02	1.04	1.09	0.96	0.91	0.91	0.91	1.04	0.99	0.96	0.96	1.02	1.12	1.04	0.91	0.95	0.91	0.91	1.01	1.06	1.11	1.17	1.08	1.06	1.05	0.91	1.02	1.05	1.19	1.09	1.03	1.28	1.15	1.16	1.04	1.13	0.91	0.91	1.18	0.91	0.91	0.91	1.02	1.02	1.14	1.12
	BLAG01000608	1.72	1.97	1.86	1.97	0.9	1.48	0.88	0.91	1.17	1.48	1	1.28	1.34	1.04	2.01	1.5	1.13	1.07	1.07	1.58	1.7	1.34	1.51	1.56	1.62	1.84	1.44	1.01	1.28	0.97	1.79	1.54	0.62	1.49	1.96	2.21	1.94	1.54	1.37	1.05	1.8	1.12	1.03	1.72	1.98	2.29	2.09	1.94
	BLAG01000609	1	1.12	1.05	1.09	0.93	1.02	1.14	1.12	0.93	1.1	1.22	0.98	1.29	1.22	1.04	1.1	1.18	1.13	1.01	1.35	1.26	0.98	1.07	1.35	1.01	1.15	1.11	1.01	1.28	1	1.16	1	0.93	0.98	1.07	1	1.07	1.45	1.06	0.93	0.99	1.01	0.93	1.02	0.94	1.05	0.98	0.95
	BLAG01000610	1.09	1.16	1.05	1.14	1.11	0.98	1.03	1.12	0.93	1.19	1.09	1	1.04	0.96	1.11	1.23	1.18	1.15	1.1	1.06	1.23	1.08	1.19	1.07	1.09	1.17	1.23	0.93	1.04	1.07	1.13	1.2	0.93	1.13	0.99	1.06	1.03	1.15	0.93	1.04	0.99	0.93	1.06	1	1.09	0.99	1.12	1.07
	BLAG01000611	1.38	1.21	1.37	1.42	1.45	1.04	1.32	1.94	1.05	1.67	1.22	1.52	1.37	1.29	1.22	1.15	1.49	1.39	1.15	1.79	1.43	1.5	1.11	1.29	1.17	1.14	1.2	1.11	1.11	1.26	1.02	1.33	0.83	1.16	1.08	1.13	1.45	0.83	0.96	1.36	1.5	1.08	1.08	1.43	1.15	1.17	1.24	1.03
	BLAG01000612	1.22	1.05	1.07	1.46	1.27	1.05	0.9	1.09	1.09	1.15	1.23	0.93	1.38	1.23	1.24	1.39	1.15	1.17	1.39	1.24	1.14	1.32	1.21	1.8	1.76	1	1.46	1.41	1.35	1.04	1.56	1.5	0.9	1.05	0.96	1.09	0.98	1.48	1.31	1.01	1.08	1.08	1.17	1.13	1.13	1	1.06	1.17
	BLAG01000613	1.19	1.02	1.05	1.06	1.4	1.36	1.45	1.27	1.15	0.94	0.99	1.24	1.02	1.12	1.03	0.98	1.17	0.91	1.08	1.04	1.04	1.36	1.14	1.42	1.2	1.09	0.98	1.43	1.03	1.02	1.09	1.25	1.03	0.96	0.98	1.1	1.07	1.5	1.05	1.02	1.28	1.18	1.33	0.91	1.19	1.19	1.24	1.35
	BLAG01000614	1.06	1.02	1.09	1.07	1	1.14	1.23	1	1	1.16	1	1.03	1	1	1.02	1.03	1	1.2	1	1	1.05	1.09	1	1	1	1	1.07	1.24	1	1.08	1	1.08	1	1	1.03	1	1	1	1	1	1	1	1	1	1	1	1	1
	BLAG01000616	1.03	0.94	1.05	0.95	0.9	0.95	0.9	1	1.02	0.96	0.98	0.95	1.04	1	0.93	1.03	1.03	0.99	0.97	1.03	1.05	0.9	0.97	0.94	0.94	0.97	1.07	0.98	1.07	1.08	0.93	0.94	1.02	1	0.96	1.02	0.93	0.9	1.04	1.08	0.9	0.9	1.03	0.95	0.92	0.98	0.93	0.93
	BLAG01000619	1.02	1	1	1	1	1	1	1	1	1	1	1	1	1	1.02	1	1	1	1	1	1	1	1	1	1	1	1	1	1	1	1	1	1	1	1	1	1	1	1	1	1	1	1	1	1	1.02	1	1.03
	BLAG01000620	1.07	1.18	1.89	1.2	1.33	1.05	1.05	1.46	0.95	1.17	1.3	1.2	1.49	1.23	1.2	0.99	1.08	1.08	1.1	1.22	1.13	1.33	1.31	1.38	1.51	1.14	1.16	1.17	1.25	1.4	1.38	1.16	0.95	1.08	1.22	2.14	2.37	1.93	1.09	1.69	1.87	1.31	1.98	1.6	2.01	2.06	1.74	1.81
	BLAG01000621	3.66	3.58	3.06	3.26	1.87	1.71	1.41	1.37	1.6	1.65	1.64	1.67	1.71	0.98	1.18	7.39	2.26	3.09	2.96	2.46	1.14	1.17	4.24	5.27	2.42	1.46	1.14	1.49	2.23	1.46	3.31	6.49	1.08	0.95	2.02	2.21	1.39	1.47	1.37	2.07	1.42	1	1.65	1.21	3.12	2.59	1.28	1.44
	BLAG01000622	1	1	1.02	1.05	1	1	1	1.11	1	1	1	1	1	1.16	1.04	1.04	1	1.08	1	1	1	1.06	1	1	1.04	1.02	1.01	1	1	1	1.04	1.04	1	1	1	1	1.03	1	1.15	1	1	1.15	1	1	1.08	1.04	1	1
	BLAG01000623	1	1.01	1	1	1	1	1	1	1	1.03	1	1	1	1	1	1.08	1	1	1	1	1	1	1.02	1	1	1	1	1	1	1	1	1.04	1	1	1	1	1	1	1	1	1	1	1	1.05	1	1	1	1
	BLAG01000624	1.13	1.29	1.29	1.41	1.35	1.36	1.84	1.76	1.85	1.68	1.89	1.84	1.25	1.48	1.15	1.03	1.23	1.05	1.09	2.28	1.17	1.33	1.05	1.07	1.32	1.2	1.12	1.28	1.39	1.11	1.06	1.08	0.96	0.96	0.99	1.08	1.07	1.43	1.25	1.2	1.02	1.05	1.1	1.25	1.13	1.07	1.19	1.05
	BLAG01000625	1	1	1	1	1	1	1	1	1	1	1	1	1	1	1.04	1	1	1	1	1	1	1	1	1	1	1	1	1	1	1	1	1	1	1	1	1	1	1	1	1	1	1	1	1	1	1.02	1	1
	BLAG01000626	1	1	1	1.03	1	1	1	1	1	1	1	1	1	1	1.02	1	1	1	1.05	1.23	1	1	1	1	1	1	1	1	1	1	1	1.04	1	1	1	1	1	1	1	1	1	1	1	1	1.02	1.02	1	1.03
	BLAG01000627	1.12	1.08	1.11	1.05	0.98	1.5	0.98	1.18	1.1	1.09	1.11	1.06	1.03	1.11	1.15	1.07	1.33	1.36	1.16	0.98	1.14	1.63	1.1	1.25	1.19	1.2	1.3	1.07	1.1	1.55	1.08	1.16	0.98	1.14	1.01	1.09	1.42	1.6	1.57	1.22	1.17	1.41	1.12	1.2	1.27	1.07	1.34	1.11
	BLAG01000628	1	1	1	1	1	1	1	1	1	1.03	1	1	1	1	1.02	1	1	1.05	1	1	1	1	1	1	1	1	1	1	1	1.08	1	1	1	1	1	1	1	1	1.15	1	1	1	1	1	1	1	1	1
	BLAG01000629	1	1.01	1.04	1	1	1.19	1	1	1	1.05	1	1.09	1	1.03	1	1.01	1	1.05	1	1.14	1	1	1	1	1	1	1.01	1.28	1	1	1	1	1	1	1.03	1.08	1.03	1	1.15	1	1	1.15	1.15	1	1	1.03	1.03	1
	BLAG01000630	1.06	1.06	1.07	1.01	1	1	1	1.11	1	1	1	1.09	1	1.03	1.05	1.1	1.28	1.08	1.05	1	1	1.22	1.03	1.12	1.09	1.1	1.08	1	1.06	1	1.04	1	1	1.06	1.03	1.03	1.03	1	1.24	1	1.13	1.19	1	1	1.06	1.04	1	1.03
	BLAG01000632	1.65	1.26	1.4	1.59	1.57	1.55	1.78	1.22	0.92	0.95	0.93	1.4	0.98	0.89	0.95	1.21	1.46	1.16	0.97	1.75	1.02	1.3	1.24	1.91	1.51	1.07	1.34	1.58	1.26	1.12	1.93	1.84	0.6	1.43	1.18	1.52	2.14	1.91	1.62	1.59	2.05	1.31	1.37	1.21	2.02	1.12	2.17	1.61
	BLAG01000633	0.04	0.04	0.03	0.03	0.04	0.06	0.07	0.06	0.1	0.04	0.05	0.04	0.04	0.04	0.03	0.03	0.12	0.05	0.04	0.07	0.05	0.05	0.03	0.03	0.03	0.03	0.03	0.12	0.05	0.1	0.04	0.04	0.06	0.34	0.06	0.04	0.04	0.12	0.05	0.08	0.05	0.09	0.06	0.05	0.03	0.03	0.05	0.04
	BLAG01000634	0.7	0.7	0.71	0.69	0.68	0.79	0.76	0.83	0.77	0.7	0.68	0.7	0.72	0.71	0.69	0.73	0.68	0.78	0.68	0.68	0.71	0.87	0.72	0.71	0.68	0.71	0.72	1.04	0.79	0.73	0.71	0.71	0.68	1.41	0.7	0.73	0.68	0.68	0.68	0.76	0.81	0.81	0.68	0.72	0.73	0.69	0.68	0.74
	BLAG01000635	0.99	0.97	0.97	0.97	0.97	0.97	0.97	0.97	0.97	0.97	0.97	0.97	0.97	0.97	0.97	1	0.97	0.97	0.97	0.97	0.97	0.97	0.97	0.97	0.97	0.99	0.99	0.97	0.97	0.97	0.97	0.97	0.97	1.08	1.01	0.97	0.97	0.97	0.97	0.97	0.97	0.97	0.97	0.97	0.97	0.97	0.97	0.97
	BLAG01000636	1	1.01	1	1	1	1	1.12	1.11	1	1.03	1.09	1.03	1.06	1	1	1	1.14	1	1	1	1	1.06	1	1	1	1	1	1	1	1.12	1.07	1	1	1.06	1.03	1	1.03	1	1	1.12	1	1.1	1	1	1.03	1.06	1	1
	BLAG01000637	1.04	1.06	1.07	1.03	1	1	1.12	1	1	1	1	1.03	1	1	1	1.04	1.14	1	1	1	1	1	1.04	1	1.04	1.1	1.03	1	1	1.15	1.04	1.1	1	1.06	1.03	1.03	1	1	1	1	1	1	1	1	1.03	1.02	1.03	1
	BLAG01000638	1.06	1.12	1.07	1.1	0.97	1.18	1.26	1.07	1.22	1.06	1.05	1.13	1.08	1.07	1.06	1.24	1.24	1.31	1.19	0.97	1.06	1.02	1.18	1.16	1.01	1.08	1	1.2	1.09	1.12	1.07	1.01	0.97	1.02	1.09	1.08	1.26	0.97	1.11	1.28	1.09	0.97	0.97	1.14	1.05	1.11	1.06	1.07
	BLAG01000639	1.12	1.14	1.09	1.09	1	1	1	1.11	1	1.09	1.18	1	1.12	1.06	1.02	1.09	1	1	1.14	1	1	1	1.08	1.04	1.04	1.08	1.04	1	1.1	1	1	1.08	1	1	1	1.1	1.18	1	1	1	1.06	1	1	1.1	1.02	1.02	1	1.09
	BLAG01000640	1.36	1.73	1.61	1.65	1.97	1.73	2.09	1.46	1.98	1.57	1.6	2.29	1.58	1.72	1.57	1.02	1.26	1.22	1.13	1.82	1.44	1.65	1.41	1.27	1.69	1.35	1.18	1.47	1.11	1.41	1.26	1.05	0.89	1.16	1.16	1.24	1.14	0.89	1.02	1.4	1.03	1.14	1.15	1.12	1.29	1.22	1.19	1.34
	BLAG01000641	1.33	1.21	1.26	1.23	0.77	1.12	1.04	1.24	0.87	0.97	0.84	1.16	0.96	1.23	1.33	1.27	0.88	0.98	1.11	1.94	1.5	1.11	1.96	1.33	1.52	1.25	1.32	0.99	1.2	1.26	1.43	1.17	1.04	1.12	1.43	1.17	1.1	2.07	1.01	1.53	1.22	1.19	1.39	1.09	1.19	1.42	1.33	1.41
	BLAG01000642	1	1	1	1	1	1	1.12	1	1.13	1	1	1	1	1	1	1	1.14	1	1	1	1	1	1	1	1	1.01	1	1	1	1	1	1	1	1	1	1	1	1	1	1	1	1	1	1	1	1	1.03	1
	BLAG01000644	1	1	1	1	1	1	1	1	1	1	1.09	1	1.06	1	1	1.01	1	1	1	1	1.05	1	1	1	1	1.01	1.01	1.09	1	1	1	1	1	1	1	1	1	1	1	1	1	1	1	1.05	1	1	1	1
	BLAG01000645	0.81	0.82	0.78	0.77	1.03	0.81	0.82	0.73	0.92	0.79	0.86	0.8	0.82	0.76	0.8	0.78	0.73	0.8	0.77	0.94	0.73	0.77	0.78	0.79	0.77	0.76	0.74	0.87	0.87	0.79	0.79	0.76	0.73	0.88	0.78	0.79	0.82	0.73	0.73	0.73	0.78	0.73	0.84	0.77	0.77	0.76	0.73	0.81
	BLAG01000646	1	1	1	1	1	1	1	1	1	1	1	1	1	1	1	1	1.14	1	1	1	1	1	1	1	1.02	1	1	1	1	1	1	1	1	1	1.03	1	1	1	1.15	1	1	1	1	1	1	1	1	1
	BLAG01000647	1.55	1.36	1.43	1.27	1.86	1.18	1.05	1.31	1.07	1.32	0.95	1.23	1.11	1.08	1.24	1.19	1.08	1.08	0.99	0.95	1.24	1.14	1.23	1.2	1.13	1.33	1.22	1.03	1.07	0.95	1.16	1.2	0.95	1.14	1.15	1.2	1.43	0.95	1.23	1.37	1.01	1.04	1.09	1.17	1.27	1.14	1.15	1.08
	BLAG01000648	1.29	1.54	1.29	1.23	1.07	1.04	1	0.89	0.89	1.23	1.52	1.23	1.49	1.43	1.35	1.12	0.89	1	1.19	1.36	1.06	1.18	1.39	1.17	1.17	1.32	1.26	0.98	1.31	1.14	1.28	1.3	0.89	1.3	1.3	1.2	1.04	0.89	0.89	1.11	0.95	0.98	1.03	1.15	1.17	1.28	1.06	1.08
	BLAG01000649	1	1.02	1	1.05	1	1	1	1	1	1	1	1	1.06	1	1	1	1	1	1	1	1	1	1	1.04	1	1	1	1	1	1	1	1	1	1	1	1	1	1	1	1	1.1	1	1	1	1	1	1	1
	BLAG01000650	1	1	1.02	1.01	1	1	1	1.11	1	1	1.09	1.06	1.06	1.03	1.02	1.03	1	1.05	1	1	1.05	1	1.03	1	1	1.02	1	1.37	1.06	1	1	1	1	1	1	1.05	1.03	1	1	1	1	1	1.3	1	1	1.06	1	1
	BLAG01000651	1	1.01	1.03	1	1.2	1	1.27	1.21	1	1	1	1	1	1	1	1.01	1	1	1	1	1	1	1.02	1	1.02	1.01	1	1.09	1.06	1	1	1	1	1.06	1	1	1	1	1	1	1	1.1	1	1	1	1	1	1
	BLAG01000652	1.23	1.28	1.44	1.46	1.55	1.11	1.37	1.23	1.12	1.19	1.71	1.42	1.36	1.23	1.32	1.1	1.26	1.2	1.14	1.55	1.1	1.17	1.34	1.16	1.37	1.17	1.05	1.22	1.42	1.46	1.61	1.54	1.01	0.99	0.98	1.15	1.16	1.11	1.72	1	1.01	1.06	1.02	1.17	1.08	1.01	1.06	1.11
	BLAG01000653	1	1	1	1	1	1	1	1	1	1.03	1	1	1	1	1.04	1	1	1	1	1	1	1	1.02	1	1	1	1	1	1	1	1	1	1	1	1	1	1	1	1	1	1	1	1	1	1	1	1.03	1
	BLAG01000654	0.97	0.97	0.96	0.97	0.96	0.96	0.96	0.96	0.96	1.02	0.96	0.96	0.96	0.96	0.97	0.96	0.96	0.96	0.96	0.96	1	0.96	0.97	0.96	0.96	0.96	0.97	0.96	0.96	0.96	0.96	0.96	0.96	0.96	0.96	0.96	0.98	0.96	0.96	0.96	0.96	0.96	0.96	0.96	0.97	0.96	0.96	0.96
	BLAG01000655	0.94	0.9	0.85	0.87	0.97	1.03	0.85	0.99	0.96	1.01	0.94	0.91	1.12	1.12	0.96	0.87	1.08	1.1	1.09	0.99	0.99	1.28	0.88	0.88	0.87	0.92	0.9	1.47	1.12	1.01	0.94	1.06	1.02	1.03	0.85	0.82	0.95	0.86	1.11	0.95	1.15	0.89	0.69	1.13	0.81	0.86	1.03	0.92
	BLAG01000656	1	1.22	1.11	0.98	0.92	1.18	1.03	0.92	0.92	1.19	1.01	1.01	1.16	1.09	1.42	1.08	0.92	1.13	1.01	0.92	1.34	1.19	1.29	1.17	1.2	1.19	1.1	1.23	1.1	1.44	0.99	1.32	0.92	1.13	1.14	1.02	1.12	1.38	1.06	1.04	0.98	1.01	1.2	1.33	1.16	1.25	1.18	1.34
	BLAG01000657	0.97	1.05	1	1	0.94	1.15	1.16	1.18	1.06	1.04	1.11	1.11	1.03	0.98	0.96	0.97	0.94	1.08	1.01	0.94	0.94	0.94	1.05	0.98	1	0.97	0.98	1.03	0.94	1.01	1.01	1.06	0.94	0.94	0.94	0.94	1	0.94	1.17	0.94	1	0.94	0.94	0.94	0.96	0.98	1.05	0.97
	BLAG01000658	1.69	1.29	1.39	1.53	0.89	1.34	1.65	1.08	1.33	1.03	1.21	1.81	0.87	1.12	1.27	1.38	1.19	1.32	0.94	1.32	0.8	1.14	1.34	1.39	1.41	1.38	1.44	1.15	0.95	1.02	1.58	1.68	0.72	0.88	1.29	1.6	1.8	0.93	0.54	1.11	1.62	1.42	1.34	1.2	1.54	1.3	1.64	1.47
	BLAG01000659	0.28	0.29	0.31	0.3	0.32	0.31	0.33	0.35	0.43	0.3	0.31	0.28	0.27	0.29	0.28	0.29	0.3	0.28	0.4	0.42	0.28	0.3	0.31	0.31	0.28	0.31	0.29	0.42	0.32	0.35	0.29	0.31	0.32	0.3	0.32	0.29	0.28	0.6	0.39	0.3	0.35	0.42	0.27	0.33	0.29	0.3	0.32	0.32
	BLAG01000660	1.02	1.15	1.22	1.41	1.37	1.1	1.6	1.07	1.61	1.58	1.33	1.13	1.29	1.32	1.18	0.95	1.44	1.08	0.94	1.44	1.08	1.3	0.99	1.24	1.09	1.02	1.01	0.82	1.07	1.53	0.96	0.89	0.84	1	0.93	1.06	1	0.75	1.28	0.99	1.07	1.04	1.04	1.08	1.05	1.01	0.98	0.84
	BLAG01000661	1	1	1	1	1	1.05	1	1	1	1	1	1	1	1	1	1	1	1	1	1	1	1	1	1	1	1.01	1	1	1.06	1.08	1	1	1	1	1	1	1	1	1	1	1.06	1.1	1	1	1.03	1	1	1
	BLAG01000662	1	1	1	1	1	1	1	1	1	1	1	1	1	1	1	1	1	1.05	1	1	1	1	1.03	1	1	1	1	1.09	1	1	1	1	1	1.06	1.03	1	1	1	1	1	1	1.1	1	1	1	1	1.03	1
	BLAG01000663	1.02	0.95	0.97	0.97	1.14	0.95	0.95	1.15	1.07	1.02	1.03	1.2	1.12	1.03	1.03	0.98	1.21	0.99	0.99	1.08	0.95	1.05	1	0.98	0.98	1.02	0.98	1.03	1.01	0.95	0.98	1.06	1.07	1.11	1.04	1.01	1	0.95	0.95	1.18	1.07	1.24	0.95	1.12	0.96	1.03	0.95	1.06
	BLAG01000664	1	1	1	1	1	1	1	1	1	1	1	1	1	1	1	1	1	1	1	1	1	1	1.02	1	1	1	1	1	1.06	1	1	1	1	1	1	1	1	1	1	1	1	1	1	1	1	1	1	1
	BLAG01000665	1	1	1	1	1	1	1	1	1	1.03	1	1	1	1	1	1	1	1	1.05	1	1	1.06	1	1	1	1	1	1	1	1	1	1	1	1	1	1	1	1	1	1	1	1	1	1.05	1	1	1	1
	BLAG01000668	1	1	1	1	1	1	1	1	1	1	1	1	1	1	1	1	1	1	1	1	1	1	1	1	1	1	1	1	1	1	1	1	1	1	1	1	1	1	1	1	1	1	1	1	1	1	1	1
	BLAG01000669	1	1	1	1	1	1	1	1.11	1	1	1	1	1	1	1.02	1	1	1	1	1	1	1	1	1	1	1	1	1	1.06	1	1	1	1	1.06	1	1	1	1	1.15	1	1	1	1	1.05	1	1	1	1.03
	BLAG01000674	1.06	1.07	1	1.01	1	1	1.12	1.11	1	1	1	1	1.06	1	1.02	1.03	1	1.1	1	1	1	1	1	1	1	1.01	1.04	1.19	1.06	1	1	1	1	1.17	1.37	1.46	1.77	1	1.3	1.19	1.17	1.35	1.7	1.55	3.26	3.79	1.34	1.2
	BLAG01000675	1	1	1	1	1	1	1	1	1	1	1	1	1	1	1	1	1	1	1	1	1	1	1.04	1	1	1	1	1	1	1	1	1	1	1	1	1	1	1	1	1	1	1	1	1	1	1	1	1
	BLAG01000677	1	1	1	1	1	1.05	1	1	1.13	1.03	1	1	1	1.03	1	1	1	1	1	1	1	1	1	1.04	1	1.01	1	1.09	1	1	1	1	1.13	1	1	1	1.03	1	1	1	1	1.1	1	1	1	1	1	1
	BLAG01000678	1.01	1.05	1.08	1.15	1.05	1.18	1.44	1.4	1.33	1.12	1.35	1.23	0.92	1.04	1.08	0.96	0.99	1.13	0.99	1.12	1.24	1.05	1.02	1.01	1.07	1.08	1.23	1.35	1.04	1.04	1.09	1.07	0.87	1.02	1.01	1.08	1.16	1.3	1	0.87	1.07	0.95	0.87	1.11	1.11	1.11	0.95	0.95
	BLAG01000679	1	1	1	1	1	1	1	1	1	1	1	1	1	1	1	1	1	1	1	1	1.05	1	1.02	1	1	1	1	1	1	1	1	1	1	1	1	1	1	1	1	1	1	1	1	1	1.03	1	1	1
	BLAG01000680	1.02	1.01	1.02	1	1	1	1	1	1	1	1	1	1	1	1	1.01	1	1	1	1	1	1	1.02	1	1	1.01	1	1	1	1	1.04	1	1	1	1.03	1.03	1	1	1	1	1	1	1	1	1	1	1	1
	BLAG01000681	1	1	1	1	1	1	1	1	1.13	1	1	1	1	1	1	1	1.14	1	1	1	1	1	1	1	1	1	1	1	1.1	1	1	1	1	1	1	1	1	1	1	1	1	1	1	1	1	1	1	1
	BLAG01000682	1	1	1	1	1	1	1	1	1	1.03	1	1	1	1	1	1	1	1	1	1	1	1	1	1	1	1	1	1.09	1	1	1	1	1	1	1	1	1	1	1	1	1	1	1	1	1	1	1	1
	BLAG01000685	1.02	1	1	1	1	1	1	1	1	1	1	1	1.06	1	1	1	1	1	1	1	1	1	1	1	1	1	1	1.09	1	1	1.04	1	1	1	1	1	1	1.49	1	1	1	1	1	1	1	1	1	1
	BLAG01000689	1	1.03	1	1	1	1	1	1	1	1.03	1	1	1	1.03	1	1.03	1	1	1	1	1	1	1	1.04	1.02	1.02	1	1	1	1	1	1	1	1	1	1	1	1	1	1	1	1	1	1	1	1	1	1
	BLAG01000690	1	1.01	1	1	1	1	1	1	1	1.05	1	1	1	1	1	1	1.14	1	1	1	1	1	1	1	1	1.02	1	1	1	1	1	1	1	1	1	1	1	1	1	1	1	1.15	1	1	1	1	1	1
	BLAG01000691	1	1	1	1	1	1	1	1	1	1.03	1	1.03	1.06	1	1	1	1	1	1	1	1	1.06	1	1	1	1.02	1	1	1	1	1	1	1	1	1	1	1	1	1	1	1	1	1	1	1	1	1	1.03
	BLAG01000692	1	1	1	1	1	1	1	1	1	1	1	1	1	1.03	1	1	1	1	1	1	1	1	1	1	1.03	1	1	1	1	1	1	1.04	1	1	1	1.03	1	1	1	1	1	1	1	1	1	1	1	1
	BLAG01000694	0.84	0.91	0.85	0.82	0.83	0.75	0.69	0.76	1.1	0.8	0.75	0.85	0.81	0.87	0.96	0.8	0.78	0.82	0.75	0.69	0.92	0.88	0.96	1.05	0.92	0.95	0.92	0.94	0.82	0.85	1.35	0.92	0.69	1	0.9	1.04	1.34	0.85	0.79	0.94	0.87	1.06	0.89	0.9	1.03	1.03	0.88	1.01
	BLAG01000695	1	1	1	1	1	1	1	1	1	1	1	1	1	1	1	1	1	1	1	1	1.05	1	1	1	1.02	1	1	1	1	1	1	1	1	1	1.03	1	1	1	1	1	1	1.1	1	1	1	1	1	1
	BLAG01000696	1	1	1.02	1	1	1	1	1	1	1	1	1	1	1	1	1	1	1	1	1	1	1	1	1	1	1	1	1.09	1	1	1	1	1	1	1	1	1	1	1	1	1	1	1	1	1	1.02	1	1
	BLAG01000697	0.88	0.81	0.8	0.82	0.78	0.83	1.06	0.78	0.78	0.81	0.78	0.83	0.91	0.81	0.8	0.81	0.89	0.9	0.86	0.78	0.82	0.78	0.78	0.85	0.82	0.82	0.8	1	0.88	0.78	0.81	0.78	0.99	0.83	0.81	0.84	0.83	0.78	0.78	0.88	0.92	0.78	0.78	0.82	0.82	0.87	0.85	0.78
	BLAG01000698	1.01	0.99	0.97	1.01	0.97	1.02	0.97	0.97	1.09	1.03	0.97	0.97	1.03	1.06	1.1	1.01	0.97	1.02	1.07	1.11	0.97	1.08	1.04	1.11	1.09	1.02	1.1	1.15	0.97	0.97	1.06	1.09	0.97	1.08	1.09	1.06	1.05	0.97	0.97	0.97	1.09	1.16	0.97	0.97	1.03	1.16	1.09	1
	BLAG01000699	1.09	1.12	1.02	1.07	1.49	1.07	1.64	1.12	1.1	1.12	1	1.05	0.97	1.11	1.1	1.19	1.19	1.11	1.07	1.44	1.27	0.93	1.17	1.27	1.17	1.13	1.17	1.45	1.65	1.3	1.15	1.17	0.72	1.04	1.22	1.16	1.09	1.86	1.28	1.18	1.14	0.93	1.05	1.17	1.2	1.18	1.19	1.27
	BLAG01000700	0.99	1.02	1.1	1.06	0.95	1.13	0.95	1.05	0.95	1.13	1.26	1.01	1.06	1.07	0.98	1.04	0.95	1.07	1.06	0.95	1	0.95	0.95	0.95	1.15	1.07	1.03	1.04	1.27	1.02	0.98	0.99	0.95	1.11	1.1	1.02	0.98	0.95	1.32	1.43	1.24	1.13	1.32	0.95	1.1	1.03	1.07	1.01
	BLAG01000701	1	1.04	1.1	1	1	1	1	1	1	1.06	1	1	1	1.03	1	1.01	1.14	1.08	1.05	1	1	1	1	1	1	1.02	1.06	1.09	1	1	1	1	1	1	1	1.05	1	1	1	1	1.06	1	1	1	1.03	1.02	1.06	1.08
	BLAG01000702	1.02	1	1.02	1.04	1	1.05	1	1	1	1	1	1	1	1	1.02	1.03	1	1	1	1	1	1	1	1	1.02	1	1	1	1.06	1.08	1	1.04	1	1	1.03	1.07	1	1	1	1	1.06	1	1	1	1	1.02	1	1
	BLAG01000703	1	1.01	1	1	1	1	1	1	1	1	1	1	1	1	1	1	1	1.05	1.09	1	1	1	1	1	1	1	1	1	1	1	1	1	1	1	1.03	1	1	1	1	1	1	1	1.15	1	1.02	1	1	1
	BLAG01000704	0.91	0.94	0.95	0.91	0.91	0.91	0.91	0.91	0.91	0.91	0.91	0.91	0.91	0.91	0.91	0.93	1.04	0.91	0.96	0.91	0.91	0.91	0.91	0.91	0.91	0.91	0.91	1.08	0.91	0.91	0.91	0.91	0.91	0.96	0.91	0.94	0.91	0.91	0.91	0.91	0.97	0.91	0.91	0.91	0.93	0.91	0.94	0.91
	BLAG01000705	1	1.01	1	1.04	1	1	1	1	1	1	1	1	1	1	1.04	1.01	1	1	1	1	1	1	1	1	1	1	1	1	1	1	1	1	1	1	1	1	1	1	1	1	1	1	1	1	1	1.02	1	1.03
	BLAG01000706	1.18	1.2	1.03	1.19	0.97	0.97	0.97	0.97	0.97	0.97	1.19	0.97	1.02	1	1.06	1.12	0.97	0.97	1.1	0.97	0.97	0.97	1.11	1	1.06	1.29	1.05	1.24	1.03	1.04	1	1.08	0.97	0.97	1.12	0.99	0.97	0.97	1.11	0.97	0.97	0.97	0.97	1.01	1.04	1.04	0.97	0.99
	BLAG01000707	1.29	1.1	1.04	1.03	1.34	1	0.76	1.1	0.86	0.91	1.14	0.77	1.22	0.78	1.01	1.12	0.97	0.92	0.89	0.68	0.78	0.68	1.24	1.07	1.22	1.12	0.83	0.81	1.26	0.73	1.15	1.1	0.68	1.11	1.75	1.18	1.26	1.02	0.79	1.32	1.03	0.68	1.1	1.2	1.28	1.04	1.09	1.14
	BLAG01000708	0.92	0.94	0.92	0.95	0.92	0.92	1.02	0.92	0.92	1	0.92	0.92	0.92	0.98	0.95	0.92	0.92	0.96	0.92	1.05	0.96	0.92	0.92	0.92	0.94	0.96	0.93	1	1.03	1.06	0.92	0.92	0.92	0.97	0.98	0.94	0.92	1.14	0.92	0.92	1.04	1.01	0.92	0.99	0.95	1.01	0.95	0.96
	BLAG01000709	0.62	0.98	0.62	0.73	0.7	0.69	0.61	0.69	0.76	0.62	0.7	0.69	0.96	0.73	1.18	0.96	0.75	0.67	0.61	0.74	0.78	0.73	0.75	0.59	0.78	2.16	1.53	0.82	0.69	1.04	1.3	0.73	0.56	2.05	1.5	1.92	1.29	0.87	0.77	1.05	0.78	0.87	0.93	0.72	1.06	1.94	0.69	0.74
	BLAG01000710	1.02	1	1	1	1	1	1	1	1	1	1	1	1	1	1	1.02	1.14	1.1	1	1	1	1	1	1	1	1	1	1.09	1	1.08	1	1	1.13	1	1	1	1	1	1	1	1	1.19	1	1	1	1.03	1	1
	BLAG01000711	1.46	1.17	1.6	1.3	1.11	1.17	0.93	1.1	1.61	1.18	1	1.07	1.24	1.06	1.11	1.28	1.07	1.27	1	1.09	1.16	1.66	1.55	2.05	1.93	1.38	1.42	1.46	1.15	1.07	1.68	1.55	0.79	1.13	1.41	1.27	1.22	1.18	1.03	1.14	1.68	0.99	0.91	0.85	1.34	1.41	1.28	1.4
	BLAG01000712	1.05	1	1.07	1.36	1.65	1.37	1.76	2.13	0.94	2.05	1.11	1.3	1.4	2.15	1.18	1.04	1.48	1.53	1.76	2.24	2.12	2.49	1.25	1.15	1.65	1.25	1.52	1.5	1.31	1.08	1.03	1.18	0.62	1.14	0.97	1.09	0.93	1.65	1.19	1.2	1.59	1.4	1.41	1.74	0.92	1.02	1.02	1.06
	BLAG01000713	1.02	1.05	1	1.01	1	1	1	1	1	1.08	1	1	1	1.03	1	1.02	1	1	1	1	1	1	1	1	1.02	1.02	1	1.09	1	1	1	1	1	1	1	1	1	1	1	1	1	1	1	1	1.02	1	1	1
	BLAG01000714	1	1	1	1	1	1	1	1	1	1	1	1	1.06	1	1	1	1	1	1	1	1	1	1	1	1	1	1	1	1	1	1	1	1	1	1	1	1	1	1	1	1	1	1	1	1	1	1.03	1.03
	BLAG01000715	1	1.01	1	1	1	1	1.12	1	1	1	1	1	1	1	1	1	1	1.05	1	1	1	1	1	1	1	1	1	1	1	1	1	1	1	1	1.03	1.08	1	1	1	1	1	1	1	1	1	1	1	1
	BLAG01000716	1	1	1.07	1.03	1	1.05	1	1	1	1	1	1	1	1	1.02	1	1	1	1	1	1	1	1.02	1	1	1.06	1	1	1.06	1.2	1.04	1.08	1	1.06	1	1	1	1	1	1	1	1	1.15	1	1.02	1.03	1	1
	BLAG01000717	1.02	1.03	1	1	1	1	1	1	1	1	1	1.03	1	1.03	1.04	1.01	1.14	1	1	1	1	1	1.03	1	1	1.01	1.02	1	1.06	1	1	1	1	1	1	1.04	1.03	1	1	1	1	1	1	1	1	1.03	1	1
	BLAG01000720	0.86	0.78	0.76	0.79	0.93	0.63	0.75	0.88	0.97	0.68	0.82	0.78	0.72	0.7	0.85	0.79	0.83	0.92	0.76	0.86	0.62	0.84	0.77	0.88	0.83	0.84	0.77	0.68	0.74	0.76	0.77	0.72	0.53	0.9	0.75	0.73	0.93	0.53	0.69	0.98	1.14	1.06	0.77	0.78	0.87	0.96	1.04	1.01
	BLAG01000721	1.4	1.3	1.38	1.36	0.89	1.03	0.99	1.08	1.12	1.07	1.13	1.29	1.13	1	0.98	1.05	1.59	1.2	1.01	0.89	1	1.37	1.11	1.18	1.11	1.27	1.24	1.14	1.03	1.34	1.45	1.19	0.89	1.43	1.36	1.7	1.12	0.89	1.1	1.35	1.4	1.37	1.02	1.16	1.19	1.18	1.28	1.3
	BLAG01000722	1.23	1.01	1.19	1.1	1.39	1.68	1.43	1.22	1.01	1.11	1.33	1.5	1.32	1.2	1.13	1.13	1.46	1.63	1.06	0.93	1.13	1.54	1.27	1.31	1.28	0.97	0.98	1.72	1.39	1.18	1.25	1.61	0.76	1.37	1.17	1.05	1.13	0.94	1.17	1.19	1.64	2.19	1.48	1.59	1.15	1.17	1.65	1.35
	BLAG01000723	1.02	1	1	1	1	1.05	1	1.11	1	1	1	1.03	1	1	1	1	1.14	1	1	1	1	1.06	1	1	1	1.01	1	1	1	1	1	1	1	1	1	1	1	1	1	1.12	1	1	1	1	1	1.02	1	1
	BLAG01000724	1.12	1.16	1.22	1.03	1	1	1.12	1.11	1	1.22	1.18	1.09	1.12	1.03	1.27	1.07	1	1.22	1.19	1.44	1.23	1.06	1.14	1.31	1.31	1.2	1.1	1	1.13	1	1.14	1.04	1	1	1.29	1.17	1.17	1	1.3	1.25	1.13	1.29	1.39	1.23	1.08	1.06	1.09	1.14
	BLAG01000725	1.8	1.54	1.68	1.94	1.1	1.74	1.13	1.81	2.37	1.34	2.32	1.73	1.67	0.95	0.94	1.33	1.87	1.76	1.86	1.48	1.88	2.08	1.21	1.79	1.21	1.59	2.87	1	1.37	2.16	0.98	1.3	0.92	0.92	0.95	1.06	0.94	1.37	1.06	1.14	1.07	1.1	1.19	1.1	0.97	0.96	0.95	1.08
	BLAG01000726	0.93	0.93	0.93	0.93	0.93	0.93	1.04	0.93	1.05	0.96	0.93	1	0.93	0.93	0.93	0.93	0.93	0.98	0.93	0.93	0.93	1.04	0.95	0.93	0.93	0.94	0.93	0.93	0.93	0.93	0.93	0.93	0.93	1.04	0.93	0.93	0.93	0.93	1.22	0.93	0.93	0.93	0.93	0.98	0.96	0.95	0.96	0.93
	BLAG01000731	1.03	1.05	1.22	1.07	1	1.07	1.22	0.82	1.19	0.86	1.15	0.87	0.81	0.91	1.06	0.97	0.88	0.96	0.97	1.13	0.84	1.2	1.53	1.11	1.04	1.07	0.95	1	0.92	1.33	1.23	1.32	0.78	1.5	1.46	1.27	1.06	0.77	1.2	0.77	1.65	1.21	0.96	1.22	1.18	1.17	1.08	1.52
	BLAG01000732	0.61	0.62	0.63	0.59	0.54	0.62	0.64	0.54	0.54	0.61	0.58	0.57	0.57	0.59	0.55	0.63	0.69	0.56	0.65	0.54	0.61	0.54	0.74	0.59	0.72	0.68	0.59	0.69	0.54	0.77	0.68	0.65	0.61	0.77	0.86	0.79	0.59	0.54	0.62	0.67	0.63	0.64	0.62	0.59	0.57	0.61	0.76	0.72
	BLAG01000733	1.02	1.01	1	1	1	1	1	1	1	1.03	1	1	1	1.03	1	1	1	1	1	1	1.05	1	1	1.04	1.02	1	1	1	1	1	1.07	1	1	1.11	1	1	1	1	1	1	1	1	1	1	1	1	1	1
	BLAG01000734	1.02	1	1	1.01	1	1	1	1	1	1	1	1	1	1	1	1.01	1	1.08	1	1.14	1	1	1	1.04	1	1.01	1	1	1	1	1	1	1	1.06	1	1	1	1.24	1	1	1	1	1	1	1	1.02	1	1.03
	BLAG01000735	1	1	1	1	1	1	1	1	1	1	1	1	1	1	1	1	1	1	1	1	1	1	1	1	1	1	1	1	1	1	1	1	1	1	1	1	1	1	1.15	1	1	1	1	1.05	1	1.03	1	1
	BLAG01000736	1	1.01	1	1	1	1	1	1	1	1	1	1	1.09	1.03	1	1	1	1	1	1	1	1	1	1	1	1	1	1	1	1	1	1	1	1	1	1	1	1	1	1	1	1	1	1	1	1	1	1
	BLAG01000737	1	1	1	1	1	1	1.12	1	1	1	1	1	1	1	1	1	1.28	1	1	1	1	1	1.02	1	1	1.01	1	1.09	1	1	1.04	1	1	1	1.07	1	1	1	1	1	1	1	1	1	1	1	1	1
	BLAG01000738	0.63	0.69	0.52	0.61	0.72	0.54	0.49	0.73	0.46	0.67	0.74	0.54	0.67	0.56	0.63	0.65	0.58	0.83	0.85	0.82	0.7	0.73	0.61	0.73	0.67	0.66	0.65	0.49	0.71	0.79	0.78	0.87	0.41	0.56	0.92	0.72	0.7	0.93	1.28	0.97	0.84	0.87	0.83	0.93	0.7	0.87	0.68	0.63
	BLAG01000739	1.04	1	1.02	1.01	1	1	1	1.11	1	1	1.09	1	1	1	1	1	1	1	1	1	1.05	1	1	1	1.06	1	1	1.09	1	1	1	1	1	1.06	1	1.03	1.03	1	1	1	1	1	1	1	1.02	1	1	1
	BLAG01000742	1.74	1.73	1.51	1.59	1.28	1.41	1.74	1.91	1.33	1.37	1.57	1.21	0.94	1.42	1.77	2.67	2.05	2.41	1.8	1.22	1.26	1.33	2.41	2.09	1.47	1.99	2	1.27	1.01	1.64	1.68	1.74	0.43	0.87	1.43	1.31	1.36	1.08	1.16	0.92	1.31	0.7	1.13	1.03	1.3	1.69	0.94	1.25
	BLAG01000743	1	1	1	1	1	1	1	1	1.13	1	1	1	1	1	1.02	1.07	1	1.1	1.05	1	1	1	1	1	1	1.01	1	1	1	1	1	1	1	1	1	1	1	1	1	1	1	1	1	1.05	1	1	1	1
	BLAG01000744	0.96	0.99	0.96	0.97	0.94	1.04	0.94	0.94	0.94	0.94	0.94	0.94	1	0.94	0.94	0.94	1.07	0.94	0.98	0.94	0.94	0.99	0.96	0.94	0.94	0.96	0.98	1.08	1	0.94	0.94	0.94	1.06	0.94	0.97	0.94	0.94	0.94	0.94	1.06	0.94	1.09	0.94	0.99	0.94	0.97	0.97	0.99
	BLAG01000745	1.1	1	1.02	1.04	1	1.05	1	1	1.13	1	1	1.03	1	1	1.03	1.07	1.14	1.22	1.05	1	1.12	1.11	1.04	1.16	1.07	1.07	1.2	1	1.1	1.15	1.06	1.08	1	1.06	1	1.05	1.06	1	1.15	1.12	1.23	1	1.15	1.1	1.03	1.02	1.19	1.26
	BLAG01000746	1.03	1.02	1.02	1.01	0.97	0.97	1.08	0.97	0.97	1	1.05	1.02	1.02	1.04	1.01	0.98	1.24	1.06	0.97	1.11	1.01	0.97	1	0.97	0.97	1.02	1	1.06	0.97	0.97	1.11	0.97	0.97	1.02	0.97	0.99	1	0.97	1.11	0.97	0.97	1.16	0.97	0.97	1.03	0.97	1	0.97
	BLAG01000747	1	1	1.04	1	1	1	1	1	1	1	1	1.03	1	1	1	1.01	1	1	1	1	1	1	1.04	1	1	1	1	1	1	1	1	1	1	1	1	1	1.03	1	1	1	1	1	1	1	1	1	1	1
	BLAG01000748	0.61	0.63	0.67	0.64	0.74	0.68	0.76	0.68	0.77	0.63	0.61	0.63	0.69	0.66	0.62	0.62	0.61	0.78	0.64	0.61	0.7	0.65	0.66	0.64	0.63	0.64	0.62	0.67	0.65	0.61	0.61	0.61	0.61	0.79	0.61	0.64	0.63	0.61	0.71	0.61	0.65	0.67	0.61	0.74	0.62	0.67	0.61	0.69
	BLAG01000749	0.98	1.12	1.02	1.15	0.93	0.98	1.25	1.13	1.17	1.13	1.06	1.09	1.24	0.96	0.97	0.95	0.93	1.02	0.93	0.93	0.93	0.93	0.98	1.04	0.93	0.99	1.03	0.93	1.25	1.07	0.99	0.97	0.93	1.08	1.13	1	1	0.93	0.93	1.04	0.99	1.02	1.21	0.93	1.03	1.01	0.93	1.01
	BLAG01000750	1	1.01	1	1.03	1	1	1	1	1	1.06	1	1.03	1	1	1	1.01	1.14	1	1	1	1	1	1.04	1	1	1.03	1	1	1	1	1	1	1	1.06	1	1	1	1	1	1	1	1	1.15	1	1	1	1	1
	BLAG01000751	1	1	1	1	1	1	1	1	1	1	1	1	1	1.03	1	1	1	1	1	1	1	1	1	1	1	1.01	1.04	1	1	1	1	1	1	1	1	1	1	1.49	1	1	1	1	1	1.05	1	1.02	1.03	1.03
	BLAG01000752	1.55	1.02	1.09	1.55	2.08	1.25	1.88	1.28	1.98	1.08	0.92	1.48	1.2	2.77	3.58	0.93	1.44	0.97	0.92	1.27	4.18	1.84	1.24	1.03	1.7	3.94	7.23	1.09	0.98	0.92	0.99	0.98	1.04	1.03	0.95	0.97	0.95	1.15	1.06	1.15	1.3	1.19	1.42	1.34	1.42	1.13	1.1	1.01
	BLAG01000756	1.04	1.03	1.02	1.04	1	1.05	1	1	1	1	1	1	1	1	1.04	1.01	1.22	1	1	1	1.05	1	1.05	1	1.06	1.02	1.09	1	1.13	1	1.07	1	1	1	1	1.05	1.06	1	1.3	1.12	1.06	1	1	1	1.08	1	1.03	1.08
	BLAG01000757	1	1	1	1	1	1	1	1	1	1.03	1	1	1	1.03	1	1	1	1	1	1	1.05	1	1.03	1	1	1	1	1	1	1	1.11	1	1	1	1	1.03	1	1	1	1	1	1	1	1.05	1.04	1	1.06	1.03
	BLAG01000758	0.9	0.92	0.9	0.93	0.9	0.9	1	1.14	0.9	0.92	0.9	0.9	1	0.9	0.9	0.91	0.9	0.94	0.9	0.9	0.94	0.9	0.9	0.93	0.9	0.91	0.9	0.98	1.01	0.9	0.93	0.9	0.9	0.9	0.9	0.9	0.9	0.9	0.9	0.9	0.9	1.07	0.9	0.9	0.91	0.9	0.9	0.92
	BLAG01000759	1	1.01	1	1	1	1	1	1	1	1	1	1	1	1	1.02	1	1	1	1	1	1	1	1	1	1	1	1.01	1	1.06	1	1	1	1	1	1.07	1	1	1	1	1	1	1	1	1	1	1	1	1
	BLAG01000760	1	1	1	1	1	1	1	1	1	1	1	1	1	1	1	1	1	1	1	1	1	1	1	1	1	1	1	1	1	1	1	1	1	1	1	1	1	1	1	1	1	1	1.24	1	1	1	1	1
	BLAG01000761	1.09	0.98	1.01	1.02	0.97	1.02	1.42	1.08	1.17	1.09	0.97	1.06	1.03	1.73	2.04	0.98	0.97	1.07	1.02	0.97	0.97	1.06	1.09	1.09	1.07	1.06	1.14	1.42	0.97	1.47	1.1	1.07	0.97	1.08	1.11	1.14	1.26	0.97	0.97	1.16	1.1	0.97	1.35	1.07	1.28	1.26	1.03	1.13
	BLAG01000763	1.03	1.01	1.04	1	1	1	1.12	1	1	1.03	1	1	1	1	1	1	1	1	1	1	1	1	1	1	1	1.01	1	1	1	1	1	1	1	1.11	1	1	1	1	1	1	1	1	1	1	1	1	1	1.03
	BLAG01000764	1.01	1.1	1.02	1.08	0.93	0.93	1.04	1.03	0.93	0.93	1.02	1.06	0.93	0.93	1.04	1.01	0.93	1.07	1.04	1.07	0.93	0.99	1.09	1.01	1.04	1.06	1	0.93	0.99	0.93	1.14	1.15	0.93	0.93	1.17	1.02	1.09	0.93	1.16	0.93	1.05	0.93	1.3	1.25	1.01	1.03	0.93	1.11
	BLAG01000765	0.91	0.85	0.95	0.91	0.91	0.99	1.2	0.92	0.85	0.96	1.1	1	1.08	0.78	0.82	0.97	0.75	0.83	0.88	0.75	0.88	0.92	0.87	0.84	0.84	0.94	0.94	1.19	0.85	0.87	0.99	1.03	0.85	1.23	0.95	0.98	0.82	0.75	0.94	0.85	1.08	0.97	0.75	0.91	0.9	0.91	1.04	0.96
	BLAG01000766	1	1.01	1.03	1	1	1	1	1	1	1.05	1	1	1	1	1	1.01	1	1	1	1	1	1	1.02	1	1.02	1.01	1.02	1	1	1	1	1	1	1	1	1.03	1	1	1.15	1	1.06	1	1	1	1	1.02	1	1
	BLAG01000767	1.11	1.09	1.04	1.07	1.07	1.11	0.99	1.08	1.01	1.13	1.05	1.05	1	0.95	1.03	1.07	1.26	1.18	1.12	0.89	1.26	1.04	1.17	1.13	1.06	1.07	1.05	1.06	1.25	1.03	1.07	1.02	1.01	0.99	0.98	1.1	1.06	0.89	1.02	1	1.18	1.11	1.43	0.94	1.08	1.14	1.03	1.02
	BLAG01000768	1	1.02	1	1.01	1	1	1.23	1	1	1	1	1	1	1	1	1	1	1.05	1	1	1	1	1	1	1	1	1	1	1	1	1.04	1	1	1	1.03	1	1	1	1	1	1	1	1.15	1	1.02	1	1	1.03
	BLAG01000769	0.95	1	0.97	0.95	0.93	0.93	1.15	0.93	0.93	1.02	0.93	0.96	0.99	0.97	0.93	1	1.06	0.98	0.93	1.07	1.05	0.93	0.98	0.93	1.01	0.95	0.98	0.93	1.05	1.08	1.09	1.11	0.93	0.99	1	0.93	0.93	0.93	1.07	0.93	0.93	1.08	0.93	0.98	0.93	1.01	0.96	1.04
	BLAG01000770	1	1.01	1	1	1	1	1	1	1	1	1	1	1	1	1	1	1	1	1	1	1	1	1.02	1.04	1	1.02	1	1	1	1	1	1	1	1	1	1	1	1	1	1	1	1	1	1	1	1	1.03	1
	BLAG01000771	1.04	1.05	1.04	1.03	1.2	1.05	1.12	1	1.13	1.03	1	1.03	1.06	1.03	1.02	1.04	1	1.2	1.09	1.44	1.05	1.17	1.03	1.14	1.14	1.04	1.04	1.24	1.39	1.55	1.83	1.26	1	1	1.03	1.03	1.03	1	1.15	1.32	1	1	1	1.15	1.13	1.02	1.09	1
	BLAG01000772	1.14	1.02	1.02	1	1	1	1.23	1.21	1	1.03	1	1	1	1.03	1.02	1	1.42	1.08	1	1.44	1.05	1	1.11	1.35	1.24	1.02	1.04	1	1.5	1.55	1.51	1.15	1	1	1.03	1.05	1.03	1.49	2.12	1.71	1.06	1.19	1.15	1.44	1.25	1.24	1.08	1.05
	BLAG01000773	1	1	1	1	1	1	1	1	1	1	1	1	1	1	1.02	1	1	1	1	1	1	1.06	1	1	1	1.01	1	1	1.06	1	1	1	1	1	1	1	1	1	1	1	1	1	1	1	1	1.02	1	1
	BLAG01000775	1.85	1.66	2.37	1.96	2.64	2.24	2.3	2.01	2.1	2.86	2.55	1.99	2.48	1.71	1.15	1.16	1.84	1.45	1.49	1.98	1.94	1.99	1.9	1.97	1.83	1.34	1.43	1.25	2.8	2.21	1.77	2.05	0.56	1.82	1.62	1.8	2.01	1.21	2.29	2.4	2.5	2.89	2.73	2.65	1.93	1.54	2.42	1.7
	BLAG01000778	1	1.01	1	1.01	1	1	1	1	1	1	1	1	1	1	1	1.01	1	1	1	1	1	1	1	1	1	1	1	1	1	1	1	1	1	1	1	1	1	1	1	1	1	1	1	1	1	1	1	1
	BLAG01000780	0.97	0.92	0.94	0.95	1.08	0.95	0.9	0.9	1.02	0.93	0.9	0.95	0.98	0.9	0.9	0.92	0.9	0.99	0.9	1.03	0.9	0.95	0.9	0.9	0.94	0.95	0.95	0.9	0.9	0.97	0.93	0.94	1.02	0.9	0.95	0.94	0.93	0.9	1.17	0.9	0.9	0.99	0.9	0.9	0.93	0.96	1.01	1
	BLAG01000782	1.07	1.13	1.07	1.01	0.73	1.05	1.2	0.96	1.2	0.96	0.96	1.07	1.06	0.8	0.95	1	0.93	0.98	1.04	0.83	1.01	1.01	1	0.75	1.04	1.29	1.25	0.86	0.82	0.95	0.9	0.94	0.73	1.08	1.49	1.55	1.23	1.64	1.17	0.81	1.43	1.21	0.94	0.87	1.01	1.13	1.45	1.56
	BLAG01000783	0.74	0.78	0.83	0.81	0.6	0.72	0.83	0.86	0.86	0.86	0.88	0.77	0.86	0.57	0.51	0.52	0.68	0.54	0.57	0.64	0.59	0.64	0.59	0.52	0.55	0.58	0.56	0.71	0.64	1.01	0.57	0.59	0.69	0.84	0.74	0.88	0.64	0.99	0.65	0.75	0.69	0.59	0.65	0.72	0.64	0.69	0.64	0.65
	BLAG01000784	1.07	1.15	1.24	1.06	1.8	1.05	0.88	0.88	0.99	1.1	1	0.98	1.01	1	1.16	1.1	1	0.96	0.96	1	1.29	1.05	1.27	1.14	1.22	1.15	0.98	1.04	1.05	0.94	0.91	1.25	0.88	1.15	1.1	1.26	1.06	1.09	1.01	1.16	1.05	0.88	0.88	1.01	0.99	1.06	1.07	1.01
	BLAG01000785	1	1.01	1	1	1	1	1	1	1	1	1	1	1	1	1	1	1	1	1	1	1	1	1	1	1	1.02	1	1	1	1	1	1	1	1	1	1.03	1	1	1	1	1	1	1	1.05	1	1	1	1
	BLAG01000787	1	1.01	1	1	1	1.05	1.12	1	1	1.06	1	1	1	1.03	1	1	1	1	1	1	1	1.11	1	1	1.02	1.01	1	1.19	1	1	1	1.04	1	1	1.03	1	1	1	1.15	1	1	1	1	1.1	1.02	1.02	1	1
	BLAG01000788	1	1.02	1	1.01	1	1	1.12	1.11	1.13	1	1	1	1.15	1	1	1	1	1	1.05	1	1	1	1	1.04	1	1.01	1	1	1	1	1.07	1	1	1	1	1	1	1	1	1	1	1	1	1	1.03	1	1	1
	BLAG01000790	1	1.01	1.07	1.04	1	1	1	1	1	1.03	1	1.08	1.06	1.03	1.04	1	1	1	1.05	1	1	1	1.07	1	1	1	1.05	1	1	1.2	1	1	1	1	1	1	1	1	1.15	1	1	1	1	1	1	1.03	1	1.03
	BLAG01000791	1.22	1.09	1.08	1.41	1.8	1.42	1.61	2.11	2.78	1.75	1.7	1.89	1.34	1.63	1	1.15	1.81	1.63	1.64	1.74	1.87	2.08	0.94	1.28	1.14	1.26	1.18	0.94	1.26	1.48	1.45	1.25	0.43	1.18	1.12	1.11	1.06	1.58	1.9	0.94	1.03	1.24	1.92	1.61	1.1	1.06	1.22	1.22
	BLAG01000792	1.02	1.02	1.03	1.03	1	1	1	1	1	1	1	1.09	1	1.03	1	1	1	1.05	1	1	1	1	1	1.04	1.02	1	1.01	1	1.06	1	1	1	1	1	1	1.05	1.06	1	1	1.12	1	1	1	1.1	1.02	1.02	1.06	1.03
	BLAG01000793	0.68	0.7	0.74	0.7	0.68	0.72	0.68	0.68	0.77	0.68	0.68	0.68	0.72	0.68	0.7	0.69	0.68	0.75	0.74	0.68	0.71	0.76	0.68	0.68	0.69	0.69	0.69	0.74	0.72	0.68	0.71	0.68	0.68	0.99	0.7	0.68	0.68	0.68	0.68	0.76	0.73	0.68	0.84	0.72	0.68	0.69	0.7	0.7
	BLAG01000794	0.9	1.14	1.08	0.98	1.39	1.23	1.3	1.48	1.27	1.6	1.14	1.44	1.26	1.47	1.06	0.93	1.19	0.97	1.08	1.08	1.39	1.51	0.98	0.89	0.94	0.88	1.07	1.41	1.31	1.17	0.92	0.75	0.7	1.16	1.19	1.08	1.2	1.34	1.61	1.26	1.34	1.77	1.83	1.59	1	1.38	1.16	1.27
	BLAG01000795	0.94	0.93	0.96	1.05	0.78	1	1.14	0.95	1.04	0.85	1.06	1.11	1.07	0.78	0.81	0.83	1	0.86	0.89	0.89	0.89	0.82	0.81	0.81	0.88	0.81	0.9	1	1.11	0.84	0.86	1.06	0.98	1	0.9	1	0.86	0.78	0.78	0.88	1	1.05	1.3	0.86	0.89	0.86	0.92	0.94
	BLAG01000796	1.2	1.12	1.38	1.33	1	1.42	1.35	1	1.13	1.09	1.41	1.23	1.38	1.03	1.02	1.2	1	1.16	1.28	1.23	1.12	1.36	1.07	1.18	1.06	1.07	1.16	1.37	1.16	1.15	1.07	1.23	1	1	1	1.13	1	1	1	1	1.06	1	1	1.05	1	1.02	1	1.03
	BLAG01000797	0.51	0.47	0.44	0.5	0.6	0.49	0.8	0.48	0.48	0.46	0.5	0.54	0.54	0.45	0.42	0.41	0.68	0.59	0.56	0.68	0.45	0.52	0.44	0.51	0.46	0.45	0.41	0.73	0.73	0.78	0.85	0.58	0.39	0.98	0.57	0.65	0.57	0.68	0.69	0.63	0.59	0.89	0.69	0.77	0.66	0.58	0.7	0.68
	BLAG01000798	1	1	1	1	1	1.08	1	1	1	1.03	1.09	1	1	1	1.02	1	1	1.05	1	1	1.05	1	1	1	1	1.01	1	1	1	1	1	1	1	1	1	1	1.03	1	1	1	1	1	1	1	1	1.02	1	1
	BLAG01000799	0.95	0.95	0.98	0.99	0.95	1	0.95	0.95	0.95	0.95	0.95	0.99	1	0.95	1.01	0.96	0.95	0.95	0.99	1.08	1.15	0.95	0.98	0.95	0.98	0.99	1	0.95	1.01	0.95	0.98	1.08	0.95	1	0.98	0.95	0.95	0.95	0.95	0.95	0.95	0.95	0.95	0.95	0.98	0.95	0.97	0.97
	BLAG01000800	1	1.02	1	1.03	1	1.08	1.12	1.11	1.13	1.06	1.36	1	1.12	1	1	1.03	1	1	1	1	1	1	1.03	1	1.04	1.01	1.08	1.09	1	1	1.07	1.1	1	1.09	1	1	1	1	1	1	1	1	1	1	1.03	1	1	1
	BLAG01000801	1.47	1.29	1.25	1.47	1.14	1.52	1.4	1.16	1.27	1.1	1.72	1.4	1.34	0.95	0.99	1.29	1.08	1.43	1.41	1.09	1.41	1.47	1.01	1.44	1.04	1.15	1.71	1.54	1.13	1.17	1.28	1.3	0.95	0.95	1.02	0.95	1.05	1.18	1.09	0.95	1.01	1.23	0.95	1.05	1	0.98	1.01	1.1
	BLAG01000802	1.22	1.27	1.01	1.53	1.47	1.23	0.9	1.24	1.33	1.14	1.71	1.46	1.43	0.97	1.01	1.74	1.37	1.82	1.91	1.47	1.37	1.66	1.12	1.24	1.22	1.4	1.66	0.8	1.15	1.52	1.17	1.2	0.8	0.96	0.87	0.93	1.1	1.2	0.8	0.8	1.08	1.04	0.8	0.95	1.07	0.87	0.85	0.9
	BLAG01000803	0.83	0.77	0.76	0.75	1.04	0.78	0.72	0.92	0.69	0.65	0.64	0.73	0.64	0.55	0.55	0.82	0.75	0.72	0.68	0.95	0.74	0.64	0.76	0.84	0.77	0.73	0.61	0.75	0.69	0.75	0.84	0.69	0.51	0.76	0.86	0.65	0.56	0.79	1.12	0.68	0.53	0.82	0.66	0.77	0.65	0.73	0.56	0.65
	BLAG01000804	0.89	0.89	0.91	0.9	0.89	0.94	1.09	0.98	1	0.93	0.97	0.91	0.89	0.95	0.89	0.92	0.89	0.97	0.93	1.02	0.97	0.94	0.9	0.89	0.94	0.9	0.89	1.02	0.95	0.89	0.89	1.02	0.89	1.04	0.94	0.91	0.89	1.1	0.89	1	0.95	0.97	1.16	0.93	0.93	0.9	0.92	0.97
	BLAG01000805	0.99	1	1.03	1.02	0.9	1.12	0.9	0.99	1.39	0.97	0.98	0.98	1	1.01	0.91	0.95	1.27	0.94	0.9	1.03	1.05	0.9	0.98	1.02	1.06	1.01	0.98	0.98	1.13	0.9	1.08	1.12	0.9	1.18	1.07	1.1	0.97	0.9	0.9	0.9	0.95	1.12	1.17	0.94	0.96	0.98	1.01	1.01
	BLAG01000806	2.36	2.6	2.81	3.07	3.15	3.82	2.67	3.11	5.02	4.58	3.75	4.18	3.43	3.86	2.76	1.82	2.71	2.98	2.73	2.98	3.01	3.41	2.04	2.03	2.62	1.84	2.4	1.43	2.98	2.32	1.54	1.58	0.48	1.21	1.87	1.7	2.08	2.55	3.09	2.75	2.57	2.84	2.68	3.43	1.9	1.81	2.13	1.79
	BLAG01000807	1.24	1	1.02	1.03	0.93	1.34	1.14	1.03	1.05	1.04	1.06	1.11	1.09	0.93	1.06	0.97	0.93	1.06	0.93	1.14	1.09	1.03	1.05	1	0.95	1.02	1.05	1.01	0.99	1.11	1.05	1.09	0.93	0.93	1.04	1.1	0.95	0.93	0.93	1.27	0.93	1.02	0.93	0.93	1	1.08	1.01	1.06
	BLAG01000808	0.66	0.74	0.79	1	0.6	0.67	1	1.04	1.22	0.86	0.8	0.92	0.83	0.62	0.66	0.67	0.82	0.84	0.6	0.69	0.6	0.67	0.66	0.63	0.67	0.62	0.62	1.69	0.9	1.14	1.12	0.78	0.68	5.06	1.3	1.82	7	2.75	3.45	2.64	5.09	5.71	4.82	3.33	5.51	2.32	5.43	3.13
	BLAG01000809	1.11	1.21	1.04	1.01	1	1	1	1	1	1.03	1	1.06	1	1	1.15	1.09	1.14	1	1.05	1.14	1.05	1	1.13	1.24	1.09	1.16	1.08	1	1.1	1	1.44	1.1	1	1.06	1.27	1.07	1.13	1	1.3	1	1	1.1	1.15	1	1.09	1.09	1.22	1.09
	BLAG01000810	1	1	1	1	1	1	1	1	1	1	1	1	1	1	1	1	1	1	1	1	1	1	1	1	1	1	1	1	1	1	1	1	1	1	1	1	1	1	1	1	1	1	1	1	1	1	1	1
	BLAG01000811	1	1	1	1	1	1	1	1	1	1	1	1	1	1	1	1	1	1	1	1	1	1	1	1	1	1	1	1	1	1	1	1	1	1	1	1	1	1	1	1	1	1	1	1	1	1	1	1
	BLAG01000812	0.99	1.02	1.01	0.99	0.95	1	1.06	0.95	0.95	0.98	0.95	0.95	0.95	0.95	0.95	0.97	0.95	0.95	0.95	0.95	0.95	0.95	0.95	0.95	0.97	1.02	0.96	1.04	0.95	1.06	1.12	1.07	0.95	1.23	1	0.95	0.95	0.95	1.09	0.95	1.07	1.23	1.09	0.95	1	1.02	0.98	0.95
	BLAG01000813	1.13	1.04	1.14	1.05	1.2	1.14	1.12	1	1	1.09	1.09	1.09	1	1	1.08	1.01	1	1.1	1	1	1.09	1	1.02	1.04	1.1	1.09	1.12	1.09	1.13	1.15	1.11	1.1	1	1.11	1	1.07	1.06	1	1	1.12	1	1	1.24	1	1.06	1.04	1	1
	BLAG01000814	0.09	0.08	0.1	0.08	0.08	0.11	0.11	0.18	0.1	0.09	0.1	0.14	0.12	0.12	0.09	0.09	0.22	0.16	0.1	0.15	0.13	0.14	0.08	0.1	0.11	0.09	0.08	0.31	0.13	0.16	0.1	0.1	0.15	0.41	0.14	0.1	0.1	0.16	0.16	0.18	0.12	0.26	0.16	0.1	0.1	0.09	0.13	0.12
	BLAG01000815	1.05	0.88	0.98	0.87	1.03	0.99	0.95	0.94	0.85	0.93	0.85	0.9	1.04	0.85	0.92	0.93	0.85	1	0.89	0.85	0.98	0.95	1	1.06	0.95	0.96	1.01	0.85	1.19	1.12	1.16	0.85	0.85	0.93	1.05	0.98	0.88	0.85	0.98	0.96	0.96	1.02	0.98	0.97	0.87	1	0.91	1.13
	BLAG01000816	1	1	1	1	1	1	1	1	1	1	1	1	1	1	1	1	1	1	1	1	1	1	1	1	1	1	1	1	1	1	1	1	1	1.06	1.05	1	1	1	1	1	1	1	1	1	1	1	1	1
	BLAG01000823	1	1.01	1	1	1	1	1	1	1	1.03	1	1	1.06	1	1.04	1.01	1	1	1	1	1.09	1.09	1.02	1.08	1	1.01	1	1	1.16	1	1.04	1	1	1	1	1	1.06	1	1	1	1	1	1	1	1	1	1	1.03
	BLAG01000824	1.01	1.1	1	0.97	0.89	0.98	1.19	0.89	0.89	0.94	1.04	0.96	1.04	1	1.19	0.96	0.89	0.89	1.01	0.89	0.95	0.94	1.15	1.03	1.03	1.05	0.96	1.05	1.06	0.89	0.97	1.09	0.89	0.98	1.2	1.16	0.95	1.1	1.02	1.1	1	1.14	1.37	1.02	0.96	1.07	0.97	1.07
	BLAG01000825	1	1	1	1.01	1	1	1	1	1	1	1	1	1.12	1	1	1	1	1	1	1	1	1	1	1	1	1	1.01	1	1	1	1	1	1.13	1	1	1	1	1	1	1	1	1	1	1	1	1	1	1
	BLAG01000826	1.22	1.21	1.12	1.08	0.8	1.14	1.37	1.06	0.9	1.02	0.87	0.98	1.15	1.06	1.04	1.71	1.48	1.02	1.17	1.03	1.17	1.15	1.23	1.28	1.45	1.59	1.23	1.2	0.9	1.21	1.14	1.24	0.8	1.01	1.29	1.18	1.32	1.19	1.12	1	1.19	1.19	0.8	1.07	1.16	1.34	1.38	1.14
	BLAG01000828	1.04	1.02	1	1	1.2	1	1	1	1	1	1	1	1	1	1.02	1.01	1	1	1	1	1	1	1.03	1.06	1	1.06	1	1	1	1	1.07	1	1	1.06	1	1	1.03	1	1	1	1	1	1	1	1.02	1.02	1	1.03
	BLAG01000829	1.08	1.11	1.13	1.18	1	1.3	1.12	1	1.26	1.18	1.09	1.3	1.12	1.16	1.07	1.05	1	1.05	1.05	1.29	1.32	1.29	1.07	1.25	1.06	1.08	1.14	1.33	1.13	1.12	1.04	1.08	1	1.11	1.07	1.2	1.28	1.24	1.15	1.19	1.06	1.35	1.3	1.1	1.05	1.18	1.17	1.17
	BLAG01000830	1.05	1	0.95	1.01	0.95	0.95	0.95	0.95	0.95	0.97	1.03	1	0.95	0.95	0.96	1.01	0.95	0.99	1.01	0.95	0.99	0.95	1.03	1	1.02	1	0.97	0.95	0.95	1.02	1.08	1.12	0.95	1.32	0.95	0.99	0.97	0.95	0.95	0.95	0.95	1.04	0.95	0.95	0.99	1.01	0.97	0.95
	BLAG01000831	1.14	1.12	1.12	1.07	1.32	1.16	1.12	1.11	1.2	1.08	1	1.11	1.12	1.03	1.04	1.04	1	1.13	1.05	1.14	1.07	1.06	1.04	1	1.04	1.06	1.02	1	1.06	1.23	1.11	1.16	1	1.06	1	1.17	1	1.24	1.15	1.32	1.06	1	1	1	1	1.02	1.06	1.03
	BLAG01000832	1.04	1.04	1.04	1.04	1	1	1	1	1.26	1.08	1	1.06	1.15	1.07	1.11	1.05	1	1	1	1	1	1	1.09	1.04	1.06	1.04	1.09	1	1	1	1.07	1.14	1	1	1.03	1.07	1	1.49	1	1	1.06	1	1	1.05	1.07	1	1.16	1
	BLAG01000833	1	1	1	1	1	1	1	1	1	1	1	1.03	1	1	1	1	1	1	1.05	1	1.05	1	1	1	1	1.02	1	1	1	1	1	1	1	1	1	1.03	1	1	1	1	1	1	1	1	1	1	1	1
	BLAG01000834	1	1	1	1	1	1	1	1	1	1	1	1	1	1	1	1	1	1	1	1	1	1	1	1	1	1	1	1	1	1	1	1	1	1	1	1	1	1	1	1	1	1	1	1	1	1	1	1
	BLAG01000838	1.04	1.01	1.02	1.01	1	1	1	1	1	1	1	1.03	1	1	1.02	1.01	1	1.05	1.05	1	1	1	1	1	1	1	1	1	1	1	1	1	1	1	1	1	1	1	1	1	1	1	1	1.05	1	1	1	1
	BLAG01000839	1.01	1.19	1.1	1.19	0.9	1.13	1.11	1.56	0.9	1.1	1.15	1.31	1.23	1	1	1.01	0.9	0.9	1.05	0.9	1.26	1	0.97	0.9	1.05	1.25	1.29	1.07	0.9	0.97	1.1	1.07	0.9	1	1.02	1.15	1.03	0.9	0.9	1.01	1	0.9	1.04	1.07	0.99	1.1	1.14	1.18
	BLAG01000840	1.06	0.99	1.1	1.04	1.01	1.04	1.91	1.53	0.96	1.2	1.15	1.28	1.09	1.18	0.93	0.85	1.53	1.11	0.99	0.98	0.91	1.21	1.11	0.94	1.27	1	1.08	1.19	0.81	0.88	1.08	1.18	0.76	1.11	1.15	1.12	1.1	1.52	0.87	1.14	0.96	1.64	0.99	1.27	1.08	1.04	1.04	1.05
	BLAG01000841	1.1	1.12	1.08	1.18	1	1.08	1	1	1.2	1.21	1	1.15	1.12	1.1	1.17	1.1	1	1	1.05	1	1.14	1.06	1.14	1.16	1.16	1.14	1.11	1.09	1.47	1.08	1.26	1.16	1	1	1.09	1.14	1.1	1	1	1	1.13	1	1.15	1.15	1.12	1.03	1	1.03
	BLAG01000842	1	1	1.15	1.03	0.91	1.01	1.12	1.01	1.34	1	0.91	0.99	1.14	1.14	1.1	1.07	1.37	1.16	1.13	1.18	1.07	1.2	1.11	1.02	1.14	1.04	1.02	1	1.09	1.34	1.05	1.06	0.91	1.07	1.09	1.14	1.1	0.91	0.91	1.02	1.21	1	1.05	1.15	1.19	1.04	1.12	1.16
	BLAG01000843	1	1	1	1.01	1	1	1	1	1	1	1	1	1	1	1	1	1	1	1	1	1	1	1	1.04	1	1	1	1	1	1	1	1	1	1	1	1	1	1	1	1	1	1.1	1	1	1	1	1	1
	BLAG01000844	1.12	0.99	1.09	1.05	1.15	1.11	0.96	1.16	1.21	1.22	1.04	1.22	1.07	0.99	0.99	1.01	0.96	1	0.96	0.96	1	1.21	1.03	1.07	1.12	1.03	1.05	0.96	1.02	0.96	1.08	1.07	1.21	1.06	1.06	1.03	1.04	0.96	0.96	0.96	0.96	1.05	0.96	1.01	1.03	0.97	1.05	1.02
	BLAG01000845	1	1	1	1.01	1	1	1	1	1	1	1	1	1.06	1.03	1.02	1.02	1	1.08	1	1	1	1.06	1.03	1	1	1.01	1.01	1	1	1.08	1	1	1	1.06	1.03	1.05	1	1	1	1	1	1	1	1.1	1	1	1.03	1.06
	BLAG01000846	0.92	0.92	0.93	0.91	0.89	0.89	0.89	0.98	1	0.92	0.97	0.89	0.89	0.92	0.89	0.91	0.89	0.89	0.89	1.02	0.89	0.94	0.98	0.89	0.96	0.9	0.89	0.89	0.95	0.89	1.05	1.03	0.89	0.89	1	0.93	0.98	0.89	0.89	0.89	1.04	0.89	0.89	0.89	0.99	0.92	0.89	0.94
	BLAG01000847	1.04	1.15	1.06	1.09	0.94	0.99	0.94	0.94	1.25	1.06	1.1	1.15	1.31	1.14	1.18	1.06	0.94	1.12	1.01	1.35	1.14	1.04	1.13	1.12	1.09	1.14	1.07	0.94	1.06	1.12	1.13	1.11	0.94	1.15	1.07	1.01	1.02	0.94	0.94	0.94	1.08	0.94	0.94	1.08	1.09	1.11	1.04	1.08
	BLAG01000848	1	1	1	1	1	1	1	1	1	1	1	1	1	1	1	1	1.14	1	1	1	1	1	1	1	1	1	1	1	1	1	1	1	1	1	1	1	1	1	1	1	1	1	1	1	1	1	1	1.03
	BLAG01000850	1	1.02	1	1	1	1	1	1	1	1	1	1	1	1	1	1	1	1	1	1	1	1	1.03	1.04	1	1	1.01	1	1	1	1.04	1	1	1	1.05	1.03	1	1	1	1	1	1	1	1	1	1.05	1	1.03
	BLAG01000853	0.67	0.68	0.73	0.69	0.79	0.69	0.81	0.66	0.74	0.7	0.66	0.68	0.74	0.68	0.69	0.68	0.75	0.75	0.69	0.66	0.66	0.69	0.68	0.68	0.68	0.67	0.69	0.9	0.78	0.76	0.68	0.68	0.66	0.81	0.75	0.69	0.68	0.91	1.06	0.66	0.66	0.72	0.66	0.8	0.68	0.71	0.72	0.71
	BLAG01000854	1	1	1	1	1	1	1	1	1	1	1	1	1	1	1	1	1	1	1.07	1	1	1	1	1	1	1	1.01	1	1	1	1	1	1	1	1	1	1	1	1	1	1	1	1	1	1	1	1	1
	BLAG01000855	1	1.01	1	1.01	1	1	1	1	1	1	1	1	1	1.06	1.02	1	1	1	1	1	1	1	1	1	1	1.04	1	1	1	1	1.04	1	1	1	1	1	1	1	1	1	1	1	1	1	1	1	1	1
	BLAG01000856	0.75	0.99	0.69	0.72	0.78	0.56	0.61	0.86	0.74	1.04	0.76	0.54	0.95	0.68	0.83	1.19	0.55	0.7	0.9	0.63	0.89	0.57	1.03	0.79	0.76	1.27	0.67	0.48	0.98	0.61	0.77	1.01	0.13	1.59	1.31	1.09	0.8	1.07	0.77	0.9	0.77	0.71	0.93	1	0.8	1.03	0.84	0.93
	BLAG01000858	1	1	1	1	1	1	1	1	1	1.03	1	1	1	1	1	1.01	1	1	1	1.14	1	1	1.02	1.04	1	1	1	1.09	1	1	1	1	1	1	1.03	1	1.04	1	1	1	1	1	1	1	1	1	1	1
	BLAG01000859	1	1	1.02	1	1	1	1	1	1	1	1	1	1	1	1	1	1	1	1	1	1	1.06	1.02	1	1	1	1.01	1	1	1	1	1.04	1	1	1	1	1	1	1	1	1	1	1	1.05	1	1	1	1
	BLAG01000860	1.05	1.02	1.1	1.09	0.9	1.26	1.11	1.05	1.32	0.96	1.03	1.12	0.99	1.08	0.9	1	0.9	1.17	1.05	1.43	1.18	1.26	0.92	0.97	1	1.06	1.03	1.2	1.07	0.9	1.09	1.01	0.9	0.95	1	1.08	1.05	1.12	0.9	1.31	0.96	0.9	1.17	1.07	1	1	0.96	0.93
	BLAG01000861	1.07	1.27	1.28	1.31	1.62	1.2	1.14	0.9	1.24	0.97	0.8	1.09	1.45	1.19	1.37	1.05	1.37	1.22	1.04	1.51	1.11	1.34	1.2	1.44	1.45	1.12	1.38	1.02	1.03	1.34	1.11	1.23	0.84	1.08	1.15	1.37	1.35	1.1	0.74	0.92	1.43	1.25	1.08	0.99	1.32	1.14	1.13	1.24
	BLAG01000863	1.01	0.97	1.1	0.99	0.96	0.96	1.07	1.39	1.21	1.02	0.96	0.99	1.01	0.96	0.99	0.96	1.22	1.05	1.09	1.1	1.14	1.01	0.96	1.11	0.98	1	1.01	1.14	1.14	0.96	1.23	1.07	0.96	1.01	0.96	0.98	0.96	0.96	0.96	0.96	0.96	0.96	1.1	1.1	0.97	1.01	0.96	0.96
	BLAG01000864	1.19	1.21	1.48	1.4	1.15	1.18	1.54	1.06	1.75	1.14	1.36	1.38	1.33	1.15	1.08	1.13	1.23	1.15	0.95	1.38	1.02	1.26	1.15	0.97	1.22	1.1	1.02	1.19	1.38	2	1.71	1.34	0.87	0.97	1.25	1.59	1.2	1.08	1	1.04	1.21	1.35	1	1	1.13	1.29	1.27	1.24
	BLAG01000865	1.04	1	1	1.02	1	1	1	1.11	1	1	1.09	1.03	1	1.03	1.05	1	1	1	1	1	1	1	1.06	1	1.04	1.01	1	1.19	1.06	1	1	1	1	1.06	1	1.03	1	1	1	1	1	1	1	1.05	1	1.05	1	1
	BLAG01000866	1.03	1.04	1.02	1.02	1	1.05	1.12	1	1	1.03	1	1.03	1	1	1	1.01	1	1.05	1	1	1.12	1	1.02	1.04	1	1.04	1	1.09	1	1	1	1	1	1	1.03	1.03	1	1	1	1.12	1	1.1	1	1	1	1.02	1	1.03
	BLAG01000867	1	1.02	1	1	1	1	1.12	1	1	1	1	1	1	1	1.04	1.03	1	1	1.05	1	1.07	1.06	1.08	1	1.07	1.02	1.03	1	1	1.08	1.11	1.04	1	1	1	1.03	1.03	1	1	1	1	1	1	1	1	1.11	1	1
	BLAG01000868	1	1.1	1.08	1.06	0.91	0.96	1.12	1.01	1.03	1.06	0.99	0.99	0.97	1.06	0.96	0.95	0.91	0.91	0.96	0.91	0.96	0.91	0.98	0.95	0.98	1.09	1.03	0.91	0.97	0.91	0.98	1.01	1.03	0.91	0.98	0.98	1.07	0.91	1.05	0.91	1.03	1	0.91	0.96	0.99	1.04	0.94	1.01
	BLAG01000870	1.02	1.04	1	1	1	1	1	1	1.13	1	1.09	1.03	1.06	1.06	1.05	1.01	1	1	1.05	1	1	1.06	1	1	1	1.01	1.01	1	1.06	1.08	1	1	1.21	1	1.03	1.05	1	1	1	1	1	1.1	1	1	1	1	1.03	1.03
	BLAG01000871	1	1	1	1	1	1	1	1	1	1	1.09	1	1	1	1	1.01	1	1	1.05	1	1	1	1	1	1	1	1	1	1	1	1	1	1	1	1	1	1	1	1	1	1	1	1	1	1	1	1	1
	BLAG01000872	1	1.01	1.02	1	1	1	1	1	1	1	1	1	1	1	1	1.07	1	1	1	1	1	1	1	1	1.02	1	1	1	1	1	1	1	1	1	1	1	1	1	1	1	1	1	1	1	1	1	1	1
	BLAG01000873	0.77	0.7	0.75	0.72	0.6	0.64	0.86	0.84	0.68	0.67	0.77	0.81	0.71	0.71	0.69	0.72	0.6	0.83	0.8	0.78	0.69	0.82	0.72	0.9	0.77	0.71	0.73	0.94	0.86	1.14	0.95	0.85	0.68	1.25	0.73	0.93	0.82	0.75	0.6	0.83	0.95	0.81	0.78	0.74	0.89	0.75	0.89	0.84
	BLAG01000874	1.02	1.02	1.13	1.05	1	1.05	1	1	1	1.08	1.09	1.12	1.06	1.03	1.02	1	1	1.05	1	1	1.05	1.06	1.04	1.04	1.02	1.03	1.05	1	1.06	1.08	1.07	1.12	1.13	1.11	1.1	1.1	1.09	1	1.24	1.25	1	1	1.15	1.25	1.05	1.04	1.03	1.06
	BLAG01000875	1.46	1.44	1.49	1.49	1.35	1.23	1.24	1.25	1.18	1.1	1.36	1.41	0.91	1.01	1.08	1.3	1.66	1.14	1.23	1.07	1.02	1.55	1.3	2.06	1.32	1.16	1.13	0.92	1.66	1.7	1.44	1.21	0.77	1.34	1.55	1.93	2.06	1.27	1.2	1.43	2.11	1.35	1.2	1.21	2.11	1.71	2.11	2
	BLAG01000877	1.62	1.17	1.18	1.08	0.93	1.26	1.31	1.22	1.01	1.01	0.94	1.06	1.24	1.16	1.42	1.17	1.18	1	0.98	2.4	1.69	0.89	1.29	1.82	1.1	1.47	1.28	1.79	1.24	0.97	1.25	1.67	0.66	0.95	1.17	1.23	1.39	0.99	1.47	1.17	1.49	1.76	1.02	1.17	0.98	1.08	1.09	1.26
	BLAG01000878	1.21	1.13	1.14	1.17	1.28	1.22	1.12	0.79	0.99	1.37	1.29	1.22	1.28	1.28	1.16	1.16	1.12	1.16	0.97	1.25	1.25	1.22	1.19	1.2	1.11	1.18	1.38	1.01	1.23	0.97	1	1.07	0.79	1.01	0.84	1.03	1.34	1.17	1.15	0.98	0.94	0.91	1.27	1.14	1.12	1.01	1	0.9
	BLAG01000879	0.81	0.77	0.77	0.77	0.67	0.85	0.75	0.74	0.75	0.73	0.85	0.79	0.81	0.71	0.69	0.71	0.85	0.67	0.76	0.67	0.78	0.67	0.75	0.67	0.72	0.81	0.76	0.86	0.71	0.9	0.99	0.72	0.67	1	0.82	0.79	0.85	1.26	0.87	0.83	0.87	0.93	0.77	0.7	0.92	1	0.8	0.98
	BLAG01000880	1.13	1.1	1.27	1.14	1.2	1.19	1.77	1.11	1.2	1.24	1.18	1.32	1.18	1.07	1.05	1.01	1	1.15	1.09	1.29	1.05	1.26	1.02	1.08	1.06	1.12	1.12	1.19	1.19	1.23	1.17	1.13	1	1.06	1.09	1.08	1.06	1	1	1	1.13	1	1	1	1.03	1.06	1	1.03
	BLAG01000882	1.8	1.62	1.43	1.69	1.36	1.6	1.1	0.99	0.98	1.09	0.99	1.11	0.9	1.36	1.73	2.87	0.89	1.84	1.62	1.12	1.36	1.41	1.82	1.69	1.39	1.34	1.9	1.29	1.51	1.18	1.77	2.31	0.78	1.09	1.62	1.86	1.78	0.78	1.45	0.97	1.31	1.24	1.01	1.08	2.02	1.18	1.53	1.72
	BLAG01000883	3.16	3.5	3.77	3.64	4.04	4.17	2.97	3.41	5.58	5.13	4.45	4.36	4.32	4.07	3.97	2.29	2.41	2.95	3	3.57	4.07	4.79	2.77	3.38	3.94	2.76	3.69	1.29	2.67	2.48	2.46	2.42	0.69	1.15	1.61	1.95	2.1	2.87	2.66	2.78	2.08	2.46	3	2.62	2.5	2.06	2.38	2.18
	BLAG01000884	0.85	0.83	0.81	0.77	1.41	0.88	0.83	0.74	0.76	0.74	0.98	0.84	0.71	0.77	0.83	0.86	0.95	0.96	0.82	0.97	0.77	0.78	0.93	0.86	0.84	0.9	0.88	0.73	0.84	0.93	1.14	0.96	0.76	1.76	1.25	0.95	0.85	0.67	0.98	1.1	0.94	0.93	0.98	0.86	0.99	0.94	0.93	0.88
	BLAG01000885	0.98	1.08	1.02	1.01	0.94	0.98	1.04	1.09	1.06	0.96	1.02	0.94	1.05	0.97	1.02	0.98	1.33	1.03	0.98	1.07	1.07	0.94	1.01	0.94	1.04	1.04	1.09	0.94	0.99	1.01	1.04	1.11	0.94	0.94	1	1.03	1.03	1.16	1.16	0.94	1.06	0.94	1.07	1.12	1.07	1	1.05	1.02
	BLAG01000886	1.25	1.06	1.48	1.16	1.03	1.49	2.16	1.66	1.13	1.22	1.09	1.7	1.29	4.53	4.82	1.09	1.57	1.43	1.24	1.76	1.47	1.83	1.09	1.14	1.27	1.04	1.21	1.75	1.01	1.15	1.17	0.99	0.53	0.84	1.22	1.11	0.91	1.27	1.15	1.09	1.16	1.03	0.98	0.86	1.05	0.85	1	1.14
	BLAG01000887	1.15	1.03	1.15	1.12	0.83	0.97	0.83	0.92	1.11	1.01	0.91	0.98	0.96	1.03	1.03	1.16	0.95	1.2	0.89	1.07	1.12	1	1.18	0.96	1.23	1.09	1.28	1.14	0.94	0.96	1.33	1.1	0.83	1.31	1.11	1.02	1.01	0.83	1.42	0.93	0.89	1.07	0.96	0.96	1.14	1.23	1.19	1.06
	BLAG01000888	0.93	0.82	0.82	0.77	0.61	0.96	0.61	0.68	1.15	0.82	0.83	0.85	0.84	1.11	1.1	0.83	0.87	1.11	0.67	1.03	0.97	1.31	1.13	1.15	1.27	0.98	0.89	0.9	0.88	1.34	1.11	0.9	0.61	1.85	1.38	1.27	1.34	1.41	1.3	1.41	1.83	1.83	0.99	1.52	1.11	0.98	1.58	1.71
	BLAG01000889	1.14	1.26	1.12	1.21	0.97	1.12	0.97	1.13	0.97	1.09	1.22	1.01	1.08	1	1.01	1.08	0.97	1.01	0.97	1.47	1.06	0.97	1.11	1.1	1.07	1.06	1.02	0.97	1.03	1.04	1.31	1.15	0.97	1.29	1.07	1.19	1.14	0.97	1.11	1.4	1.03	1.15	1.11	1.11	1.17	1.1	1.03	1.27
	BLAG01000890	1.08	1.02	1	1.01	1.32	1.05	1	1	1	1.03	1	1.03	1	1.03	1	1.01	1.28	1.05	1	1.14	1	1.06	1.02	1.12	1	1.04	1	1	1	1	1.07	1.08	1	1	1.09	1.18	1.09	1	1.15	1	1.13	1	1.3	1	1.1	1.06	1.03	1.07
	BLAG01000891	1.02	1	1.07	1	1.2	1	1	1	1	1.03	1	1	1.09	1	1	1	1	1	1	1	1	1	1.02	1	1	1	1.01	1	1	1	1	1	1	1	1	1	1	1.24	1	1	1	1	1	1	1	1	1	1
	BLAG01000892	1.5	1.7	1.7	1.6	2.83	2.33	3.02	2.87	2.03	1.8	2.01	2.46	1.84	1.99	1.86	0.98	1.16	1.13	1.14	3.05	1.09	2.09	1.86	1.99	1.76	1.33	1.47	1.56	1.57	1.24	1.47	1.22	1.15	1.06	1.11	1.05	0.97	1.71	1.38	1.35	1.45	1.78	0.98	1.23	1.22	1.18	1.28	1.3
	BLAG01000895	1.02	1.01	1.04	1.01	1	1.16	1.12	1	1.13	1	1.09	1.03	1	1.69	1.37	1.01	1.14	1.1	1	2.04	1.34	1.87	1.87	1.54	2.51	1.15	1.4	1	1.13	1.15	1.07	1.06	1	1	1	1.03	1	1	1	1	1	1	1.3	1	1.02	1	1	1
	BLAG01000896	1	1.02	1	1.04	1	1.11	1	1	1	1.03	1.14	1.03	1.06	1.11	1.05	1.07	1	1	1	1	1	1	1.02	1	1.04	1.02	1.09	1	1	1.23	1.11	1	1	1.06	1	1	1	1	1.15	1.12	1	1.19	1.15	1	1.12	1.03	1.05	1.09
	BLAG01000897	0.99	0.96	0.96	1.07	0.97	0.89	0.81	0.98	0.91	0.91	1.02	1.03	1	1.55	1.34	1.02	1.03	0.96	1.07	1.47	1.14	1.59	1.2	1.31	1.51	1.05	1.6	1.03	1.42	1.12	1.2	0.97	0.91	1.01	0.86	0.87	1.37	1	1.81	1.11	1.54	1.54	1.63	1.56	2.7	1.5	1.9	1.53
	BLAG01000905	3.27	5.36	3.75	4.6	1.36	1.9	1.65	1.19	2.27	2.53	2.73	3	4.09	1.18	1.75	3.9	1.32	2.07	2.31	1.46	2.02	1.71	4.58	2.85	2.63	4.6	3.42	1.27	2.01	2.12	2.87	1.96	0.81	1.4	2.62	1.99	2.22	1.4	1.44	1.77	1.3	1.06	1.89	1.59	2.23	3.82	2.07	2.3
	BLAG01000906	1	1.01	1	1	1	1	1	1.11	1.13	1	1	1.03	1	1	1	1	1.14	1.05	1	1	1	1	1.02	1	1.02	1	1	1	1	1.12	1	1	1	1.11	1	1	1	1	1.15	1	1	1	1	1	1	1	1	1
	BLAG01000907	1.14	1.08	1.07	1.06	0.98	0.98	0.98	0.98	1.11	0.98	1.12	0.98	1.04	1.12	1.04	1.02	0.98	1.05	1.02	0.98	1.15	0.98	1.03	0.98	1.05	1.02	1.04	1.07	1.08	0.98	1.08	1.1	0.98	0.98	1.01	1.03	1.02	0.98	0.98	0.98	1.04	0.98	0.98	1.03	1.08	1.07	0.98	1.07
	BLAG01000908	1	1.04	1.04	1.01	1	1	1.3	1.17	1	1.03	1.09	1.09	1.15	1	1.02	1.01	1	1	1.05	1	1	1.06	1.03	1	1.04	1.02	1	1.33	1.1	1	1.13	1.04	1	1	1	1.03	1	1.49	1	1	1	1	1	1.05	1	1.02	1	1.08
	BLAG01000909	1	1	1	1	1	1	1	1	1	1	1.09	1	1	1	1	1	1	1	1	1	1.05	1	1.02	1	1	1	1	1	1	1	1	1	1	1	1	1	1	1	1	1	1	1	1.24	1	1	1	1	1
	BLAG01000910	1	1.01	1.02	1	1	1	1.3	1	1	1	1	1	1	1	1	1	1	1.08	1	1	1	1	1.02	1	1	1	1.01	1.09	1	1	1.04	1	1	1	1	1	1	1	1	1	1	1	1	1	1	1	1	1
	BLAG01000911	1	1.01	1	1	1	1	1	1	1	1	1	1.03	1	1	1	1	1	1	1.05	1.14	1	1	1	1	1	1.01	1.01	1	1	1	1	1.04	1	1	1	1	1	1	1.3	1	1	1	1	1.05	1	1	1.03	1
	BLAG01000912	1	1	1	1	1	1	1	1	1	1.03	1	1	1	1	1.02	1	1	1	1.05	1	1	1	1	1.04	1	1.02	1	1	1	1.08	1	1	1	1	1	1	1	1	1	1	1.06	1	1	1	1	1	1	1
	BLAG01000913	1	1	1.02	1.01	1	1	1	1	1	1	1	1	1	1	1	1.03	1	1.05	1	1	1.05	1	1.02	1	1.02	1	1.01	1	1	1	1	1	1	1.06	1.03	1	1	1	1	1	1	1.1	1	1	1	1	1.03	1
	BLAG01000915	1.04	1.01	1	1	1	1	1.12	1	1	1.03	1	1	1	1.03	1.02	1	1	1	1.05	1	1	1	1.02	1	1	1.01	1	1.19	1.1	1	1.04	1.08	1	1.06	1.07	1	1.03	1	1	1	1.06	1	1	1	1	1.03	1.03	1.03
	BLAG01000916	1.16	1.01	1.1	1.03	0.89	0.93	0.89	0.98	0.89	1	1.09	0.95	0.94	0.95	1	1.28	1.13	0.89	1.06	0.89	0.97	0.89	1.41	1.1	1.08	1.21	1.04	1.05	1.18	1.02	1.3	0.99	0.89	1.1	1.14	1.06	1.03	1.1	1.6	1.17	0.98	1.06	1.02	0.98	1.14	1.08	1.05	1.05
	BLAG01000918	1.07	1.04	1.14	1.05	0.92	1	1.03	0.92	0.92	1.04	0.92	0.95	1.03	1.04	1.05	1.15	0.92	1.06	1.17	0.92	1.01	1.03	1.13	1.15	1.15	1.12	1.12	0.92	1.16	1.35	1.2	1.19	0.92	1.13	1.05	1.23	1.38	0.92	1.06	1.04	1.1	1.43	0.92	1.24	1.34	1.15	1.01	1.08
	BLAG01000919	1	1	1	1	1	1	1	1.11	1	1	1	1.03	1	1	1	1	1	1	1	1	1	1	1	1	1	1	1	1	1	1	1.04	1.04	1	1.11	1	1	1.03	1	1	1	1	1	1	1	1	1	1	1.03
	BLAG01000920	1	1.05	1	1.04	1	1.19	1.12	1.11	1	1.03	1	1.03	1.18	1.03	1	1.03	1	1	1	1.23	1.07	1.06	1.02	1	1.08	1.03	1	1	1.13	1.28	1.04	1.04	1	1	1	1.03	1	1	1	1	1	1	1	1.08	1.02	1	1	1.03
	BLAG01000921	1.03	1.09	1.12	1.06	1.16	1.1	1.08	1.07	1.09	1.03	1.05	1.05	1.02	1.07	1.05	1.03	0.97	1.06	1.05	0.97	1.06	0.97	1.04	1.06	1.07	1.09	1.12	1.05	0.97	0.97	0.97	1	0.97	1.18	1.15	1	1.09	1.44	1.11	0.97	0.97	0.97	0.97	1.11	1.06	1.08	0.99	1.01
	BLAG01000922	1.04	1.01	1	1.01	1	1	1.3	1	1.13	1.06	1	1.03	1.06	1.07	1.02	1.03	1.14	1.05	1	1.14	1	1	1.03	1	1	1	1.01	1.52	1.23	1.15	1.17	1	1	1.06	1	1.03	1.44	1.49	2.1	1.41	1.27	1.35	2.06	2.15	1.45	1.28	1.19	1.2
	BLAG01000923	1.04	1.02	1	1.06	1	1	1	1	1.2	1.03	1.09	1.06	1.06	1.03	1	1.01	1	1	1.05	1	1	1.06	1	1	1	1.04	1.15	1	1	1	1	1	1	1	1	1	1	1	1	1	1	1	1	1	1.02	1	1.03	1
	BLAG01000924	1	1	1	1.01	1	1	1	1	1.13	1	1	1.03	1	1	1	1	1	1	1	1	1	1	1.02	1.04	1	1	1.02	1.09	1	1	1	1	1	1.06	1.03	1	1.06	1	1	1	1	1	1	1.05	1	1	1	1
	BLAG01000925	0.93	0.98	1.01	1.06	1.07	0.8	0.85	0.84	0.76	0.93	0.89	0.87	1.09	1.16	1.13	1	0.86	1.01	0.96	1.04	0.79	0.97	1.13	1.14	1.27	1.15	0.99	0.9	1.16	0.93	1.17	1.17	0.86	1.41	1.68	1.57	1.47	1.44	0.99	1.26	1.16	1.1	0.99	0.95	1.1	1.01	1.51	1.55
	BLAG01000927	1.02	1.01	1	1	1	1.05	1	1	1.13	1	1	1	1	1	1	1.01	1	1	1	1	1.05	1	1	1	1	1.02	1	1	1	1.2	1	1	1	1	1	1.03	1	1	1	1	1	1	1	1	1	1	1	1
	BLAG01000928	1.07	1.03	1.13	1.11	0.96	1.15	1.72	0.96	0.96	0.99	0.96	1.17	0.96	1.05	1.03	1.09	0.96	1.01	1.09	0.96	1.12	1.04	1.12	1.07	1.12	1.02	1.12	1.37	1.27	1.18	1.1	1	0.96	1.01	1.05	1.06	1.01	0.96	0.96	0.96	1.08	0.96	1.1	1.06	1.07	1.03	1.15	1.02
	BLAG01000929	1.14	1.13	1.3	1.23	1.4	1.3	1.51	0.91	1.1	1.03	1.21	1.36	1	0.95	1.06	0.94	1.17	1.23	1.04	1.45	1.03	1.17	1.04	1.43	1.15	1.07	1.12	1.48	1.03	1.27	1.47	1.22	1.15	1.15	1.17	1.18	1.09	1.36	1.56	1.49	1.4	1.56	1.56	1.38	1.29	1.09	1.16	1.04
	BLAG01000930	1	1	1	1	1	1	1	1	1	1	1	1	1	1	1	1	1	1	1	1	1	1	1.02	1	1	1	1	1.09	1	1	1	1	1	1	1	1	1	1	1	1	1	1	1	1	1	1	1	1
	BLAG01000931	1	0.97	1	1	0.92	0.97	1.03	0.92	1.04	0.97	1	0.97	0.92	1.02	0.99	0.98	1.18	1.01	0.92	1.05	0.92	1.05	1.09	0.92	1.03	1.03	0.97	1.01	0.92	0.92	0.99	1.07	1.04	1.02	1.08	0.97	1.07	0.92	0.92	0.92	1.1	1.01	0.92	0.97	1.04	0.97	1.03	0.95
	BLAG01000932	1	1	1	1	1	1	1	1	1	1	1	1	1	1	1.02	1	1	1	1	1.14	1	1	1.02	1	1	1	1	1	1	1.08	1	1	1	1.06	1.03	1	1	1	1	1	1	1	1	1	1	1	1	1
	BLAG01000933	1.07	1.03	1.15	1.11	1.45	1.04	0.94	1.04	1.06	1.06	0.94	1	1.05	0.94	1.12	1.06	1.07	1.06	1.12	1.22	0.94	1.13	1.06	1.09	1.25	1.14	1.04	0.94	1	1.01	1.1	1.02	1.07	0.94	0.94	1.12	1.08	0.94	1.08	1.06	1.13	1.03	1.17	1.14	1.1	1.2	1.09	1.08
	BLAG01000934	1	1	1	1	1	1.05	1	1.11	1	1	1	1	1	1	1	1	1	1.08	1	1	1	1.06	1.05	1	1	1	1	1	1	1	1	1	1	1	1	1	1	1	1	1	1	1	1.15	1.05	1	1	1	1.03
	BLAG01000935	1.02	1	1	1.01	1	1	1.12	1	1	1	1	1	1	1.03	1	1	1	1	1	1	1.09	1	1.03	1	1	1.02	1.01	1	1.06	1	1	1	1	1.11	1	1	1	1	1	1	1	1	1	1.1	1.02	1	1	1
	BLAG01000936	1	1	1	1.01	1	1.11	1	1	1	1	1	1	1	1.1	1	1.01	1	1	1.07	1.14	1.05	1	1	1	1.02	1.04	1	1.09	1.16	1.08	1	1	1	1.06	1.03	1.09	1	1	1.24	1.12	1	1	1.24	1.1	1.03	1.02	1.05	1
	BLAG01000937	1.01	1.1	1.07	1.13	0.95	1.31	0.89	1.05	1.1	0.93	1.2	1.3	1.03	1.32	1.43	1.3	1.24	1.01	1.1	1.26	1.12	1.53	1.39	1.3	1.46	1.2	1.17	0.79	1.31	1.33	1.47	1.42	0.9	0.97	1.07	1.19	1.22	0.99	0.91	1.75	1	1.07	0.98	1.02	1.14	1.16	1.16	1.36
	BLAG01000938	1	1	1	1	1	1	1	1	1	1	1	1	1	1	1	1	1	1	1.05	1	1.05	1	1	1	1	1	1	1	1	1	1	1	1	1	1	1	1.03	1	1	1	1	1	1	1	1	1	1.03	1
	BLAG01000939	1.09	1.08	1.09	1.08	1	1.05	1	1.21	1	1.03	1	1.12	1	1.06	1.11	1.09	1.14	1	1.12	1	1	1.11	1.07	1	1.16	1.16	1.06	1	1.13	1.08	1.09	1.04	1	1	1.33	1.07	1.09	1	1.15	1	1.13	1.1	1.15	1	1.05	1.13	1.06	1.15
	BLAG01000940	1.06	0.99	1.07	0.99	1.28	1.02	0.97	0.97	0.97	1.06	1.14	1.05	0.97	1	0.97	1.02	0.97	1.26	1.13	1.33	1.01	1.27	1.04	1.26	1.04	1.04	1.11	1.15	1.09	1.23	1.2	1.15	0.97	1.02	1.03	0.99	0.97	1.2	0.97	0.97	1.46	1.15	0.97	1.07	0.98	1.02	1.06	1.1
	BLAG01000941	1.01	1.04	1.1	1.08	0.96	1.24	1.36	1.27	1.08	1.22	1.13	1.15	0.96	1.03	1.07	1.03	1.09	1.19	1	1.1	1	0.96	1.02	1.11	1.02	1.01	1.04	1.05	1.12	1.03	1.07	1	0.96	1.15	0.99	1.08	0.99	0.96	1.19	0.96	1.25	1.05	1.19	1.11	0.99	1	0.96	1.06
	BLAG01000942	1	1	1.02	1	1	1	1	1	1	1.03	1	1	1	1	1.05	1.02	1.14	1	1	1	1	1	1	1	1	1	1.02	1	1	1	1.11	1	1	1	1	1	1.06	1	1	1	1	1	1	1.1	1	1.03	1	1.09
	BLAG01000943	1	1.02	1	1.01	1.2	1	1	1	1	1	1	1	1	1	1.04	1.01	1.14	1	1	1.14	1.05	1	1.02	1.06	1.02	1.02	1.02	1	1	1	1.04	1	1	1	1	1	1.03	1	1	1	1	1	1	1	1.04	1.02	1.06	1
	BLAG01000944	1.23	1.18	1.4	1.37	1	1.59	1.12	1.11	1.13	1.16	1.09	1.36	1.12	1.1	1.11	1.09	1	1	1.05	1	1	1.2	1.18	1	1.11	1.11	1.09	1	1.06	1.23	1.2	1.19	1	1	1.07	1.07	1.09	1	1	1	1.3	1	1	1.08	1.1	1.08	1.06	1.09
	BLAG01000945	1	1.13	1.04	1.09	1	1	1	1	1	1.03	1.18	1	1.06	1	1.02	1.04	1	1	1	1	1	1	1	1	1.02	1.02	1.01	1	1	1	1	1.04	1	1	1.07	1.03	1	1.24	1.24	1	1	1.1	1	1	1.02	1	1	1.03
	BLAG01000949	1	1	1	1	1	1	1	1	1	1	1	1	1	1	1	1	1	1	1	1	1	1	1.02	1	1	1.03	1.01	1	1	1	1	1	1	1.06	1.03	1	1	1	1	1	1	1	1	1	1	1	1.03	1
	BLAG01000951	1	1	1	1.01	1	1	1	1	1	1	1	1	1	1.03	1	1	1	1	1	1	1	1	1	1	1	1	1	1.09	1	1	1	1	1	1	1	1	1	1	1	1	1	1	1	1	1	1	1	1
	BLAG01000952	1	1.02	1	1.01	1	1.05	1	1	1	1.03	1	1	1.06	1	1	1	1	1	1	1.14	1	1	1	1	1	1.01	1	1	1	1	1	1	1	1	1	1.03	1	1.24	1	1	1	1	1	1.05	1.02	1.03	1	1
	BLAG01000953	1.05	1.06	1.05	1.03	0.96	1.04	0.96	0.96	1.08	1.08	1.26	1.06	1.25	0.99	1.04	0.96	0.96	1.1	1	0.96	0.96	1.06	1.07	1.03	0.99	1	1.02	0.96	1.02	1.1	1.15	1.14	0.96	1.06	1.06	1.05	1.01	1.43	0.96	1.26	0.96	1.14	0.96	1.1	1.03	1.1	1.02	1.13
	BLAG01000954	1.1	1.15	1	1.09	0.96	1.06	1.4	1.06	0.96	1.2	1.12	1.14	1.04	1.16	1.11	1.01	1.22	0.96	1.04	0.96	1	0.96	1.23	1.11	0.97	1.03	1.02	1.1	0.96	1.03	1.01	0.99	1.08	1.17	1.07	1.17	1.08	1.19	1.24	1.19	1.21	0.96	0.96	1.23	1.11	1.11	1.07	1.23
	BLAG01000955	1.08	1.29	1.05	1.45	0.92	0.95	0.94	1.06	0.96	0.92	1.33	0.99	1.05	0.89	0.82	1.19	0.93	0.84	0.94	0.76	0.84	1.02	1.12	0.93	1.09	1.1	0.93	0.91	1.04	1.06	1.21	1.17	0.76	1.14	1.18	1.15	0.98	0.76	1.11	1.25	1.13	0.99	0.99	0.9	1.01	0.9	1.14	1.15
	BLAG01000956	1	1.01	1	1	1	1	1	1	1	1	1	1	1	1	1	1.09	1	1	1.05	1	1	1	1	1	1	1	1.01	1	1	1	1	1.04	1	1	1	1	1	1	1	1	1	1	1	1	1.03	1	1	1
	BLAG01000957	1.16	1.04	1.19	1.15	1.41	1.34	1.12	1	1.52	1.03	1.18	1.18	1.12	1	1	1.09	1.22	1.1	1.09	1.14	1.14	1.11	1	1.04	1.02	1.09	1.17	1.24	1	1.28	1.07	1.04	1	1	1	1	1	1	1	1.12	1.06	1	1	1.1	1	1.02	1	1
	BLAG01000958	1.13	1.08	1.11	1.09	1	1.22	1.12	1.21	1	1.03	1.09	1.06	1.12	1.03	1	1.04	1.42	1.22	1.12	1	1.05	1.17	1.18	1	1.04	1.18	1.13	1.28	1.19	1.15	1.08	1.1	1	1	1.03	1.05	1	1.24	1	1	1.06	1.29	1	1	1	1.04	1.06	1.1
	BLAG01000959	5.15	2.79	2.72	2.75	3.05	6.56	5.04	3.03	1.98	2.14	2.24	4.31	2.78	4.65	6.64	10.16	9.09	10.01	9.35	3.88	6.29	5.37	3.23	3.31	4.52	7.41	9.96	3.71	1.96	1.39	2.21	2.44	0.93	1.07	1.1	1.8	1.51	2.46	2.06	1.26	1.03	2.14	1.18	1.23	1.47	1.42	1.38	1.25
	BLAG01000960	1	1	1	1	1	1	1	1	1	1	1	1	1	1	1	1.04	1	1.05	1	1	1	1	1	1	1	1.02	1	1	1	1	1	1	1	1	1	1	1	1	1	1	1	1	1	1	1	1	1	1
	BLAG01000961	0.69	0.64	0.66	0.62	0.57	0.71	0.9	0.69	0.71	0.64	0.67	0.72	0.82	0.57	0.59	0.65	0.77	0.68	0.64	0.9	0.63	0.66	0.65	0.62	0.62	0.64	0.59	0.76	0.68	0.83	0.69	0.76	0.8	0.81	0.73	0.7	0.61	0.78	0.82	0.78	0.77	0.82	0.74	0.74	0.79	0.72	0.69	0.78
	BLAG01000962	1.06	1.04	1.12	1.05	1	1.05	1.12	1	1	1.03	1	1.11	1.12	1.03	1	1.03	1	1	1.05	1	1.05	1	1.03	1	1.02	1.02	1.02	1	1.06	1	1	1.04	1	1	1	1	1	1	1	1	1	1	1	1.05	1.02	1.04	1.08	1
	BLAG01000963	1	1	1	1.01	1	1	1	1	1	1	1	1	1	1	1	1	1	1	1	1	1	1	1	1	1	1	1	1	1	1	1	1	1	1	1	1	1	1	1.24	1	1	1	1	1	1	1	1	1
	BLAG01000964	1	1.01	1	1	1	1.05	1	1	1	1.05	1	1.03	1	1	1	1	1	1	1.05	1.14	1.05	1	1	1	1	1	1	1	1	1	1	1	1	1	1.03	1	1	1	1	1	1	1	1	1	1	1	1	1
	BLAG01000965	1	1.01	1	1	1	1	1	1	1	1	1	1	1.06	1.03	1	1	1	1	1	1	1.05	1	1	1	1	1.01	1	1.09	1	1	1	1	1	1.06	1	1	1	1	1	1	1	1	1	1	1	1.03	1	1
	BLAG01000966	1	1	1	1	1	1.05	1	1	1	1	1	1.07	1	1.03	1	1	1	1	1	1	1	1	1	1	1	1	1	1	1	1	1	1	1	1	1	1	1	1	1	1	1	1	1	1	1	1	1	1.03
	BLAG01000967	1.15	1.15	1.2	1.24	1.56	1.15	0.96	1.17	0.96	1.27	1.36	1.18	1.68	0.96	1.01	1.03	0.96	1.05	1.11	0.96	1.01	1.07	1.03	0.96	1.05	1	1	1.14	1.02	1.03	1.07	1	0.96	0.96	0.99	1.04	1.06	0.96	0.96	1.08	0.96	0.96	0.96	1.01	1.09	1.04	1.02	1.02
	BLAG01000968	1	1.02	1.08	1.06	1	1	1.12	1	1	1.03	1	1.03	1.06	1	1.02	1	1.14	1	1.12	1	1	1	1.03	1	1.04	1	1.03	1	1	1	1	1	1	1.09	1	1	1	1	1	1	1.06	1	1	1	1	1	1	1
	BLAG01000969	0.87	0.87	0.87	0.9	0.87	0.87	0.87	1.06	0.99	0.87	0.87	0.87	0.93	0.87	0.9	0.87	0.87	0.87	0.87	0.87	0.87	0.95	0.87	0.87	0.87	0.89	0.87	0.87	0.93	0.94	0.87	0.91	0.87	0.92	0.93	1.11	0.87	1.09	0.87	0.98	0.87	0.96	0.87	0.87	0.87	0.93	0.9	0.93
	BLAG01000970	1	1	1	1.04	1	1	1	1	1	1	1	1	1.06	1	1	1	1	1	1	1	1	1	1	1	1.02	1	1	1	1	1	1	1	1	1	1	1	1.03	1	1	1	1	1.1	1	1	1	1	1	1
	BLAG01000971	0.55	0.57	0.56	0.57	0.55	0.63	0.67	0.66	0.62	0.56	0.55	0.59	0.64	0.6	0.56	0.56	0.7	0.6	0.57	0.62	0.6	0.58	0.57	0.57	0.56	0.56	0.55	0.65	0.58	0.67	0.55	0.57	0.69	0.81	0.55	0.57	0.58	0.55	0.8	0.61	0.58	0.55	0.63	0.63	0.56	0.56	0.58	0.59
	BLAG01000972	1.2	1.11	1.38	1.19	1.45	1.58	1.8	1.81	1.91	1.4	1.16	1.31	1.49	0.86	0.83	1.42	1.49	1.96	1.83	1.08	0.94	0.91	0.86	0.83	0.88	0.9	0.84	1.27	0.97	0.96	0.92	0.83	0.83	0.93	0.83	0.83	0.83	1.24	0.96	0.83	0.83	0.83	0.83	0.83	0.83	0.87	0.86	0.86
	BLAG01000974	1.58	1.46	1.71	1.9	1.09	1.39	1.09	1.06	1.53	1.2	1.11	1.9	0.98	0.97	1.43	1.59	1.23	1.95	1.79	1.19	0.9	1.25	1.01	1.1	1.48	0.99	1.14	1.14	0.83	1.08	0.95	1.53	0.55	0.96	0.86	0.99	1.64	1.05	0.91	0.88	1.24	1	1.26	1.17	1.34	0.83	1.11	1.32
	BLAG01000975	1	1	1	1.02	1	1	1	1	1	1	1	1	1	1.03	1	1	1	1	1.05	1	1	1.06	1	1	1	1.01	1	1	1	1	1	1	1	1	1	1	1	1	1	1.12	1	1	1	1.1	1	1	1	1
	BLAG01000976	1	1.01	1	1	1	1	1	1	1	1	1	1	1.06	1	1	1	1	1	1	1	1	1	1	1	1	1	1	1.09	1	1	1	1	1	1.06	1	1	1	1.24	1	1.12	1	1	1	1	1	1	1	1
	BLAG01000977	1	1	1	1	1	1	1	1	1	1	1	1	1	1	1	1	1	1	1	1	1	1	1	1	1	1.01	1	1.09	1	1	1	1.04	1	1	1	1	1	1	1	1	1	1.19	1	1	1	1	1	1
	BLAG01000978	1	1	1	1	1	1	1	1	1	1	1	1	1	1.03	1	1	1	1	1	1	1	1	1	1	1	1	1	1	1	1.08	1	1	1	1.06	1.03	1	1	1	1	1	1	1	1	1	1	1	1	1
	BLAG01000979	1	1	1	1	1	1	1	1	1	1	1	1	1	1	1	1	1	1	1	1	1	1	1.03	1	1	1	1	1	1.06	1	1	1	1	1	1	1	1	1	1.15	1	1	1	1	1	1	1	1	1
	BLAG01000980	1	1	1	1.01	1	1	1	1	1	1	1	1	1	1	1	1	1	1	1	1.23	1	1	1	1	1	1	1	1	1	1	1	1	1	1.06	1	1	1	1	1	1	1	1	1	1.13	1	1.02	1	1
	BLAG01000981	1	1.01	1.02	1	1	1.05	1	1	1	1	1	1	1.06	1	1	1	1	1	1	1	1	1	1	1	1	1	1	1	1.13	1	1	1	1	1	1	1	1	1	1	1	1	1	1	1	1	1	1	1
	BLAG01000982	1	1	1	1	1	1	1	1	1	1	1	1	1.09	1	1	1.01	1	1	1.05	1	1	1	1	1	1	1	1	1.09	1	1	1	1	1	1	1	1	1	1	1	1	1	1	1	1	1	1	1.03	1
	BLAG01000984	1.17	1.13	1.08	1.22	1.75	1.05	1	1.11	1.39	1.19	1.18	1.12	1.34	1	1.02	1.08	1	1.1	1.14	1	1.24	1.17	1.03	1.08	1.09	1.12	1.15	1	1.06	1.15	1.26	1.23	1	1	1	1.03	1.03	1	1	1.19	1	1.1	1	1	1.08	1.04	1	1.08
	BLAG01000985	1	1	1	1	1	1	1	1	1	1	1	1.03	1	1	1	1	1	1	1	1	1	1	1.03	1	1.02	1	1	1	1.06	1	1	1	1	1.06	1	1	1	1	1	1	1	1	1	1	1	1	1	1
	BLAG01000986	1	1	1	1	1	1.11	1	1	1	1	1.09	1	1	1	1	1	1	1	1	1	1	1	1	1	1	1	1	1	1	1	1	1	1	1	1.03	1	1	1	1	1	1	1	1	1.1	1	1	1	1
	BLAG01000987	1.01	1.09	1.16	1.09	0.97	1.3	1.31	1.18	0.97	1.06	1.06	1.19	1.12	1.04	1.05	0.98	1.24	1.14	1.02	1.48	1.18	1.03	1.16	1.12	1.11	1.08	1.08	1.3	1.07	0.97	1.04	1.18	0.97	1.08	0.97	1	1	0.97	1.12	1.41	0.97	1.07	1.35	1.07	1.05	1.07	0.97	1
	BLAG01000988	1.35	1.19	1.31	1.36	0.88	1.36	1.25	0.97	1.27	1.05	0.99	1.49	1.03	1.18	1.43	1.21	1.1	1.19	1.12	0.73	1	1.67	1.15	1.35	1.57	1.22	1.41	1	1.35	1.25	1.19	1.52	0.73	0.96	1.14	1.49	1.47	0.91	1.07	1.77	1.58	1.25	1.25	1.59	1.6	1.22	1.59	1.51
	BLAG01000989	1	1	1	1	1	1	1	1	1	1	1	1.08	1	1.07	1	1	1	1	1	1	1	1.06	1	1	1	1	1	1	1	1.08	1	1	1	1	1	1	1	1	1	1	1	1	1	1.05	1	1	1.03	1
	BLAG01000992	1	1	1	1	1	1	1	1	1	1	1	1	1	1	1	1	1.14	1	1	1	1	1	1	1	1.02	1.01	1	1.24	1	1	1	1	1	1	1	1	1.06	1	1.24	1	1	1	1.15	1	1	1	1	1
	BLAG01000993	1.02	1	1	1	1	1	1	1	1	1	1	1	1	1.03	1	1	1	1.05	1	1.14	1	1.06	1.02	1	1.08	1.01	1	1.19	1.13	1	1	1.04	1	1.06	1	1	1	1	1	1	1.06	1	1	1	1.02	1.03	1	1
	BLAG01000995	1.02	1	1	1	1	1	1	1	1	1	1	1	1	1	1	1	1	1	1	1	1	1	1	1.04	1	1	1	1.09	1	1	1.04	1	1	1	1	1	1.03	1	1	1	1	1	1	1	1.02	1.02	1	1
	BLAG01000997	0.94	0.94	0.92	0.92	0.92	1.02	1.03	1.02	0.92	0.92	0.92	0.97	0.92	0.98	0.95	0.94	0.92	0.97	1.01	0.92	1.01	0.92	0.94	0.99	0.94	0.96	0.92	1.09	0.98	0.92	0.97	0.92	0.92	1.23	0.98	0.97	1.05	0.92	1.06	0.92	1.04	0.92	0.92	0.92	0.92	0.92	0.98	0.98
	BLAG01000998	1	1	1.02	1	1	1	1	1	1	1	1	1	1	1	1.02	1.01	1	1	1.05	1	1	1	1.02	1	1	1	1	1	1	1	1	1	1	1	1	1	1.03	1	1	1	1	1	1	1	1	1	1	1
	BLAG01000999	1.01	1.19	1.03	1.26	1.32	1.02	1.35	1.04	0.92	0.98	0.89	1.11	1.17	0.96	1.02	1.07	1.04	1.12	1.01	0.93	0.89	0.95	1.27	1.07	0.95	1.08	1.04	1.2	0.87	1.14	1.24	1.32	0.92	1.07	1.05	1.04	0.91	1.01	0.82	1.18	0.95	0.97	0.94	0.86	0.94	0.97	0.92	0.93
	BLAG01001000	1	1	1	1	1	1	1	1	1	1.03	1	1	1	1	1	1	1	1	1	1	1.05	1	1	1	1	1	1	1	1	1	1	1	1.13	1	1	1	1.03	1	1	1	1	1	1	1	1	1	1	1
	BLAG01001001	1	1.01	1	1	1	1.05	1	1	1	1.03	1	1	1	1	1.04	1	1.14	1	1.05	1	1	1	1	1	1	1.01	1	1	1	1	1	1	1	1	1	1.05	1	1	1	1	1.06	1	1	1	1.02	1	1	1
	BLAG01001002	1.06	1.02	1.19	1.04	0.96	1.26	1.41	1.07	1.21	1.08	1.05	1.13	1.02	0.96	0.96	1	1.1	0.96	1.1	0.96	0.96	1.07	1.07	1.04	1.02	1	1	1.1	1.02	1.04	1.03	1.08	0.96	1.07	1	1	1.07	0.96	1.11	1.2	1.03	1.11	1.25	1.01	1.07	1.01	1.02	0.99
	BLAG01001003	0.93	0.9	0.8	0.88	0.97	0.85	0.9	1.15	0.8	0.88	0.8	0.9	0.85	1.24	0.99	0.87	1.43	1	0.88	1.04	0.92	0.85	1.01	0.9	0.94	1.04	0.89	1.03	1.09	0.93	0.89	0.83	1.01	1.34	1.08	1.01	0.96	1	1.05	1.1	1.07	0.8	0.92	0.92	0.91	0.97	1.11	0.9
	BLAG01001004	1.17	1.07	1.07	1.2	1.19	1.08	1.24	1.17	1.06	1.22	1.07	1.3	1.13	1.27	1.24	1.05	1.08	0.99	1.21	0.85	1.32	1.31	1.2	1.07	1.29	1.27	1.16	1.08	1.53	1.04	1.28	1.27	0.96	1.22	1.24	1.2	1.22	0.85	1.39	1.51	1.18	1.26	1.71	1.36	1.36	1.08	1.14	1.22
	BLAG01001005	1.12	1	0.99	1.01	0.94	1.14	0.94	1.04	1.3	0.99	0.94	1.05	0.94	1.05	1.03	0.98	1.06	1.1	0.94	1.21	0.98	1.09	1.03	0.94	1.09	1.04	1.08	0.94	1.09	1.08	0.97	1.01	1.06	1.18	1.03	1.01	1.04	1.39	1.22	1.12	1.06	1.03	1.22	1.11	1.02	1	1.05	1.12
	BLAG01001006	1.04	1.04	1.02	1.01	1.2	1.05	1	1	1	1	1	1.03	1	1	1.02	1.01	1	1.05	1.05	1	1	1.06	1.02	1.08	1	1.06	1.06	1	1.13	1	1.04	1.08	1	1.06	1	1.04	1.03	1	1	1	1	1	1	1.1	1.02	1.03	1	1.06
	BLAG01001008	3.69	1.54	2.42	1.46	2.79	1.89	1.5	1.91	1.56	1.97	1.43	1.18	1.83	2.88	1.44	4.22	3.67	4.6	6.74	8.04	1.73	4.18	2.36	6.36	4.46	1.2	1.13	1.49	6.82	4.65	4.33	9.3	0.98	0.97	1.01	0.89	1.04	1.74	2.29	0.98	1.44	1.26	1	0.96	1.02	0.92	1.02	0.98
	BLAG01001009	1.34	1.02	1.1	1.06	1.41	1.05	1.12	1	1	1.06	1	1	1	1.4	1.19	1.81	1.85	2.26	2.55	1.44	1.18	1.92	1.13	1.37	1.4	1.02	1.04	1	1.49	1.31	1.38	1.46	1	1	1.03	1	1.06	1	1.15	1	1	1	1	1	1.03	1	1	1.03
	BLAG01001011	1	1	1	1	1	1	1.12	1	1.13	1	1	1	1.06	1	1	1	1	1.05	1	1	1	1	1	1	1	1	1.01	1	1.06	1	1	1	1	1	1	1	1	1	1	1	1	1	1	1	1	1	1	1
	BLAG01001012	1	1	1	1	1	1	1	1	1	1	1	1	1	1	1	1	1	1	1	1	1	1	1	1	1	1	1	1	1	1	1	1.08	1	1	1	1	1	1	1	1	1	1	1	1	1	1	1	1
	BLAG01001015	1.02	1	1	1	1	1	1	1	1	1	1	1	1	1.46	1.66	1.03	1	1	1	1	1	1	1.07	1	1	1.01	1	1	1	1	1	1	1	1.09	1	1	1	1	1	1	1	1	1	1	1	1	1	1
	BLAG01001016	1	1.01	1	1	1	1	1	1	1	1.05	1	1	1	1.37	1.87	1	1.14	1	1.07	1	1	1	1.02	1	1	1	1	1.19	1.06	1	1	1.04	1	1	1	1.03	1	1	1	1	1	1	1	1	1	1	1	1.03
	BLAG01001017	1	1.01	1	1	1	1	1	1	1	1	1	1	1	1	1	1	1	1	1	1	1	1	1	1	1	1	1	1	1	1	1	1	1	1	1	1	1	1	1	1	1	1	1	1	1	1	1	1
	BLAG01001022	0.99	1.01	1	0.94	1.1	0.91	0.91	1.11	0.91	1.03	1	0.97	0.91	0.91	0.91	0.93	1.04	0.96	1	0.91	1	0.97	0.91	0.95	0.91	0.96	0.93	0.91	1.03	0.98	0.91	0.91	0.91	1.02	0.95	1.16	0.94	1.14	1.27	1.09	0.97	1.09	1.05	0.91	0.98	1.02	0.91	0.94
	BLAG01001023	1	1	1	1.01	1	1	1	1	1	1.08	1	1	1.06	1.03	1	1	1	1	1	1	1	1	1	1	1	1.02	1.01	1	1	1	1	1	1	1	1	1	1	1	1.15	1.32	1	1	1	1	1	1.02	1	1
	BLAG01001027	1	1.01	1	1	1	1	1	1	1.13	1	1	1	1	1	1	1	1.14	1	1.05	1	1	1.06	1.02	1	1	1	1	1	1	1	1	1.04	1	1	1	1	1	1	1	1	1	1	1	1.05	1	1	1	1
	BLAG01001028	1	1	1	1	1	1	1	1	1	1.03	1	1	1	1	1	1	1	1	1.05	1	1	1	1	1	1	1.01	1	1.09	1	1	1	1	1	1	1	1	1	1	1	1	1	1	1	1.05	1	1	1	1
	BLAG01001029	1	1	1	1	1	1	1	1	1	1.03	1	1	1.06	1.03	1	1.01	1.14	1	1.05	1	1	1	1	1	1	1	1	1	1	1	1	1	1	1	1	1	1	1	1	1	1	1	1	1.05	1	1	1	1
	BLAG01001030	1	1	1	1	1	1	1	1	1	1	1	1	1	1	1	1.01	1	1	1	1	1	1	1	1	1	1.01	1	1	1	1	1	1	1	1	1	1	1	1	1	1	1	1	1	1	1	1	1.03	1
	BLAG01001031	1.04	1.75	1.43	1.84	1.2	1.28	1.54	1.17	1.39	1.44	1.36	1.42	1.54	1.07	1.02	1.01	1	1	1	1	1	1	1.03	1	1.04	1.01	1.01	1.09	1.06	1	1	1.04	1	1.06	1	1	1	1	1	1	1	1.19	1.15	1.05	1	1	1.08	1
	BLAG01001032	1	1	1	1	1	1	1	1	1	1	1	1	1	1	1	1	1	1	1	1	1.05	1	1	1.04	1.02	1	1	1	1	1	1	1	1	1	1	1	1	1	1	1	1	1	1	1	1	1	1.06	1
	BLAG01001033	1	1.01	1.02	1	1	1.05	1	1	1	1	1	1	1	1	1	1	1.14	1	1	1.14	1	1	1	1	1	1	1	1	1	1	1	1	1	1.06	1	1	1	1	1	1	1	1	1	1	1.02	1.02	1.03	1
	BLAG01001034	1.09	1.22	1.26	1.18	1.58	1.13	1.2	1.18	0.97	1.29	1.47	1.18	1.18	1.23	1.17	1	1.19	1.24	1.02	1.54	1.11	1.19	1.2	1.13	1.13	1.09	1.12	0.97	1.2	0.97	1.23	0.97	0.97	0.97	1.11	1.1	1.16	0.97	1.12	1.33	1.1	0.97	0.97	1.02	1.05	1.07	1.06	1
	BLAG01001035	1	1.01	0.93	1.02	0.92	0.98	0.94	1.1	0.97	1.1	0.97	0.93	1.28	0.93	0.82	1.16	0.98	1.33	1.21	0.77	1.2	0.88	1.01	0.93	0.87	0.95	0.92	0.98	1.15	0.83	1.13	1.06	0.87	0.99	0.95	0.92	0.81	0.77	0.88	0.86	0.9	0.84	0.88	1.08	0.9	0.89	0.98	0.95
	BLAG01001036	1	1	1	1	1	1	1	1	1	1	1	1.03	1	1	1	1	1	1	1	1	1	1	1	1	1	1	1	1	1	1	1.04	1	1	1	1	1	1	1	1	1	1	1	1	1	1	1	1	1
	BLAG01001037	1	1	1	1	1	1	1	1	1	1	1	1	1	1	1	1.01	1.14	1	1	1	1	1	1	1	1	1	1	1	1	1	1	1	1	1	1	1	1	1	1	1	1	1	1	1	1	1	1	1
	BLAG01001038	1.01	1.02	1.01	1	0.99	1.15	0.99	0.99	0.99	1.05	0.99	0.99	0.99	0.99	0.99	0.99	0.99	0.99	1.08	0.99	1.08	0.99	1	0.99	1.01	1.04	1.02	1.08	0.99	1.06	1.02	0.99	0.99	1.1	1.02	0.99	0.99	0.99	0.99	1.11	0.99	1.28	1.13	1.04	0.99	1	1.02	0.99
	BLAG01001039	0.99	1.01	0.95	0.94	1.1	1.04	0.96	0.86	1.15	0.94	1.22	0.96	0.97	0.84	0.87	0.99	0.89	0.93	1.06	1.01	0.85	0.94	1.15	1.17	1.15	1	0.96	1	0.83	0.9	0.98	1.23	0.78	1.03	1.11	1.15	1.34	0.78	1.02	1.23	1.28	1.05	1.02	1.17	1.42	1.03	1.12	1.41
	BLAG01001040	0.95	1.08	0.98	1.02	1.19	0.94	0.85	0.94	0.85	1.17	1.07	0.9	1.1	0.94	1.11	1.07	1.08	0.89	0.92	1.04	1.13	0.97	1.16	1.08	1.12	1.26	1.1	0.85	0.95	0.91	1.08	1.01	0.85	0.94	1.01	0.99	0.93	1.17	1.44	0.95	0.96	0.85	0.85	1	1.02	0.94	1.1	0.92
	BLAG01001041	1	1.01	1	1	1	1	1.12	1	1	1	1	1	1.06	1	1	1.04	1	1	1	1.14	1.05	1	1	1.04	1	1.01	1.04	1	1	1	1	1	1	1	1	1.03	1	1	1	1	1	1	1	1	1.02	1.02	1	1
	BLAG01001050	1.02	1	1	1	1	1	1	1.11	1	1.03	1	1.03	1	1	1	1	1	1.05	1	1	1	1	1.02	1	1	1	1	1	1.06	1	1	1	1	1	1.03	1	1.03	1	1	1	1	1	1	1	1	1	1	1
	BLAG01001051	0.99	1	0.99	0.97	1.17	0.97	1.31	0.97	0.97	0.97	1.06	0.97	1.03	1.07	1	1.01	1.11	1.02	1.06	1.11	1.02	1.36	1.11	1.17	1.07	1.04	1.09	1.24	1.69	1.24	1.62	1.24	0.97	0.97	1.04	1	1.3	0.97	1.27	1.72	1.33	1.26	0.97	1.38	1.51	1.29	1.14	1.09
	BLAG01001052	1.11	1.14	1.25	1.19	1.2	0.82	0.96	0.96	0.96	0.92	0.89	1.03	0.98	0.72	0.8	0.77	0.84	0.78	0.75	1.04	0.96	0.84	0.83	0.93	0.9	1	0.96	0.9	0.89	0.71	0.98	0.79	0.83	1.52	1.62	1.31	1.14	0.98	0.91	1.45	1.28	0.78	0.95	0.88	1.26	1.14	1.44	1.32
	BLAG01001053	1.04	1.08	1.12	1.02	1.19	0.99	1.21	0.99	1.11	1.08	1.07	1.06	1.36	1.23	1.14	1.06	0.99	1.18	1.08	1.42	1.11	1.1	1.14	1.06	1.07	1.02	1.07	1.35	1.05	1.06	1.02	1.03	0.99	1.18	1.04	1.06	1.09	0.99	0.99	0.99	1.05	1.08	1.28	1.13	1.18	1.1	1.11	1.05
	BLAG01001054	1.02	1.09	1	1	0.96	0.96	1.07	0.96	1.09	0.99	0.96	0.96	1.02	1	0.96	1	1.1	1.01	0.96	0.96	1.05	1.02	1.17	1.15	1.02	1.01	1.02	1.05	1.21	0.96	1.03	0.96	0.96	0.96	1	1.01	1.04	0.96	0.96	0.96	0.96	1.05	0.96	1.01	1.04	1.07	0.96	1.08
	BLAG01001056	0.72	0.75	0.8	0.69	0.92	0.8	0.77	1.01	0.65	0.7	0.77	0.69	0.73	0.74	0.76	0.77	0.75	0.75	0.65	1.2	0.73	0.73	0.97	0.89	0.86	0.86	0.78	0.72	0.89	0.97	1.03	0.93	0.92	0.87	0.88	0.85	0.81	0.81	0.65	0.73	0.85	0.91	1.12	0.96	0.87	0.99	0.78	1
	BLAG01001057	1.07	1.2	1.06	1.08	1.23	1.16	1.08	1.29	1.22	1.09	1.32	1.02	1.32	0.97	1.03	1.13	0.8	0.88	1.15	1.54	0.8	1.08	1.17	1.54	1.27	1.12	1.13	0.8	1.63	1.65	1.08	1.13	0.8	1.37	1.22	1.07	1.39	0.8	1.17	1.27	0.91	0.96	1.17	1.18	1.19	1.15	1.25	0.97
	BLAG01001058	1.05	1.12	1.05	1.21	0.96	0.96	0.96	1.07	0.96	1.06	0.96	0.96	1.05	1	1.01	1.95	1.31	1.82	1.61	0.96	0.96	1.07	1	1.1	1.16	1.01	1.03	1.11	1.03	0.96	1.07	1.42	0.96	0.96	1.17	1.01	1.02	0.96	0.96	0.96	1.32	0.96	1.25	1.14	1.03	1.02	1.12	1.11
	BLAG01001059	1.04	1.06	1	1.02	1	1.05	1	1	1.13	1.03	1.09	1.03	1	1	1	1	1.14	1	1	1	1	1	1.02	1	1.04	1.04	1.01	1	1.13	1	1	1	1.13	1	1	1.08	1.06	1	1	1	1	1	1	1.05	1	1.03	1.06	1
	BLAG01001060	1.02	1.01	1	1.01	1	1	1.12	1	1.2	1.03	1	1.06	1	1	1	1.02	1	1.05	1	1	1	1.22	1.04	1.04	1.02	1.02	1.04	1	1.06	1.2	1.08	1	1	1.06	1	1.03	1.03	1	1	1	1.06	1.1	1	1	1	1.02	1.11	1.03
	BLAG01001061	1	1	1.02	1	1	1	1.23	1	1	1	1	1	1	1.13	1.13	1.05	1	1.08	1.17	1.14	1.05	1	1	1	1	1	1.04	1	1.06	1	1	1	1	1	1.03	1	1.03	1	1	1	1	1	1	1.05	1	1	1	1
	BLAG01001064	0.98	0.98	0.98	1.1	1.37	0.85	0.94	0.85	0.85	0.97	1	0.87	1.1	0.85	0.85	0.94	0.85	0.93	0.96	0.85	0.93	0.89	0.9	0.85	0.86	1	0.92	1.08	0.9	1.17	0.99	0.98	0.85	0.97	0.93	0.85	0.87	0.85	0.85	0.85	0.85	1.06	0.85	0.85	0.87	0.89	0.9	0.99
	BLAG01001065	1.13	1.16	1.12	1.18	1.6	1.25	1.17	1.25	1.21	1.19	0.95	1.13	1.08	0.9	1.09	1.13	1.11	1.11	1.28	1.51	0.99	0.97	1.24	1.28	1.14	1.01	1.15	0.95	2.09	2	2.67	1.84	0.87	1.66	1.57	1.64	1.71	1.3	1.93	2.05	1.77	2.21	1.48	1.5	2.14	2	1.68	1.76
	BLAG01001066	1	1.01	1	1	1.2	1	1	1	1	1	1	1	1	1.03	1	1.01	1	1	1	1	1	1	1	1	1	1.02	1	1	1	1	1	1.08	1	1	1	1	1	1	1	1	1	1	1	1	1	1.02	1	1
	BLAG01001067	1	1.02	1.07	1.03	1	1.05	1	1	1	1	1	1	1	1	1	1.01	1.14	1	1	1	1	1	1.02	1	1	1.01	1	1.09	1	1	1	1.1	1	1	1	1.07	1	1	1	1	1	1	1	1.05	1	1.04	1	1
	BLAG01001068	1.04	1.02	1.02	1	1	1	1	1	1	1.03	1	1.03	1.06	1.03	1	1	1	1	1	1	1	1	1	1	1	1	1	1	1	1	1	1.04	1	1	1	1	1	1	1	1	1	1	1	1	1	1	1	1
	BLAG01001069	1.02	1.1	1	1	1.2	1	1	1	1.13	1.06	1	1.03	1	1	1	1	1	1	1	1	1	1.06	1	1	1.02	1	1.01	1.09	1.06	1	1	1	1	1.06	1	1.03	1	1	1	1	1	1	1	1.05	1	1	1	1
	BLAG01001070	1.06	1.06	1	1	1	1	1	1	1	1	1	1	1	1.07	1.02	1.11	1	1	1	1	1	1	1	1	1.05	1.02	1	1	1	1	1	1	1	1.06	1	1	1.03	1	1	1	1.06	1	1	1.05	1	1.02	1	1
	BLAG01001071	1	1.01	1	1	1	1	1	1	1	1	1	1	1	1	1	1	1	1	1	1	1.05	1	1	1	1	1.04	1.01	1	1	1	1	1	1	1	1.03	1	1	1	1	1	1	1	1	1.05	1	1	1	1
	BLAG01001072	1	1	1	1	1	1	1	1	1	1	1	1	1	1	1	1.01	1	1	1	1	1.05	1	1	1	1	1	1	1.09	1.06	1	1	1	1	1	1	1	1	1.24	1	1	1	1	1	1	1	1	1	1
	BLAG01001073	1.28	1	0.99	0.98	0.97	1.02	1.42	1.18	1.09	0.97	0.97	1.03	1.03	1.11	1.7	2.61	1.65	2.73	2.17	1.25	1.32	1.45	1.34	1.52	1.41	1.77	1.49	0.97	1.09	1.48	1.02	1.32	0.97	0.97	1.32	1.19	1.04	0.97	1.26	0.97	1.22	0.97	1.11	0.97	1.2	1.07	1.03	1.09
	BLAG01001074	1.44	1	1.38	1.09	1.06	1.64	1.66	1.21	1.1	1.23	1.03	1.38	1.34	1.08	0.95	1.06	0.86	1.59	1.26	1.56	1.16	1.17	0.99	1.3	1.19	1.03	0.96	1	1.25	1.38	1.11	0.99	0.85	1.55	1.03	1.43	1.44	1.42	1.09	1.33	1.69	0.97	1.33	1.11	1.34	0.91	1.52	1.2
	BLAG01001075	0.96	1	1.18	0.85	0.88	1.06	0.92	0.63	0.87	0.96	0.68	0.88	1.05	0.69	0.77	0.75	0.94	0.78	0.88	0.72	0.78	0.77	0.82	0.87	0.79	0.78	0.89	1.28	1.18	0.97	0.99	0.77	0.63	0.79	1.1	0.94	1.15	0.78	0.63	0.78	1.14	0.81	1.01	0.84	0.91	0.92	1.09	1.14
	BLAG01001077	0.95	1.03	0.99	1.05	0.85	0.9	0.85	1.04	0.96	1.05	0.93	0.98	1.11	0.88	0.88	0.89	0.85	0.9	1.04	0.85	0.89	0.9	0.93	0.85	0.91	0.95	0.9	0.85	1.02	0.98	0.95	0.85	0.85	1.09	1.12	0.94	1.35	0.85	0.98	0.85	1.02	0.94	1.62	0.9	1	1.15	1.15	1.23
	BLAG01001078	1	1	1.02	1	1	1	1.12	1	1	1	1	1	1.06	1	1	1	1	1	1	1.14	1	1	1	1	1	1	1	1.09	1	1	1	1.04	1	1	1.05	1	1	1.24	1	1	1	1	1.15	1	1	1.02	1	1
	BLAG01001079	1.06	0.95	1.13	0.93	0.87	1.05	1.18	0.87	0.87	0.97	1.02	1.03	0.95	0.93	0.98	1.14	0.87	1.19	0.95	0.87	0.95	0.91	0.96	1.14	1.01	1.07	1	0.87	1.01	1	0.96	0.99	0.87	1.06	1.2	1.33	1.13	1.29	0.87	0.97	1.03	1.08	1.07	1	1	0.98	1.06	0.97
	BLAG01001080	1	1	1.02	1	1	1.11	1	1	1	1.03	1	1	1	1.03	1	1	1	1	1	1	1.05	1	1	1.04	1.02	1.01	1	1	1	1	1	1	1	1	1	1	1	1	1	1	1	1	1	1	1.02	1	1	1
	BLAG01001081	1.16	1.12	1.24	1.08	1.15	1.09	1.18	1.06	0.96	1.05	1.12	1.1	1.07	1.02	1.23	1.09	1.63	1	1	1.23	1.18	1.23	1.37	1.07	1.26	1.09	1.1	1.04	1.02	1.14	1.08	1.34	0.96	1.83	1.26	1.45	2.11	0.96	0.96	1.51	1.57	1.88	1.39	1.43	1.61	1.25	1.51	1.46
	BLAG01001082	1	1.02	1	1	1	1.05	1	1	1	1.06	1	1.03	1.06	1	1	1	1	1	1	1	1	1.17	1	1	1	1.01	1.01	1.19	1	1	1	1	1	1	1	1	1.13	1	1	1	1.06	1	1	1	1.15	1.08	1	1
	BLAG01001083	1	1	1	1	1	1	1.12	1	1	1.03	1	1.03	1	1	1	1.01	1	1	1	1	1	1	1	1	1	1	1.02	1	1	1	1	1	1	1	1	1	1	1	1	1	1	1	1	1	1	1	1	1
	BLAG01001084	1	1.01	1	1	1	1	1	1	1	1	1	1	1	1.03	1	1	1	1	1.05	1	1	1	1	1	1	1	1	1	1	1	1	1	1	1	1.03	1.03	1	1	1	1.12	1	1	1	1	1	1	1	1
	BLAG01001085	0.77	0.8	0.78	0.79	0.77	0.77	0.85	0.77	0.92	0.79	0.77	0.79	0.81	0.82	0.78	0.79	0.98	0.8	0.84	0.88	0.77	0.94	0.78	0.77	0.8	0.79	0.79	0.98	0.91	0.77	0.79	0.8	0.77	1.05	0.79	0.8	0.81	0.77	0.88	0.95	0.82	0.77	0.77	0.84	0.79	0.79	0.84	0.81
	BLAG01001086	0.83	0.83	0.85	0.84	1.15	0.9	1.01	1.17	0.82	0.84	0.89	0.84	0.91	0.85	0.89	0.82	0.82	0.9	0.89	0.93	0.82	0.82	0.83	0.82	0.83	0.85	0.86	0.97	0.92	0.88	0.85	0.82	0.82	1.03	0.87	0.95	0.82	1.13	1.27	0.82	0.82	0.82	0.94	0.9	0.86	0.84	0.82	0.84
	BLAG01001087	0.82	0.83	0.89	0.8	0.76	0.88	0.93	0.92	0.76	0.8	0.96	0.82	0.8	0.76	0.77	0.76	0.86	0.87	0.76	0.76	0.83	0.8	0.76	0.76	0.76	0.77	0.78	1.11	0.9	0.76	0.93	0.82	0.85	0.8	0.96	1.12	0.82	0.76	0.98	1.21	0.85	0.76	0.87	0.83	0.83	0.81	0.78	0.82
	BLAG01001088	0.64	0.72	1.28	0.68	0.56	0.69	0.68	0.62	0.59	0.71	0.55	0.56	0.57	0.47	0.5	0.57	0.6	0.58	0.49	0.47	0.64	0.53	0.55	0.57	0.51	0.52	0.51	0.6	0.59	0.71	1	0.66	0.59	0.73	1.57	2.05	0.61	0.58	0.69	0.95	0.56	0.65	0.68	0.6	0.73	0.71	0.7	0.72
	BLAG01001089	0.99	0.99	1.02	1.01	0.99	0.99	0.99	0.99	0.99	0.99	0.99	0.99	0.99	0.99	0.99	1.04	0.99	0.99	0.99	0.99	0.99	0.99	1.01	0.99	0.99	1.02	1.03	0.99	1.06	1.07	1.07	0.99	0.99	0.99	1.03	1.12	1.02	0.99	0.99	0.99	0.99	0.99	0.99	1.04	0.99	1.01	0.99	0.99
	BLAG01001090	1	1	1.09	1	1	1	1.12	1	1	1	1	1	1	1	1.04	1	1	1	1	1	1.05	1	1.03	1	1.05	1	1.02	1	1.06	1	1	1	1	1	1	1	1	1	1.15	1	1	1	1	1	1	1	1	1
	BLAG01001091	1	1	1	1	1	1	1	1.11	1	1	1	1	1	1	1.02	1	1	1	1	1	1	1	1	1	1.02	1	1	1.09	1	1	1	1	1	1	1.03	1	1	1	1	1	1	1	1	1	1	1	1	1
	BLAG01001092	0.88	0.88	0.9	0.91	1.06	0.93	1.09	0.88	0.88	0.88	0.88	0.96	0.88	0.88	0.92	0.89	0.88	0.88	0.88	0.88	0.99	0.93	0.9	0.88	0.92	0.93	0.88	0.97	0.94	1.02	0.91	0.88	1.07	0.88	0.99	0.93	0.91	0.88	1.02	0.88	0.94	0.97	0.88	0.93	0.91	0.9	0.91	0.91
	BLAG01001093	1	1	1	1.03	1.2	1	1	1	1	1.03	1	1	1	1	1	1.01	1.14	1	1	1.14	1.05	1	1	1	1	1	1	1.09	1.06	1	1.04	1.06	1	1	1.03	1	1	1	1	1	1	1.1	1	1.05	1.02	1.02	1.03	1
	BLAG01001094	1	1	1.02	1	1	1	1	1	1	1	1	1	1	1	1	1	1	1	1	1	1	1	1.02	1	1	1.01	1	1	1	1	1	1	1	1	1	1	1	1	1	1	1	1	1	1	1	1	1	1
	BLAG01001095	1	1	1.02	1	1	1	1	1	1	1	1	1	1	1	1	1.01	1.14	1	1	1	1	1	1.05	1.08	1	1.01	1.01	1.09	1.1	1	1	1	1	1	1.03	1	1	1	1	1	1	1	1	1	1	1.03	1	1
	BLAG01001097	1.12	1.04	1.07	1.09	1.2	1.05	1.12	1	1	1.13	1.09	1.21	1.06	1	1.04	1.01	1	1	1	1.29	1.05	1.11	1.02	1.08	1.1	1.06	1.04	1	1	1.23	1	1.04	1	1.06	1	1.03	1.03	1.24	1	1	1.06	1	1	1.05	1.04	1.06	1	1
	BLAG01001098	0.97	1.05	1.06	1.09	0.92	1.32	1.11	0.99	1.55	1.35	1.29	1.23	1.04	1.16	1.11	0.69	1.13	0.71	0.59	1.2	0.95	0.96	1.02	0.85	1	1.03	0.87	1.61	1.47	0.84	1.24	1.24	0.85	2.4	1.7	1.71	1.4	2.55	1.11	2.2	2.28	2.5	1.83	1.58	1.37	1.28	2.39	1.88
	BLAG01001099	0.77	0.73	0.76	0.73	0.72	0.76	0.85	0.84	0.72	0.74	0.84	0.76	0.72	0.74	0.74	0.75	0.82	0.72	0.72	0.72	0.85	0.8	0.74	0.77	0.73	0.78	0.72	0.85	0.76	0.77	0.78	0.76	0.72	0.96	0.77	0.79	0.78	0.72	0.93	0.72	0.72	0.72	0.72	0.79	0.74	0.77	0.74	0.74
	BLAG01001100	1.22	1.03	1.12	1.32	1.14	1.17	0.91	0.99	1.19	0.93	1.19	1.07	1.07	1.12	1.28	1.3	1.1	1.14	1.12	1.41	1.67	1.96	1.13	1.13	1.21	1.32	1.57	1.12	0.97	1	1.12	1.05	0.81	1.13	1.32	1.66	1.54	0.81	1.26	1.22	1.21	1.54	1.18	1.6	1.52	1.27	1.76	1.54
	BLAG01001101	0.83	1.02	1.01	0.89	0.9	0.82	0.83	0.82	0.74	0.79	0.88	0.88	0.86	0.77	0.8	0.8	0.74	0.85	0.81	0.96	0.85	0.83	0.88	0.77	0.97	0.92	0.8	0.88	0.98	0.97	0.91	0.85	0.84	1.44	1.08	1.15	1.07	0.93	0.74	0.74	0.97	0.86	0.86	0.9	0.95	1	0.98	1.19
	BLAG01001102	1	1	1	1.01	1	1.05	1.12	1	1	1	1	1	1	1	1	1	1.14	1	1	1	1.05	1	1	1.04	1	1.01	1	1	1	1	1.04	1	1	1	1	1.03	1	1	1	1	1	1	1	1	1	1	1	1
	BLAG01001103	0.12	0.12	0.09	0.11	0.22	0.15	0.14	0.19	0.16	0.12	0.15	0.1	0.12	0.12	0.12	0.11	0.29	0.16	0.13	0.09	0.14	0.13	0.11	0.1	0.11	0.11	0.09	0.24	0.14	0.24	0.1	0.1	0.12	0.36	0.12	0.12	0.1	0.27	0.17	0.09	0.13	0.23	0.14	0.11	0.1	0.11	0.1	0.15
	BLAG01001104	1.12	1.22	1.14	1.17	0.92	1	1.31	0.92	1.04	1.43	1.05	1.11	1.18	1.05	1.09	1.15	0.92	0.97	1.01	1.33	1.14	1.24	1.29	1.2	1.16	1.14	1.03	1.01	1.19	0.99	1.04	1	0.92	0.92	1.04	1.09	1.14	0.92	1.06	1.19	0.98	1.19	1.34	1.04	1.16	1.16	1.33	1.15
	BLAG01001105	1.08	1.17	1.13	0.95	0.78	1.31	1.51	0.82	0.99	0.97	1.12	1.16	1.08	0.9	1.06	0.94	1.47	1.17	0.96	1.03	1.01	0.96	0.88	0.99	1.01	1.15	1.17	1.4	1.01	1.12	0.95	1.1	0.53	0.81	0.92	1.11	1.24	1.06	1.3	1.2	1.11	1.46	1.25	0.92	0.96	0.8	0.79	0.83
	BLAG01001106	1	1.06	1.02	1.04	1	1	1	1	1	1	1.09	1	1	1	1	1.05	1.28	1	1.05	1	1.05	1.06	1.07	1	1	1	1.04	1	1.06	1	1	1	1	1.06	1.07	1	1	1	1	1	1	1	1	1	1	1	1	1.03
	BLAG01001107	1	1.01	1	1	1	1	1	1	1	1.06	1	1	1.06	1	1	1	1	1	1	1	1	1	1	1	1	1	1	1.09	1	1	1	1	1	1	1	1	1	1	1	1	1	1	1	1	1	1	1.03	1
	BLAG01001108	1.02	1	1	1.05	1	1	1	1	1	1	1.18	1	1	1	1	1	1.14	1	1	1	1	1	1	1	1.07	1.01	1.01	1	1	1	1	1	1	1	1	1.03	1	1	1	1	1	1	1.15	1	1	1	1	1
	BLAG01001111	1	1	1	1	1	1	1.18	1	1.13	1	1	1	1	1	1.02	1	1	1	1	1	1	1.06	1	1	1	1.02	1	1	1	1	1	1	1	1	1	1	1	1	1	1	1	1	1	1	1	1	1	1
	BLAG01001114	1	1	1	1	1	1.05	1	1	1	1	1	1	1	1	1	1.01	1.14	1	1	1	1	1	1	1	1.02	1	1	1	1.06	1	1	1	1	1	1	1	1	1	1	1	1	1.1	1	1	1	1	1	1
	BLAG01001115	1	1	1	1	1	1	1	1	1	1	1	1	1	1	1	1	1	1	1	1	1	1	1	1	1	1	1	1	1	1	1	1	1	1.06	1.03	1	1	1	1	1	1	1	1	1	1.02	1	1	1
	BLAG01001116	1	1.04	1	1	1	1	1	1	1	1	1	1	1	1	1	1	1	1	1	1	1	1	1	1.04	1	1	1	1	1	1	1.04	1	1	1.06	1	1	1	1.24	1.15	1	1	1	1	1	1	1.02	1.03	1
	BLAG01001117	1	1	1.04	1.01	1	1	1	1	1	1	1	1	1	1.03	1	1.01	1	1	1	1	1.09	1	1.14	1	1	1.08	1	1	1	1	1	1.04	1.13	1	1.16	1	1.04	1	1	1	1	1.1	1	1	1	1.06	1	1.05
	BLAG01001118	1.18	1.19	1.24	1.16	0.96	1.36	1.07	1.16	1.2	1.05	0.96	1.1	1.34	1.12	1.26	1.08	1.09	1	1	1.09	1.05	1.15	1.27	1.15	1.37	1.1	1.14	1.04	1.2	1.03	1.17	1.15	0.96	1.01	1.2	1.12	1.27	0.96	1.39	0.96	1.64	1.05	0.96	1.23	1.37	1.24	1.39	1.36
	BLAG01001119	1.04	1.06	1.01	1.18	1.14	1.15	1.5	1.15	1.19	1.31	1.2	1.37	1.18	1.34	1.12	1.04	0.95	1.42	1.13	1.36	1.08	1.25	1.15	1.16	1.24	1.09	1.04	1.13	1.13	1.14	1.2	1.18	0.95	1.05	1.08	1	1	1.18	1.38	0.95	1.07	1.28	1.09	1.09	1.06	1.12	1.01	1.01
	BLAG01001121	1.05	0.99	1.08	1.03	0.98	1.03	1.16	0.98	1.23	0.98	1.11	1.26	1.09	1.08	1.03	1.05	1.11	1.02	1.02	0.98	1.21	1.17	1.01	1.01	1.05	1.06	1.04	0.98	0.98	1.05	1.05	1.16	0.98	1.03	1.01	0.98	0.98	1.21	1.12	0.98	0.98	0.98	0.98	0.98	1.09	1.03	0.98	0.98
	BLAG01001122	1	1	1	1	1	1	1	1	1	1	1	1	1	1	1	1	1.14	1	1.05	1	1	1	1	1	1	1	1	1	1.06	1.08	1	1	1	1.06	1	1	1	1	1	1	1	1	1	1	1	1.02	1	1
	BLAG01001123	1.05	1.19	1.11	1.2	1	1	1.12	1	1.13	1	1.14	1	1	1	1.02	1	1	1.05	1.05	1	1.05	1	1.02	1.08	1	1.04	1.02	1.19	1	1	1	1.04	1	1	1.07	1.03	1.09	1.24	1	1.12	1.06	1	1	1	1	1.02	1	1.03
	BLAG01001124	1	1	1	1	1	1	1	1	1	1	1	1	1	1	1	1	1	1	1	1	1	1	1	1	1	1	1.01	1	1	1	1	1	1	1.06	1	1	1.03	1	1	1	1	1	1	1	1	1	1	1
	BLAG01001125	1	1.01	1	1	1	1	1	1	1	1	1	1	1	1	1	1	1	1	1.05	1	1	1	1	1	1	1	1	1	1.06	1.08	1	1	1	1	1	1	1	1	1	1	1	1	1	1.05	1	1	1	1
	BLAG01001126	1.08	1.05	1.05	1.07	0.97	1.02	0.97	0.97	1.09	1.11	0.97	0.97	1.06	1	1.04	1.09	1.1	0.97	1.15	0.97	1.06	1.02	1.07	0.97	1.16	1.02	1.04	1.06	1.09	0.97	1.04	0.97	0.97	0.97	1	0.99	1.07	0.97	1.11	0.97	1.16	1.21	1.43	1.02	0.97	1	1	1
	BLAG01001130	1.04	1.07	1.04	1.03	1	1	1	1.11	1.13	1.09	1	1.06	1.06	1	1.04	1.05	1.14	1.05	1.12	1	1.05	1	1	1.08	1.1	1.07	1.05	1	1.13	1	1.07	1	1	1.4	1.07	1.05	1	1.24	1	1.25	1.06	1	1.15	1.25	1.02	1.03	1.09	1.05
	BLAG01001131	0.94	0.95	0.96	0.98	0.94	0.94	1.16	0.94	0.94	0.97	1.07	0.94	0.94	0.94	0.96	0.94	0.94	0.94	0.94	0.94	0.94	0.94	0.96	1.05	0.96	0.95	0.94	1.03	0.94	1.01	0.94	0.94	0.94	0.94	1	0.94	0.94	0.94	1.16	0.94	0.94	0.94	1.08	0.99	0.96	0.94	0.94	0.94
	BLAG01001132	1.02	1.04	1	1.01	1	1	1.12	1	1	1.03	1.09	1	1	1.03	1.02	1	1	1	1.05	1	1	1	1.02	1	1.02	1.02	1	1.09	1	1	1	1.04	1	1.17	1.03	1.05	1.03	1.24	1	1	1	1	1.15	1	1.03	1.03	1	1.06
	BLAG01001133	1	1	1	1	1	1	1	1	1	1	1	1	1	1	1	1	1	1	1.05	1	1	1	1	1	1	1	1	1.09	1	1	1	1	1	1	1	1	1	1	1	1	1	1	1	1	1.02	1	1	1
	BLAG01001134	1	1	1.02	1	1	1	1	1	1	1	1	1	1	1	1.02	1	1	1	1	1	1	1	1	1.04	1	1	1	1	1	1	1	1	1	1	1.05	1.03	1	1	1	1	1	1	1.15	1	1.02	1	1	1
	BLAG01001138	1.02	1	1	1	1	1	1	1	1	1	1	1	1	1	1	1	1.14	1	1	1	1	1	1	1	1	1	1	1	1	1	1	1	1	1.06	1	1	1	1	1	1	1	1.1	1	1	1	1	1	1
	BLAG01001139	1	1	1	1	1	1	1	1	1	1	1	1.03	1	1	1	1	1	1	1.05	1	1	1	1	1	1	1	1	1	1	1	1	1	1	1	1	1	1	1	1.15	1	1	1	1.15	1	1	1	1	1
	BLAG01001140	1	1	1	1	1	1	1	1	1	1	1	1	1	1	1	1	1	1	1	1	1	1	1	1	1	1	1	1.15	1	1	1	1	1	1.06	1	1	1	1	1	1	1	1	1	1	1.02	1	1	1
	BLAG01001141	0.77	0.86	0.8	0.84	0.77	0.85	0.95	0.77	0.77	0.77	0.77	0.81	0.81	0.77	0.77	0.85	0.87	0.77	0.77	0.77	0.94	0.85	0.85	0.8	0.8	0.81	0.82	0.91	0.77	0.83	0.93	0.83	0.97	0.9	1.08	0.82	0.89	0.77	1	0.92	0.82	0.77	0.77	0.91	0.92	0.84	0.85	0.88
	BLAG01001142	1	1	1	1	1	1	1.12	1.11	1	1	1	1	1	1	1	1.01	1	1	1	1	1	1	1	1	1	1	1	1	1	1	1	1	1	1	1	1	1	1	1	1	1	1	1	1.08	1	1.02	1	1
	BLAG01001143	0.73	0.78	0.78	0.74	0.85	0.71	0.79	0.71	0.71	0.73	0.71	0.73	0.75	0.75	0.75	0.75	0.9	0.71	0.71	0.91	0.77	0.74	0.78	0.75	0.71	0.77	0.75	0.9	0.82	0.76	0.8	0.73	0.99	1.01	0.88	0.72	0.82	0.71	0.71	0.71	0.8	1.23	0.71	0.92	0.79	0.82	0.75	0.8
	BLAG01001144	0.55	0.57	0.54	0.54	0.51	0.62	0.57	0.68	0.51	0.56	0.51	0.6	0.54	0.57	0.54	0.54	0.73	0.54	0.56	0.66	0.54	0.57	0.53	0.51	0.54	0.54	0.57	0.85	0.63	0.7	0.57	0.53	0.65	0.79	0.7	0.54	0.54	0.64	0.67	0.51	0.58	0.61	0.59	0.57	0.56	0.54	0.53	0.59
	BLAG01001145	1	1.01	1	1	1	1	1	1	1	1	1	1	1	1.03	1	1	1	1	1	1	1.05	1	1	1.04	1.02	1	1.02	1	1	1	1	1.04	1	1.2	1	1	1	1	1	1	1.06	1.15	1	1	1	1	1	1
	BLAG01001146	1	1.01	0.96	0.99	0.94	1.04	1.05	1.04	0.94	1	1.11	0.97	0.94	1.16	1.24	1.05	1.33	0.94	1.12	1.16	0.94	1.29	1.1	0.94	1.13	1	0.95	1.03	1.06	1.08	1.17	1.02	0.94	1.24	1.14	1.04	1.07	0.94	1.17	0.94	1.06	1.18	1.08	1.23	1.08	1.12	1	0.97
	BLAG01001147	1.66	1.58	1.61	1.66	0.75	1.32	1.11	0.56	1.55	1.02	1.44	1.41	2.11	4.57	9.48	1.66	1.25	1.82	1.36	1.28	1.53	2.76	2.67	1.86	2.9	2.51	2.89	0.9	1.01	2.36	1.83	1.24	0.52	1.03	1.36	1.39	1.2	0.81	0.82	1.12	1.63	1.08	0.94	1.08	1.41	1.22	1.36	1.37
	BLAG01001148	1.04	1.57	1.24	1.95	1.15	1.09	0.96	1.32	1.4	1.02	1.22	1.79	1.42	0.8	0.95	0.99	0.94	0.99	1	0.92	0.84	1.09	1.07	1.01	1.04	1.05	0.86	1.1	0.85	1.02	0.95	1.19	0.63	1.1	1.58	1.07	0.94	0.93	0.82	1.07	1.27	0.91	0.91	0.84	0.93	0.98	1.26	1.46
	BLAG01001149	1.21	1.2	1.33	1.35	1.1	1.06	1.02	1.57	0.91	1	1.12	1.42	1.23	0.98	1.11	1.06	0.91	1.12	1.04	0.91	1.04	1.07	1.07	1.17	1.15	1.04	0.98	1.08	0.91	0.98	1.24	1.03	0.91	1.07	1.3	1.29	1.21	1.5	1.05	1.49	1.28	1.18	1.05	1.05	1.08	1.33	1.42	1.32
	BLAG01001150	1.02	1.06	1.02	1.03	1	1.11	1	1	1	1.03	1.14	1.03	1.06	1.06	1.08	1.07	1.42	1.1	1	1.14	1.05	1.06	1.16	1.2	1.11	1.07	1.05	1	1.13	1	1.22	1.1	1	1.06	1.07	1	1.11	1	1.3	1	1.06	1.29	1	1.1	1.09	1.17	1.09	1.24
	BLAG01001151	1.13	1.08	1.04	1.13	1.37	1.03	0.93	0.93	0.93	1.11	1.09	0.98	1.04	0.96	0.98	0.97	0.93	1.04	1.11	0.93	0.93	1.03	1.01	1.07	0.96	1.02	1.05	1.29	0.93	1.07	1.3	1.2	0.93	0.98	0.96	1.02	1.24	0.93	0.93	0.93	1.11	0.93	0.93	1.02	0.97	1.06	1.04	1.03
	BLAG01001153	1	1	1	1.01	1	1	1	1.11	1	1	1	1	1	1	1	1.02	1	1	1	1	1	1	1	1	1	1	1	1	1	1.08	1	1	1	1	1	1	1	1	1	1	1	1.15	1	1	1	1	1	1
	BLAG01001154	0.82	0.81	0.82	0.82	0.81	0.85	0.81	0.89	0.91	0.81	0.88	0.81	0.9	0.81	0.82	0.81	0.81	0.81	0.87	0.92	0.81	0.81	0.82	0.81	0.81	0.81	0.81	0.88	0.81	0.87	0.83	0.84	0.81	0.9	0.83	0.81	0.81	0.81	0.81	0.81	0.81	0.88	0.81	0.81	0.81	0.81	0.83	0.81
	BLAG01001155	1.11	0.98	1.51	1.01	1.17	0.97	0.83	1.58	0.94	1.09	1.18	0.99	0.98	0.83	0.83	0.87	0.83	0.91	0.95	0.83	0.87	0.92	0.84	0.96	0.95	0.93	0.94	0.99	0.94	0.96	0.92	1.04	0.83	1.04	1.07	1.11	1.09	0.83	1.08	1.14	1.03	0.99	1.15	1.04	1.11	0.99	1.2	1.12
	BLAG01001156	1	1.01	1.02	1.02	1	1	1	1	1	1.06	1	1	1	1.03	1.02	1.03	1.14	1	1.05	1	1	1	1.04	1	1	1.05	1.01	1.19	1.33	1.08	1.26	1	1.13	1.06	1.2	1	1.09	1	1.3	1.32	1.13	1	1.39	1.28	1.25	1.25	1.13	1.15
	BLAG01001159	1	1.07	1	1.02	1	1	1	1	1	1.05	1	1.03	1	1.03	1.03	1	1	1	1	1	1	1	1.02	1	1.02	1	1	1.09	1	1	1.04	1	1	1.06	1	1	1.03	1	1	1	1	1	1	1	1.02	1.02	1.03	1
	BLAG01001167	1.02	1.06	1.14	1.04	1	1.11	1	1	1	1	1.09	1.17	1.12	1	1	1	1	1	1	1	1	1	1.02	1	1	1.04	1	1.09	1	1	1	1	1.13	1	1.07	1.03	1.03	1	1	1	1	1	1	1.05	1.03	1.03	1	1.03
	BLAG01001169	1	1	1	1	1	1.05	1	1	1	1	1.09	1	1.12	1	1	1	1	1	1	1	1	1	1.03	1.04	1	1.02	1.02	1.24	1	1	1	1	1	1.06	1.03	1.1	1	1	1	1	1	1	1	1.05	1	1	1.08	1.03
	BLAG01001171	1	1	1.02	1.03	1	1	1	1	1	1.03	1	1	1	1	1	1.03	1	1	1	1	1	1	1	1	1	1	1	1	1	1	1	1	1	1	1	1.03	1	1	1	1	1	1	1	1	1	1	1	1
	BLAG01001172	1	1	1.02	1	1	1	1	1.11	1	1	1.09	1.03	1	1	1	1	1.14	1	1	1	1	1	1	1.04	1	1	1.02	1.09	1	1	1	1	1.13	1	1	1.03	1	1.24	1	1	1.06	1	1	1	1	1.03	1	1
	BLAG01001174	1	1	1	1	1	1	1	1.11	1	1.06	1	1	1	1	1	1	1	1	1	1	1	1	1	1	1	1	1.02	1.09	1.06	1	1	1	1	1	1	1	1	1	1.15	1	1	1	1	1	1	1	1	1
	BLAG01001175	1	1	1	1	1	1	1	1	1	1	1	1	1	1	1	1	1	1	1	1	1	1	1	1	1	1	1.01	1	1	1	1	1	1	1	1	1.03	1	1	1	1	1	1	1	1	1	1.02	1	1
	BLAG01001176	1	1	1	1	1	1	1	1	1	1	1	1	1	1	1	1	1	1	1	1	1.05	1	1	1	1	1	1	1	1	1	1	1	1	1	1	1	1	1	1	1	1	1	1	1	1	1	1	1
	BLAG01001178	1	1	1	1	1	1	1	1	1	1	1	1	1	1	1.02	1	1	1	1	1	1	1	1	1	1	1	1	1	1	1	1	1	1	1	1	1	1	1	1	1	1	1	1	1	1	1	1	1
	BLAG01001179	1.02	1	1	1	1	1	1	1.11	1	1	1	1.03	1	1	1.02	1.01	1	1	1	1	1	1	1	1	1	1	1	1	1	1	1	1	1	1.06	1	1	1	1	1	1	1	1	1	1	1	1	1	1
	BLAG01001180	1	1.01	1	1.01	1	1	1	1	1.2	1.06	1	1	1	1	1.02	1.01	1	1	1	1	1	1	1.03	1	1	1	1	1.09	1	1	1	1	1	1	1	1	1	1	1	1	1	1	1	1	1	1	1	1.03
	BLAG01001181	0.87	0.89	0.89	0.88	0.87	0.87	0.87	0.87	0.87	0.87	0.87	0.93	0.92	0.87	0.93	0.88	0.87	0.91	0.91	0.87	0.87	0.87	0.87	0.9	0.87	0.88	0.88	0.95	0.87	0.97	0.93	0.87	0.87	0.87	0.87	0.89	0.89	0.87	0.87	0.87	0.87	1	0.87	0.87	0.88	0.87	0.87	0.92
	BLAG01001182	1.02	1	1.02	1.01	1	1	1.12	1	1	1	1	1.03	1	1.03	1.02	1	1	1	1	1	1	1	1.03	1.04	1	1.01	1.01	1.09	1	1	1.07	1.04	1	1.06	1	1.03	1.03	1	1.15	1	1	1	1.15	1	1	1.02	1	1
	BLAG01001183	0.91	0.94	0.91	0.91	1.09	0.91	1.12	1.1	0.91	0.99	1.07	0.91	0.96	0.97	0.92	0.95	0.91	0.95	0.95	0.91	0.91	0.91	0.92	0.94	0.92	0.94	0.92	0.99	1.02	0.91	0.94	0.96	0.91	1.06	0.91	0.93	0.93	0.91	0.91	0.91	0.96	0.91	0.91	1	0.91	0.92	0.91	0.93
	BLAG01001184	1.13	1.2	1.17	1.07	1.33	1.04	1.33	1.25	1.18	1.39	1.51	1.19	1.33	2.09	1.8	1.17	1.2	1.2	1.14	1.21	1.3	1.54	1.43	1.17	1.34	1.38	1.37	1.2	1	1.08	1.4	1.33	0.94	1.1	1.52	1.23	1.19	1.17	1.37	0.94	1	1.03	1.22	1.7	1.2	1.34	1.14	1.26
	BLAG01001185	1.22	1.13	1.13	1.17	1.09	1.31	1.01	0.9	1.14	1.21	0.98	1.25	1.42	1.34	1.33	1.08	0.9	1.22	1.18	1.38	1.23	1	1.29	1.19	1.32	1.09	1.07	0.99	1.13	1.18	1.12	0.98	0.9	1.57	1.26	1.24	1.2	1.35	0.9	1.31	1.17	1.45	1.17	1.11	1.08	1.27	1.28	1.45
	BLAG01001186	2	1.7	2.16	1.49	1.87	1.94	1.52	1.77	1.89	1.92	2.35	1.72	2.06	1.6	1.44	1.49	1.29	1.89	1.53	1.04	1.69	1.79	1.57	1.48	1.55	1.73	1.87	1.27	1.43	2.9	1.68	1.77	0.62	1.45	1.55	1.55	1.55	1.24	1.57	1.66	1.76	1.68	2.08	1.68	1.66	1.68	1.75	1.98
	BLAG01001187	1.03	1.1	1.27	1.29	0.98	1.03	1.36	1.14	1.1	1.51	0.98	1.13	1.31	1.07	1.01	0.99	0.98	1.03	1.02	0.98	0.98	0.98	1.03	0.98	1	1.03	0.99	1.68	1.08	0.98	0.98	0.98	0.98	3.53	1.16	1.68	8.11	0.98	1.36	0.98	1.11	1.45	1.67	1.9	1.25	1.21	1.07	1.07
	BLAG01001188	0.4	0.49	0.58	0.54	0.44	0.38	0.48	0.98	0.6	0.85	0.53	0.43	0.61	0.41	0.41	0.43	0.49	0.37	0.41	0.52	0.92	0.44	0.33	0.34	0.36	0.49	0.66	0.73	0.57	0.51	0.38	0.36	0.39	2.68	0.38	0.41	0.52	0.54	0.45	0.35	0.44	0.44	0.31	0.52	0.35	0.37	0.34	0.33
	BLAG01001189	0.99	1	1.04	1.04	0.97	1.06	1.09	0.97	1.1	1.1	1.06	1	0.97	1.08	1.06	1	0.97	0.97	0.97	0.97	1.09	1.06	1.04	0.97	1.07	1.02	1.09	1.06	1.04	0.97	1.04	1.01	0.97	0.97	1.01	1.14	1.05	1.21	0.97	0.97	1.04	1.07	0.97	1.15	1.21	1.06	1.07	0.97
	BLAG01001190	0.95	0.99	0.97	0.96	0.95	0.95	1.06	0.95	1.07	0.95	0.95	0.98	1.01	0.95	1.07	1.05	1.22	1.09	1.02	0.95	1.04	1	1.08	0.99	1.04	1.02	1.01	1.04	1.13	0.95	1.05	1.07	0.95	1	1.1	1	1.08	1.18	1.09	0.95	0.95	1.04	0.95	1.05	1	1.15	1.04	1.01
	BLAG01001191	1.04	1.04	1.07	1.07	1	1	1	1.17	1.13	1	1.18	1.09	1.06	1.34	1.3	1.16	1.28	1.1	1	1	1.19	1.22	1.2	1.14	1.11	1.12	1.1	1	1	1.15	1.07	1.23	1	1.17	1.14	1.17	1.17	1.49	1.15	1	1.06	1.1	1	1.23	1.22	1.1	1.06	1.19
	BLAG01001192	1.24	1.35	1.35	1.3	1.24	1.12	1.14	1.47	0.99	1.26	1.6	1.3	1.38	1.79	1.7	1.16	0.88	1.07	1.11	1.08	1.2	1.16	1.32	1.41	1.61	1.36	1.32	1.04	1.44	1.15	1.43	1.16	0.88	1.02	1.55	1.28	1.41	1.09	1.44	1.2	1.23	1.13	1.64	1.43	1.55	1.3	1.58	1.48
	BLAG01001193	1.06	1.02	1	1	1	1.05	1	1	1	1	1.09	1.09	1	1.03	1	1.03	1.14	1.05	1.05	1	1	1	1	1	1	1	1	1.19	1	1	1	1	1.13	1	1	1	1.03	1	1	1	1	1	1	1	1	1	1	1
	BLAG01001197	1.02	1.01	1	1.04	1.2	1.05	1	1	1	1	1	1	1	1	1.38	1	1	1.1	1	1	1.22	1.29	1.07	1	1.02	1.38	1.69	1	1.06	1	1	1	1	1.09	1	1	1.06	1	1.24	1	1.06	1	1	1	1.1	1.08	1	1.03
	BLAG01001198	0.64	0.73	0.64	0.7	0.62	0.82	0.69	0.68	0.62	0.65	0.78	0.66	0.65	0.76	0.75	0.76	0.7	0.83	0.73	0.7	0.62	0.7	0.71	0.7	0.75	0.75	0.72	0.9	0.73	0.95	0.75	0.89	0.62	0.82	0.71	0.73	0.77	0.62	0.8	0.94	0.62	0.79	0.99	0.76	0.68	0.71	0.86	0.73
	BLAG01001199	1.02	1	1	1	1	1	1	1	1	1	1	1	1	1	1	1.03	1	1	1	1	1	1	1	1	1.02	1	1	1	1.06	1	1.04	1	1	1.09	1	1	1	1	1	1	1	1	1	1.05	1	1	1	1
	BLAG01001200	1	1	1.02	1	1.2	1	1	1.11	1	1	1	1	1.06	1	1	1	1	1	1	1	1	1	1	1	1	1.01	1	1	1	1	1	1	1	1	1	1	1	1	1	1	1	1	1	1	1	1	1	1
	BLAG01001201	1	1	1	1.01	1	1	1	1	1	1	1	1	1	1	1	1	1	1	1	1	1	1	1	1	1	1	1	1	1	1	1	1.04	1	1	1	1	1	1	1	1	1	1	1	1	1	1	1	1
	BLAG01001202	1.66	1.18	1.23	1.21	1.01	1.21	1.19	1.03	1	1.15	1.4	1.44	1.08	1.13	1.02	1.1	1.12	1.19	1.32	1.2	0.98	1.68	1.27	1.28	1.22	1.1	1.16	1.12	1.77	1.74	1.34	1.49	0.72	1.69	1.26	1.47	1.62	1.36	1.46	1.8	2.15	1.55	1.89	1.64	1.73	1.47	1.74	1.67
	BLAG01001203	1	1.02	1	1.01	1	1	1	1.11	1	1.03	1	1.06	1.09	1.03	1	1	1.28	1	1.07	1	1	1	1	1	1	1.01	1	1.19	1.13	1.08	1	1	1	1.22	1	1	1	1	1	1	1.06	1.1	1	1.08	1	1.03	1.03	1.03
	BLAG01001205	1.04	1.09	1.05	1.04	0.97	0.97	0.97	0.97	0.97	1.02	0.97	1.06	1.03	0.97	1.01	1	1.11	1.02	0.97	0.97	0.97	0.97	0.99	1.01	1.03	1.13	1.08	0.97	1.1	1.05	0.97	0.97	1.1	1.03	1.01	1.11	1	0.97	0.97	0.97	1.03	0.97	0.97	1.02	0.99	1.04	0.97	0.97
	BLAG01001206	1	1	1	1	1	1	1	1	1	1	1	1	1.06	1	1	1	1	1	1	1	1	1	1.02	1	1	1	1.02	1	1	1.08	1	1	1	1	1	1	1	1	1	1	1	1	1	1.05	1	1	1	1
	BLAG01001207	1	1	1.02	1	1.2	1	1	1	1	1.09	1	1	1	1	1.02	1	1	1	1	1	1.05	1	1	1.04	1.02	1.05	1.01	1	1.06	1	1.04	1	1	1	1	1	1	1	1.15	1.19	1	1	1	1	1	1	1	1
	BLAG01001209	1.5	1	1	1	2.09	1.05	1.27	1	1	1	1	1	1	1.16	1.34	1.51	1.93	1.83	1.71	1.14	1.65	1.28	1.05	1	1.03	1.45	2	1.28	1	1.08	1	1	1	1.06	1	1.06	1.53	1	1.3	1.19	1.06	1.69	1.3	1.66	1.66	1.16	1.03	1.11
	BLAG01001210	1	1	1	1	1	1	1	1	1	1	1	1	1	1	1	1	1	1	1	1	1	1	1	1	1	1	1	1	1	1	1	1	1	1.06	1	1	1.03	1	1	1	1	1.15	1.15	1.05	1.02	1.03	1	1.03
	BLAG01001211	1	1	1	1	1	1	1	1	1	1.03	1	1	1	1	1	1.05	1	1	1	1	1	1	1.03	1	1	1.01	1.04	1	1	1	1.04	1	1	1.06	1	1.03	1	1	1	1	1	1	1	1	1.02	1.02	1	1
	BLAG01001212	0.95	0.94	0.91	0.94	0.91	0.91	1.12	1.01	0.91	0.91	0.91	0.95	1.02	0.91	0.93	0.95	1.29	0.96	0.91	1.31	0.91	1.07	0.94	0.98	0.91	0.95	0.92	1.08	0.91	0.91	0.98	0.95	0.91	0.91	0.94	0.91	1.12	0.91	0.91	0.91	1.03	0.91	1.27	1.17	1.14	1.09	0.94	0.97
	BLAG01001213	0.94	0.94	0.94	0.94	0.94	0.99	0.94	0.94	0.94	0.96	0.94	0.94	0.99	0.94	0.95	0.95	0.94	0.94	0.94	0.94	0.98	0.94	0.94	0.94	0.95	0.95	0.94	1.16	0.99	0.94	0.94	0.94	0.94	0.94	0.94	0.98	0.94	0.94	0.94	0.94	0.94	1.03	0.94	0.94	0.94	0.95	0.94	0.94
	BLAG01001214	1	1.01	1	1	1	1	1	1	1	1	1	1	1.06	1	1.02	1.01	1.14	1	1	1	1	1	1.03	1	1	1	1	1	1	1	1	1.04	1	1	1	1	1	1	1	1	1	1	1	1	1	1.02	1	1
	BLAG01001215	1.02	1.02	1.09	1.02	1	1.05	1	1	1	1.06	1.09	1	1	1	1	1	1.14	1	1	1	1	1	1	1.04	1	1	1	1.09	1	1	1	1	1	1	1	1	1	1	1	1	1	1	1	1	1.02	1.03	1	1
	BLAG01001216	1	1	1	1	1	1	1	1	1	1	1	1	1	1	1.02	1	1.14	1	1	1	1	1.06	1	1	1	1.02	1	1	1	1	1	1	1	1	1	1	1	1	1	1	1	1	1	1	1	1	1	1.03
	BLAG01001217	1	1	1	1	1	1	1	1	1	1	1	1	1	1.07	1	1	1	1	1.05	1	1.05	1	1	1	1.02	1	1	1.09	1.06	1	1	1	1	1	1	1	1	1	1	1	1	1	1	1	1	1	1	1
	BLAG01001218	1	1	1	1	1	1	1	1	1	1	1	1	1	1	1	1	1	1	1	1	1	1	1	1	1	1	1	1	1	1	1	1.04	1	1	1	1	1	1	1	1	1	1	1	1.05	1	1	1	1
	BLAG01001221	1	1	1	1	1	1	1	1	1	1	1	1	1	1	1	1	1	1	1	1	1.05	1	1.06	1.04	1.02	1.02	1	1.09	1	1	1	1	1	1	1	1	1	1	1	1	1	1	1	1	1.02	1	1	1
	BLAG01001222	1.02	1	1	1	1	1	1	1	1	1	1	1	1	1	1	1	1	1	1	1.14	1	1	1	1	1	1	1	1	1	1	1	1	1	1	1	1	1	1	1	1	1	1	1	1	1	1	1	1
	BLAG01001223	1.04	1	1	1	1	1	1	1	1	1.03	1	1	1	1.03	1	1	1	1	1	1	1	1	1	1	1	1.01	1	1	1	1	1.04	1	1	1	1	1	1	1	1	1	1.06	1	1.15	1	1.02	1	1	1
	BLAG01001224	1	1.01	1.02	1.01	1	1.08	1	1.11	1	1	1	1.03	1.06	1	1.04	1.01	1	1	1	1	1.05	1	1.02	1	1.02	1.06	1	1	1	1	1.04	1	1.13	1.06	1.07	1	1.03	1	1	1	1.06	1.1	1	1	1.05	1.02	1.03	1.03
	BLAG01001225	1	1.02	1.02	0.98	0.97	1.02	0.97	1.07	0.97	1	1.05	0.97	0.97	1.02	1.03	1.02	0.97	0.97	1.08	0.97	1.01	1.02	1.03	1.01	0.99	1.04	1	0.97	0.97	1.12	1.24	0.97	1.22	1.08	1.24	1.03	0.97	0.97	0.97	1.16	1.03	1.06	0.97	1.02	1.03	1	1.16	1.2
	BLAG01001226	1	1.01	1	1.01	1	1	1.12	1.11	1	1	1	1	1	1	1	1	1	1.05	1	1	1	1	1.02	1.08	1	1.01	1	1	1.06	1	1.04	1	1	1	1	1.03	1	1	1	1	1	1	1	1	1.02	1.03	1	1
	BLAG01001227	0.79	0.79	0.79	0.79	0.79	0.79	0.88	0.88	0.79	0.82	0.79	0.79	0.88	0.79	0.79	0.79	0.79	0.79	0.83	0.79	0.83	0.84	0.8	0.82	0.79	0.8	0.81	0.86	0.84	0.79	0.79	0.79	0.79	0.88	0.87	0.83	0.79	0.98	0.91	0.79	0.84	0.87	0.79	0.79	0.83	0.8	0.79	0.79
	BLAG01001228	1	1	1	1	1	1	1.12	1	1	1	1	1.03	1	1	1	1	1	1	1	1	1	1	1	1	1	1.01	1	1	1	1	1	1	1	1	1	1	1	1	1	1	1	1	1	1	1	1	1	1.06
	BLAG01001229	1.03	1	1	1.07	1	1.05	1	1	1	1.03	1	1	1	1.03	1.02	1.06	1	1.05	1.09	1	1.05	1	1.09	1.04	1.06	1.02	1.06	1	1	1	1.17	1.04	1	1	1.03	1	1	1	1	1.12	1.1	1	1.15	1.1	1.03	1.06	1.08	1
	BLAG01001230	1.1	0.96	1.05	0.89	1.01	1.13	1.07	0.87	0.72	0.92	0.95	1.01	1.1	1.11	0.98	1.16	1.02	1.1	0.94	1.1	0.91	1.05	1.33	1.02	1.16	1.11	1	0.99	0.98	1.03	1.34	1.09	0.91	0.97	1.23	1.2	1.29	1.07	0.94	0.9	1.11	1.26	1.11	1	1.24	1.35	1.14	1.5
	BLAG01001231	1.28	1.21	1.12	1.21	0.79	1.06	0.79	0.79	0.89	1	1.12	0.95	1.04	0.87	1.19	1.49	0.9	0.93	1	0.91	0.89	1.02	1.32	1.26	1.27	1.31	1.3	0.87	0.79	0.97	1.7	1.44	0.79	1.01	1.48	1.34	1.24	0.98	0.79	0.99	0.95	1.07	0.91	1.14	1.47	1.38	1.59	1.72
	BLAG01001233	1	1	1	1.01	1	1.05	1	1	1	1	1	1	1	1	1.02	1	1	1	1.05	1	1	1	1	1	1	1.01	1.01	1	1	1	1	1	1	1	1	1	1	1	1	1	1	1	1	1	1	1	1	1
	BLAG01001234	0.94	0.94	0.95	0.92	0.92	0.92	0.92	0.92	0.92	0.95	0.92	0.92	0.92	0.99	0.96	0.92	1.05	0.92	0.97	0.92	0.97	0.92	0.94	0.98	0.92	0.96	0.92	1.1	0.92	0.92	0.96	0.92	0.92	1.03	0.96	0.92	0.95	0.92	0.92	0.92	0.92	1.01	0.92	1.02	0.94	0.92	0.95	0.98
	BLAG01001235	1.07	1.04	1.02	1.03	0.98	1.03	0.98	1.09	1.24	1.01	0.98	1.01	1.1	0.98	1.09	1.05	0.98	0.98	0.98	0.98	0.98	1.12	1.03	1.08	1.04	1.12	1.07	0.98	0.98	1.1	1.02	1.06	0.98	0.98	1.08	1.05	1.04	0.98	0.98	0.98	0.98	1.08	0.98	1.03	1.07	0.98	1.01	0.98
	BLAG01001236	0.71	0.72	0.75	0.81	0.87	0.68	0.61	0.61	0.77	0.67	0.67	0.74	0.71	0.72	0.76	0.7	0.61	0.7	0.67	0.76	0.61	0.68	0.72	0.71	0.77	0.7	0.76	0.84	0.8	0.76	0.84	0.77	0.61	1.11	1.21	1.37	0.94	1.07	0.8	1.1	0.88	0.85	0.8	0.81	0.84	0.92	1.11	1.07
	BLAG01001237	0.96	0.99	0.96	0.98	0.96	0.96	1.07	1.07	0.96	0.96	0.96	0.96	0.96	0.96	0.96	0.96	0.96	0.96	0.96	0.96	0.96	0.96	0.98	0.96	0.96	0.96	0.98	0.96	0.96	0.96	1	0.96	0.96	0.96	0.96	1.01	0.99	0.96	0.96	0.96	0.96	0.96	0.96	0.96	0.96	1	0.96	0.96
	BLAG01001240	1.02	1	1	1	1	1	1.12	1	1	1	1	1	1	1	1	1	1	1	1	1	1	1	1	1	1	1.02	1.01	1	1	1.08	1	1.04	1	1	1	1.03	1	1	1	1	1	1	1	1	1	1	1.03	1
	BLAG01001241	2.12	1.85	2.04	1.65	1.49	1.86	1.38	1.34	1.52	1.51	1.38	1.99	2.29	1.29	1.27	2.14	1.95	2.52	1.85	1.05	1.76	1.74	1.83	2.3	1.55	2.45	2.75	0.96	1.57	2.11	1.87	2.69	0.92	1.26	1.34	1.45	1.59	0.81	1.13	1.73	1.79	1.1	1.7	1.81	1.98	1.65	2.06	1.76
	BLAG01001242	0.97	1.06	1.04	1.07	0.97	0.97	1.15	1.08	0.97	1.07	0.97	1	1.09	1.1	1.01	1.09	1.11	0.97	1.04	1.11	1.07	1.08	1.02	1.01	1.05	1.14	1	0.97	1.1	0.97	1.11	1.01	0.97	1.08	1.07	1	1	0.97	0.97	0.97	1.04	0.97	0.97	1.15	1.07	1.14	1	1.05
	BLAG01001243	0.68	1.2	0.51	0.81	0.55	0.33	0.45	0.58	0.39	0.88	0.5	0.3	0.69	0.57	0.91	1.04	0.43	0.43	1.23	0.66	1.11	0.45	0.68	0.56	0.66	1.42	0.86	0.56	0.73	0.36	0.63	0.69	0.25	0.94	0.64	1.06	1.19	0.71	0.93	0.85	0.52	0.59	0.71	1.27	0.94	1.31	0.65	0.57
	BLAG01001244	0.95	1.05	0.91	1.03	0.84	1.04	0.94	0.93	0.84	0.87	1.16	0.97	1.02	1.03	0.97	1.01	0.96	1	1.14	0.96	1.1	1.06	0.99	1.09	1.07	1.08	1.07	1.15	1.05	0.9	0.93	0.94	0.95	1.06	0.93	0.95	0.98	0.84	0.97	1.15	1	0.97	0.96	1.01	1.07	1.04	1.02	0.89
	BLAG01001245	1	1.01	1	1.01	1	1	1	1	1.13	1	1	1	1	1	1	1	1	1	1	1	1	1	1.02	1	1	1.01	1	1	1	1.08	1.07	1	1	1	1.1	1.05	1.03	1	1.15	1.12	1.06	1	1	1	1.06	1.03	1.12	1.11
	BLAG01001246	1	1.12	1.02	1.1	1.13	0.99	0.94	0.94	1.18	1.03	0.94	1.05	1.17	1.01	1.07	0.95	0.94	0.94	1.03	1.08	1.06	0.99	1.09	0.98	1.19	0.99	1.01	1.03	1	1.01	1.04	1.04	0.94	1.05	1.13	0.99	1.02	0.94	1.31	0.94	1.06	0.94	1.22	0.99	1.08	1.05	1	1.06
	BLAG01001247	1	1	1.02	1.01	1	1	1	1	1	1.03	1	1	1	1	1.02	1.01	1	1	1.05	1	1	1	1	1.04	1	1.01	1	1	1.06	1.12	1	1	1.13	1.11	1	1	1.03	1	1	1.19	1	1	1	1.1	1	1	1.06	1
	BLAG01001248	1	1	1.02	1	1	1	1	1.11	1	1	1	1.03	1	1	1.02	1	1	1	1.09	1	1.05	1	1	1	1.04	1.01	1.02	1.09	1	1	1	1	1	1	1.03	1	1	1	1	1	1	1	1.15	1	1	1	1	1
	BLAG01001249	1	1.01	1	1	1	1	1	1	1	1	1	1	1	1	1	1.01	1	1.05	1	1	1	1	1	1	1	1.02	1	1	1	1	1	1	1	1	1.03	1	1.03	1	1	1	1	1	1	1	1.02	1	1	1
	BLAG01001252	1.02	1.01	1	1	1	1	1	1	1	1	1	1.05	1.06	1	1.04	1.01	1	1	1	1.14	1	1	1.11	1	1.05	1.01	1.02	1	1	1.08	1.04	1	1	1	1.03	1	1	1	1	1	1.06	1.1	1	1	1.05	1.02	1	1.06
	BLAG01001254	1	1	1	1.02	1	1	1	1	1	1.03	1	1	1	1	1	1	1	1.05	1	1	1	1	1	1	1	1	1	1	1	1	1	1	1	1	1	1	1	1	1	1	1	1	1	1	1	1.02	1	1
	BLAG01001255	1.02	1.01	1	1	1	1	1	1	1	1.03	1	1	1	1	1	1	1	1	1	1.14	1	1	1	1	1	1	1	1	1	1	1	1	1	1	1	1	1	1	1	1.12	1	1	1	1.05	1	1	1	1
	BLAG01001256	1	1	1	1	1	1	1	1	1	1	1	1	1	1	1	1	1	1	1	1	1	1	1	1	1	1	1	1.09	1	1	1	1	1	1	1	1	1	1	1	1.19	1	1	1	1	1	1	1	1
	BLAG01001257	1	1	1	1	1	1	1	1	1	1	1.09	1	1	1	1	1.01	1	1	1	1	1	1	1	1.04	1	1	1	1	1	1	1	1	1	1	1	1	1	1	1	1	1	1	1	1	1	1	1	1
	BLAG01001258	0.1	0.11	0.1	0.1	0.15	0.12	0.23	0.18	0.21	0.1	0.15	0.13	0.14	0.15	0.1	0.11	0.23	0.11	0.13	0.22	0.17	0.14	0.11	0.12	0.1	0.11	0.11	0.39	0.16	0.32	0.14	0.12	0.11	0.44	0.18	0.12	0.14	0.24	0.28	0.11	0.15	0.32	0.27	0.14	0.12	0.16	0.14	0.14
	BLAG01001259	1	1.01	1	1	1	1	1	1	1	1	1	1	1	1	1	1	1	1	1	1	1	1	1	1	1	1	1	1.09	1	1	1	1	1	1	1	1	1	1	1	1	1	1.1	1	1	1	1	1	1
	BLAG01001261	1	1.02	1	1	1	1	1	1	1	1	1	1	1.12	1.03	1	1.01	1	1	1	1	1	1	1	1	1	1	1	1	1	1.08	1	1	1	1	1	1	1.03	1	1	1	1.06	1.1	1	1	1	1	1	1
	BLAG01001262	0.9	0.92	0.9	0.92	0.9	0.95	1.11	0.9	0.9	0.93	0.9	0.93	0.96	1	0.9	0.93	1.03	0.9	0.9	0.9	0.95	0.9	0.9	0.9	0.9	0.94	0.9	1.12	1	0.97	0.9	0.94	0.9	1.01	0.9	0.9	0.93	0.9	0.9	0.9	0.9	0.9	0.9	0.95	0.92	0.9	0.9	0.9
	BLAG01001263	1	1.04	1	1	1	1	1	1	1	1	1	1.03	1.06	1	1.02	1	1	1	1	1	1.05	1.06	1	1	1.02	1.01	1	1.09	1	1	1	1	1	1	1.03	1	1	1	1	1	1	1	1	1	1	1	1	1
	BLAG01001264	0.93	0.93	0.93	0.93	0.93	0.93	1.11	0.93	0.93	0.93	0.93	0.93	1.04	0.93	0.93	0.93	0.93	0.93	0.93	1.07	0.98	0.93	0.95	0.93	0.93	0.93	0.93	0.93	0.93	0.93	0.93	0.93	0.93	0.93	0.93	0.93	0.96	0.93	0.93	0.93	0.93	1.02	0.93	0.93	0.95	0.95	0.96	0.96
	BLAG01001265	1	1.04	1.02	1.07	1	1	1	1	1	1.03	1	1.03	1	1	1.02	1	1	1	1	1	1	1	1.02	1	1	1.01	1	1.09	1	1.08	1	1	1	1.06	1	1	1	1	1	1.12	1	1	1	1	1	1	1	1
	BLAG01001266	1.04	1.13	1.08	1.18	1	1.11	1	1	1	1.14	1.09	1	1	1	1	1.03	1	1	1	1	1	1	1.03	1.04	1	1.02	1.02	1	1	1.08	1	1.12	1.13	1	1	1.12	1.09	1	1	1.12	1	1.1	1	1.05	1.03	1.09	1.06	1.09
	BLAG01001267	1	1	1	1	1	1	1	1	1	1	1	1	1	1	1	1	1	1	1.05	1	1	1	1	1	1	1	1.01	1	1	1	1	1	1	1	1	1	1	1.24	1	1	1	1	1	1	1	1.02	1	1
	BLAG01001268	1	1.01	1	1	1	1	1.12	1	1	1	1.09	1	1	1	1	1.01	1	1	1.05	1	1	1	1	1	1	1	1	1	1	1	1	1	1	1	1	1	1.04	1	1	1	1	1	1	1	1	1	1	1
	BLAG01001269	1	1.01	1	1	1	1	1	1	1.13	1	1	1	1	1	1	1.01	1	1	1	1	1	1	1	1	1	1	1	1	1	1	1	1	1	1	1	1	1	1	1	1.12	1	1	1	1	1	1	1	1
	BLAG01001270	1	1.02	1	1	1	1	1	1	1	1	1	1.03	1	1	1	1	1	1	1	1.14	1	1	1	1	1	1	1.01	1	1	1	1.04	1	1	1	1	1	1	1.24	1	1	1	1	1	1	1	1.03	1	1
	BLAG01001271	1.02	1	1	1	1	1	1	1	1	1	1	1	1	1.06	1	1.01	1	1	1	1	1.05	1	1	1	1	1	1	1	1	1	1	1	1	1	1	1	1	1	1	1	1	1	1	1	1	1.02	1.03	1
	BLAG01001272	1	1	1	1	1	1.05	1	1	1	1	1	1	1	1	1	1	1	1	1	1	1	1	1	1	1	1	1	1	1	1	1	1	1	1.11	1	1	1	1	1	1	1	1	1	1	1	1	1	1
	BLAG01001273	1	1	1	1	1	1	1	1	1	1	1	1	1	1	1	1	1	1.05	1	1	1	1.06	1	1	1	1	1	1.09	1	1	1	1	1	1	1	1	1	1	1	1	1	1	1	1	1	1	1	1
	BLAG01001274	1	1	1	1	1	1	1	1.11	1	1	1	1	1.06	1	1	1	1	1.05	1	1	1	1	1	1	1	1	1	1.15	1	1	1	1	1	1.06	1	1	1	1	1	1	1	1	1	1	1	1	1.03	1
	BLAG01001275	1	1	1	1	1	1	1.23	1	1	1.06	1	1	1	1	1	1	1	1	1	1	1	1	1	1	1	1	1	1	1.06	1	1	1	1	1	1	1	1	1	1.15	1	1	1	1	1	1.02	1	1	1.06
	BLAG01001276	1	1.03	1	1	1	1	1	1	1.13	1.05	1	1	1	1	1	1	1	1	1	1.23	1	1	1	1	1.02	1	1	1	1	1	1	1	1	1	1	1	1	1	1	1	1	1	1	1	1	1	1	1
	BLAG01001277	1.11	1.08	1.04	1.03	0.96	1.06	1.07	1.12	1.21	1.19	1.04	1.13	1.19	1.01	0.96	1.04	0.96	1.39	1	1.23	1.07	1.38	1.04	1.13	1.03	1.05	1.13	0.96	1.27	1.03	1.13	1.18	0.96	1.2	1.15	1.13	0.98	0.96	0.96	0.96	1.12	1.14	1.1	1.1	1.03	1.08	1.02	1.03
	BLAG01001278	1	1	1	1	1	1	1	1	1	1.06	1	1	1	1.03	1	1.01	1.14	1	1	1	1	1	1	1	1	1	1	1	1	1	1	1	1	1	1	1	1	1	1.15	1	1.06	1	1	1	1	1	1	1
	BLAG01001279	1	1	1	1	1	1	1	1	1	1	1	1	1	1.03	1.02	1	1	1	1	1	1.05	1	1.02	1	1	1	1	1	1	1	1	1	1	1	1	1	1	1	1	1	1	1	1	1	1	1	1	1.03
	BLAG01001280	1.17	1.23	1.04	1.28	1.16	1.05	0.82	1.09	0.82	0.99	1.04	1.04	1.02	0.91	1.02	1.52	1.05	1.26	1.19	1.18	1.25	1.03	1.3	1.34	1.43	1.36	1.18	1.05	1.06	1.05	1.05	1.17	0.82	0.91	1.17	1.21	1.14	1.02	1.07	0.82	0.87	1.14	1.45	1.07	1.05	1.22	1	1
	BLAG01001281	1	1.07	1	1.01	1	1	1	1	1	1	1	1.03	1.06	1	1.05	1.04	1	1	1.05	1	1	1	1.17	1.22	1.1	1.14	1	1.09	1.23	1.08	1.09	1.17	1	1.11	1.1	1.03	1.09	1	1	1.12	1	1.1	1	1.23	1.07	1.08	1.11	1.03
	BLAG01001282	1.05	1.13	1	1	1	1.05	1	1.11	1	1	1	1	1.06	1	1	1.02	1	1	1	1	1	1	1.07	1.04	1.04	1.04	1.01	1	1.16	1.08	1	1.09	1	1	1.07	1	1.13	1	1	1.19	1	1.1	1	1	1	1.09	1	1
	BLAG01001283	0.91	1.16	1.13	0.87	1.16	1.02	0.63	1.04	0.63	0.99	0.95	0.92	0.9	0.7	1.01	0.96	0.89	0.82	0.89	0.72	0.99	0.76	1.19	0.96	1.08	1.38	1.25	0.84	0.96	0.88	1.17	1	0.8	0.96	1.15	1.46	1.27	0.94	0.78	1	1.11	1.01	0.63	1.05	0.98	1.33	1.13	1.03
	BLAG01001284	1.12	1.12	1.36	1.28	0.8	1.41	1.16	0.81	1.01	1.16	1.31	1.31	1.19	1.11	1.19	1.32	1.71	1.63	1.47	1.17	1.03	0.99	1.1	1.12	1.47	1.23	1.38	1.11	1.22	0.99	1.16	1.23	0.59	0.99	1.04	1.23	1.09	1.05	0.98	1.37	0.91	1.31	1.25	0.9	1.08	1.12	1.15	1.38
	BLAG01001285	1.12	1.03	1.26	1.15	0.73	1.52	1.38	1.6	0.82	1.03	1.13	1.26	1.4	1.02	1	1.03	1.43	1.06	1.36	1.05	1.13	1	1.02	1.37	1.04	1.05	1.15	1.21	1.12	0.95	1.38	1.23	0.73	1.15	1.13	1.08	1.28	0.73	1.33	0.91	1.37	0.87	1.43	0.92	1.03	0.9	1.21	1.19
	BLAG01001286	1.02	1.02	1.02	1.03	1	1.05	1.12	1	1	1	1	1.11	1	1	1	1	1.28	1.05	1.05	1	1	1	1.02	1	1	1.01	1	1	1	1.12	1.07	1.04	1	1	1	1.05	1.06	1	1	1.19	1.17	1.1	1	1.13	1.08	1.04	1.03	1.03
	BLAG01001287	1	1.06	1	1	1	1	1	1.11	1	1	1	1	1	1	1.04	1	1	1	1	1	1	1	1	1.04	1	1.04	1.01	1	1	1	1.07	1	1	1	1	1.03	1	1	1.15	1	1	1.1	1	1	1.03	1.02	1.06	1.03
	BLAG01001288	1.11	1.03	1.03	1.11	0.97	0.97	1.08	0.97	0.97	1.16	0.97	1.06	1.03	1.06	1.08	1.02	0.97	1.14	0.97	0.97	1.06	0.97	1.13	1.12	1.13	1.09	0.99	1.06	1.03	1.04	1.06	1.13	0.97	1.33	1.19	1.03	1.05	1.21	0.97	0.97	0.97	0.97	1.11	1.05	1.05	1.13	1.06	1.14
	BLAG01001290	1.11	1.04	1.02	1.05	0.98	1.03	0.98	1.18	1.1	1.13	0.98	1.3	1.15	1.21	1.16	1.03	1.11	0.98	0.98	1.43	1.11	1.06	1.06	1.17	1.17	1.06	1.1	1.07	0.98	1.24	1.14	1.05	0.98	0.98	1.08	1.03	1.13	1.21	0.98	1.09	1.04	0.98	1.27	1.05	1.07	1.11	1.1	1.08
	BLAG01001292	1	1	1	1	1	1	1	1	1	1	1.09	1	1.06	1	1	1	1	1	1	1	1.05	1	1	1	1	1	1	1	1	1	1	1	1	1	1	1	1	1	1	1	1	1	1	1	1	1	1	1
	BLAG01001294	1.02	1	1	1.01	1	1	1	1	1.13	1	1	1	1	1	1.02	1	1	1	1	1.14	1	1	1.06	1	1	1.02	1.04	1.09	1	1	1	1	1	1.17	1.03	1	1	1	1	1	1	1	1	1.05	1.02	1	1	1.06
	BLAG01001295	1	1.01	1	1	1	1	1	1	1	1	1	1	1.06	1	1	1.01	1	1	1.05	1	1	1	1.02	1	1.04	1	1	1	1.06	1	1	1.08	1	1	1	1	1	1	1	1	1.06	1	1	1	1	1	1	1.03
	BLAG01001296	1	1	1	1	1	1	1	1	1	1	1	1	1.06	1	1.03	1	1	1	1	1	1	1	1	1	1	1	1	1	1	1	1	1	1	1	1	1	1	1	1.15	1	1.06	1	1	1	1	1.02	1	1
	BLAG01001297	1	1.04	1	1.03	1.32	1.11	1	1	1	1.06	1.14	1.03	1.12	1	1.03	1.03	1	1	1	1	1.14	1.06	1	1	1.02	1.03	1	1	1.13	1	1	1.04	1	1.06	1.05	1.04	1	1	1	1	1	1	1	1.05	1	1.02	1	1
	BLAG01001298	0.81	0.88	1.12	0.94	0.72	0.91	0.72	1.11	0.81	0.81	0.97	0.81	0.8	0.82	0.77	0.73	0.92	0.79	0.75	0.92	0.75	0.84	0.72	0.72	0.77	0.75	0.74	0.82	0.76	0.72	0.85	0.8	1	0.98	1.05	0.8	0.76	1.07	0.82	0.8	0.86	0.79	0.93	0.75	0.73	0.76	0.77	0.77
	BLAG01001299	1.02	1.04	1.02	1.04	1	1.05	1	1	1.13	1.09	1	1.03	1.06	1	1	1.08	1	1.1	1	1.14	1.09	1	1.02	1	1	1	1	1	1.06	1.08	1	1	1	1	1	1	1	1	1	1	1	1	1	1.05	1	1	1	1
	BLAG01001300	1.1	1.16	1	1.07	1	1	1	1.43	1	1.09	1	1.09	1.09	1.03	1.02	1.32	1	1.15	1.43	1	1	1	1	1	1	1.05	1.01	1.15	1	1	1	1.04	1	1	1.03	1.05	1	1	1	1.25	1.06	1	1.45	1.05	1	1	1.03	1.03
	BLAG01001301	1	1	1	1.01	1	1	1	1	1	1	1	1	1.06	1	1	1.01	1	1	1	1	1	1	1	1	1	1.01	1.01	1	1	1	1.11	1	1	1	1	1	1	1	1	1.12	1.06	1	1	1.05	1.03	1	1	1
	BLAG01001302	1	1.01	1	1	1	1	1	1	1	1	1	1	1	1	1	1	1	1	1.05	1	1	1	1	1	1	1.01	1	1	1	1	1	1	1	1	1	1	1	1	1	1	1	1	1	1	1	1	1	1
	BLAG01001303	1	1	1	1.01	1	1	1	1.11	1	1	1	1	1	1	1	1	1	1	1	1	1	1	1.02	1	1	1	1.02	1	1	1	1	1	1	1	1	1	1	1	1	1	1	1	1	1	1	1.02	1	1
	BLAG01001304	1.86	1.26	1.68	1.51	1.04	1.47	1.02	0.78	0.81	0.94	1.17	1.25	1.1	0.9	0.98	1.07	0.82	1.13	1.18	1.27	0.94	0.75	0.98	1.01	1.14	1.14	1.11	0.76	0.83	1.18	1.33	1.22	0.64	0.94	0.84	1.15	1.17	0.96	1.2	1.19	1.02	1.17	0.83	1.13	1.39	0.96	1.25	1.04
	BLAG01001305	0.72	0.76	0.67	0.78	0.93	0.66	0.66	0.73	0.74	0.74	0.77	0.74	0.8	0.68	0.74	0.68	0.75	0.72	0.69	0.66	0.66	0.79	0.69	0.68	0.7	0.71	0.7	0.78	0.7	0.81	0.73	0.66	0.74	0.81	0.68	0.71	0.7	0.82	0.76	0.74	0.79	0.66	0.76	0.87	0.71	0.68	0.68	0.66
	BLAG01001306	1.04	1.03	0.95	1	0.82	0.91	0.82	0.91	0.82	0.9	0.94	1.04	1.07	0.82	0.82	0.84	0.82	0.86	0.82	1.06	1.06	0.82	0.85	0.88	0.86	0.89	0.95	1.13	0.87	0.88	0.88	0.89	0.93	0.91	0.92	1.27	0.98	0.82	0.82	1.08	0.82	0.9	1.27	0.94	1.14	1.04	0.92	1.07
	BLAG01001307	1.17	1.12	1.09	1.19	1	1.11	1	1	1	1.03	1.18	1	1.06	1	1.02	1.1	1	1.13	1	1	1.05	1	1.15	1.2	1.06	1.07	1.04	1	1	1	1.21	1.12	1	1	1.03	1.03	1.06	1	1	1.12	1.06	1	1	1	1	1.04	1	1.06
	BLAG01001308	1	1	1	1	1	1	1.12	1	1	1.03	1	1	1	1.03	1	1.01	1	1	1	1	1	1	1	1.04	1	1	1	1	1	1	1	1	1	1	1	1	1	1	1	1	1.06	1	1	1	1	1	1	1
	BLAG01001309	0.99	1.03	0.97	1.02	0.97	0.97	0.97	0.97	0.97	1.03	0.97	0.97	0.97	1	0.98	0.98	0.97	1.04	0.97	0.97	0.97	0.97	0.97	0.97	1.04	0.98	0.99	0.97	1.03	0.97	1	0.97	0.97	1.02	1.05	0.99	0.97	1.2	0.97	0.97	0.97	0.97	1.11	0.97	1	1	1	1.04
	BLAG01001310	1.11	1.08	0.98	1.02	0.96	1.01	0.96	1.06	1.08	1.07	0.96	1.07	0.96	0.99	1.08	1.01	0.96	1.05	0.96	1.32	0.96	1.01	1.06	1.09	1.03	1.01	1.03	0.96	1.08	0.96	1.03	1	0.96	1.04	1.07	1.06	1.01	1.19	0.96	0.96	1.12	0.96	0.96	1.1	1.11	1	1.04	1.11
	BLAG01001311	1.06	1.07	1.08	1.03	1	1	1	1	1	1.03	1	1	1.12	1.03	1.02	1.2	1	1.05	1.05	1	1.05	1.11	1.1	1.04	1.13	1.02	1.05	1.28	1	1	1.19	1.04	1	1.11	1.03	1	1.09	1	1.15	1.25	1.13	1.1	1	1	1.14	1.05	1.06	1.03
	BLAG01001312	1.1	1.06	1.14	1.25	1	1.14	1.3	1.11	1.13	1.06	1	1.27	1.12	1	1	1.07	1.14	1.05	1.21	1.14	1.27	1	1.07	1	1.04	1.12	1.1	1.15	1	1.08	1.28	1.22	1	1.09	1.03	1.13	1	1	1.24	1	1	1.19	1	1	1	1	1	1.06
	BLAG01001313	1	1.01	1	1	1	1	1	1	1	1	1	1	1	1.03	1	1	1	1	1	1	1	1	1	1	1	1	1	1.31	1.06	1	1	1	1	1	1	1	1	1	1	1	1	1	1	1	1	1	1	1.03
	BLAG01001315	1	1	1	1.02	1	1	1	1	1	1	1	1	1	1	1	1.01	1	1	1	1	1	1	1	1	1.02	1	1	1	1.06	1	1	1	1	1	1	1	1	1	1	1	1	1	1	1.05	1	1	1	1
	BLAG01001316	0.85	0.88	1.63	1.59	0.84	0.97	1.1	1.39	0.78	1.63	1.66	1.52	1.24	0.72	0.74	1.05	0.99	0.8	0.96	1.1	0.98	0.73	0.76	0.82	0.82	0.76	0.91	0.82	1.5	1.11	1.98	1.26	0.7	1.8	0.76	0.97	1	1.39	1.34	1.55	0.88	1.24	0.86	1.12	0.98	0.86	1.01	0.99
	BLAG01001317	1.11	1.04	1	1.03	1.2	1	1	1.11	1	1	1.09	1.06	1	1.03	1.02	1.03	1.28	1.1	1.09	1	1.09	1.06	1.02	1	1.02	1.03	1.01	1.19	1.06	1.15	1.09	1.08	1	1.06	1.03	1	1	1	1	1	1.17	1.15	1.15	1	1.02	1.02	1	1
	BLAG01001321	1	1	1.02	1	1	1	1	1	1	1	1	1	1	1	1	1	1	1	1	1	1	1	1	1	1	1	1	1	1	1	1	1	1	1	1	1	1	1	1	1	1	1	1	1.05	1	1	1	1
	BLAG01001322	1.16	1.82	1.2	1.15	1.23	0.93	0.85	0.91	0.69	1.12	1.05	0.79	1.04	0.83	1.32	1.57	0.68	0.86	1.08	1.58	1.04	0.79	2.07	1.95	1.17	1.64	1.38	0.79	1.44	0.78	1.5	1.55	0.44	1.13	1.65	1.62	1.55	1.07	1.04	1.49	1.27	0.98	1.42	1.33	1.55	1.81	1.42	1.51
	BLAG01001323	1.06	1.03	1.07	1.04	1	1.05	1	1	1	1.03	1.09	1	1.12	1.03	1.05	1.03	1	1.1	1.05	1	1	1.11	1.02	1.04	1.04	1.03	1.05	1.09	1	1.23	1.04	1.12	1	1	1.09	1.07	1.12	1	1	1	1	1	1.15	1.13	1.03	1.1	1.08	1
	BLAG01001325	1	1	1	1	1	1	1.12	1.11	1	1	1	1.03	1	1	1.04	1	1	1	1	1	1	1.06	1	1	1.02	1	1	1.09	1	1	1	1	1	1	1	1	1	1	1	1	1	1.1	1	1	1	1	1	1
	BLAG01001327	1.1	1.01	1	1.1	0.93	1	0.93	0.93	1.05	0.96	0.93	0.93	1.04	1.17	1.02	1.03	1.05	0.97	1.12	1.06	0.97	0.93	1.04	1.09	1.01	0.97	1.06	0.93	1.04	1.04	1.05	1	0.93	0.98	1.01	1.02	0.98	0.93	0.93	0.93	0.99	1.02	0.93	0.97	0.99	0.94	0.98	0.97
	BLAG01001328	1	1	1	1	1	1.05	1	1	1	1	1	1	1	1	1	1.01	1	1	1	1	1.05	1	1	1	1.02	1.01	1	1	1	1.08	1	1	1	1	1	1	1	1	1	1	1.06	1	1	1	1	1	1	1
	BLAG01001329	1.02	1.01	1	1.03	1	1	1	1	1	1	1.09	1	1	1	1	1.03	1.14	1	1	1	1	1	1	1.04	1	1	1.02	1	1.06	1	1.04	1.04	1	1	1	1	1	1	1	1	1	1	1	1	1	1	1.03	1
	BLAG01001330	1.18	1.38	1.18	1.16	0.95	0.9	0.79	0.96	0.9	1.06	1.05	0.82	1.13	0.94	1.04	1.35	1.12	1.03	1.08	1.6	1.02	1.03	1.66	1.09	1.46	1.26	1.12	1.21	1.1	0.98	1.2	1.29	0.9	1.13	1.46	1.27	1.02	1.3	0.91	1.69	1	1.12	1.35	1.04	1.18	1.28	1.24	1.37
	BLAG01001332	1.09	1	1.06	1.01	1.16	1	0.88	0.97	0.88	1.07	0.96	0.98	1.15	1.02	1.01	1.03	1	1.09	1.16	1.21	0.88	0.88	0.99	0.98	0.96	0.95	1.02	1.29	1.14	0.95	1.34	1.04	0.99	0.98	1.13	1.03	1.14	0.88	1.14	1.09	1.08	0.96	1.14	0.97	1.05	1.05	1.18	1.15
	BLAG01001333	1	1	1.05	1.01	1	1	1	1	1	1.03	1	1	1	1	1.03	1	1	1	1	1	1	1	1	1	1	1	1.02	1.09	1.06	1	1	1	1	1	1	1	1	1	1	1	1	1	1	1	1	1	1	1
	BLAG01001334	1.04	1	1.02	1.05	1	1.05	1	1.11	1	1.11	1	1.09	1	1.03	1.07	1.04	1	1	1	1	1.09	1	1	1.08	1.02	1.02	1.01	1	1	1	1.09	1.04	1.13	1.11	1.03	1	1.03	1	1	1	1	1	1	1.05	1.02	1.02	1	1
	BLAG01001335	1	1	1	1	1	1	1	1	1	1	1	1	1	1	1.02	1	1	1	1	1	1	1	1	1	1	1	1	1	1	1	1	1	1	1	1	1	1	1	1	1	1	1	1	1	1	1	1	1
	BLAG01001337	1.04	1.02	1.04	1.03	1	1.08	1.23	1	1	1.09	1.14	1.09	1.25	1.09	1.05	1.03	1	1.13	1.05	1	1.05	1.06	1.02	1	1.04	1.05	1.01	1	1	1.08	1.07	1	1	1.09	1.07	1	1.1	1	1	1	1.06	1.15	1	1.1	1.08	1.04	1.03	1.15
	BLAG01001338	1	1.07	0.97	1.01	0.93	0.93	1.03	1.13	1.12	1.06	0.93	0.98	1.15	1.04	1.09	1	0.93	0.93	1.01	0.93	1.1	0.98	0.97	1	0.95	1.07	1.07	1.01	1.08	0.93	1.1	1.14	0.93	1.14	0.99	1.11	1.05	1.15	1.07	1.46	0.93	0.93	0.93	1.02	1.02	0.97	1.09	0.98
	BLAG01001339	1.02	1	1	1	1	1	1	1	1	1	1	1.05	1	1.03	1	1	1	1	1.07	1	1	1.06	1	1.04	1	1.01	1	1	1	1	1	1	1	1	1	1	1	1	1	1	1	1	1	1	1.02	1	1	1
	BLAG01001340	1.05	0.94	1.09	1	1.17	1.35	1.58	1.28	1.22	1.09	1.1	1.16	1.4	1.05	0.93	0.9	0.95	1.03	0.91	1.32	1.15	1.02	0.96	1	0.98	1.17	1.01	1.3	1.6	0.93	1.1	1.23	0.83	1.07	1.02	0.98	1.18	1.03	1.03	1.25	0.89	1.68	1.03	1.29	1.08	0.96	1.14	1.13
	BLAG01001341	2.67	2.55	2.92	3.12	2.13	2.75	1.62	2	2.78	2.63	2.68	2.78	2.84	1.08	1.5	1.56	1.44	1.27	1.64	1.31	1.46	1.78	2.03	2.42	1.58	1.98	2.02	0.93	2.08	2.23	2.2	2.28	0.44	2.04	1.79	2.04	1.69	1.32	1.16	1.79	1.52	1.44	2.02	2	1.63	2.03	2.01	2.13
	BLAG01001342	1.1	1.25	1.35	1.17	1.5	1.07	1.06	1.19	1.49	1.21	1.51	1.38	1.46	1.23	1.07	1.07	1.29	1.05	1.02	1.57	1.04	1.13	1.15	1.06	1.1	1.23	1.12	1.55	1.22	1.19	1.15	1.11	0.86	1.2	1.1	1.03	1.11	1.49	1.25	0.96	1	1.28	1.32	1.2	1.01	1.04	1.17	1.09
	BLAG01001343	1.16	1.02	0.97	1.02	0.95	0.95	1.06	1.05	0.95	1.07	1.03	1	1.06	1.05	1.05	1.12	1.08	0.95	0.99	1.17	1.04	1.16	1.01	1.06	1.03	1.01	1.07	0.95	0.95	1.06	1.07	0.99	0.95	0.95	1.09	1.02	1	0.95	0.95	0.95	0.95	0.95	0.95	1	1.08	0.96	1.01	1.01
	BLAG01001344	1	1.01	1	1	1	1	1	1	1	1.03	1	1.03	1	1.03	1	1.01	1	1	1	1	1	1	1	1	1	1	1	1	1.06	1	1	1	1	1	1	1	1	1	1	1	1	1	1	1	1	1	1	1
	BLAG01001345	1.02	1.02	1	1.04	1	1	1	1.28	1	1.03	1	1	1.06	1.03	1.02	1.01	1	1	1.05	1	1.07	1	1	1.04	1	1.04	1.04	1.09	1.06	1.08	1.04	1.04	1.13	1.06	1	1	1	1	1	1	1	1	1	1.05	1	1.03	1	1.03
	BLAG01001346	1.11	0.99	1.08	1.3	1.26	0.89	1.02	1.01	1.19	1.13	1	1.15	1	0.73	0.77	1.22	1.14	1.48	1.56	1.19	1.15	1.01	1.2	1.02	1.05	1.16	1.63	0.9	0.9	0.88	1.2	0.95	0.49	0.82	0.83	0.93	0.99	0.65	0.57	0.96	1.03	0.65	0.63	0.9	1.02	1.08	0.77	0.8
	BLAG01001347	1	1.01	1.02	1.02	1	1	1	1.21	1	1.03	1	1	1	1.03	1	1.01	1	1.05	1	1	1.05	1	1.02	1.06	1	1.01	1.02	1	1	1	1.06	1	1	1.06	1.03	1.05	1	1	1	1	1	1	1	1	1	1.03	1	1
	BLAG01001348	1.5	1.23	1.38	1.58	1.27	1.8	1.82	1.35	1.37	1.61	1.45	1.79	1.47	1.19	1.23	1.26	1.66	1.56	1.6	1.65	1.8	1.63	1.22	1.52	1.57	1.3	1.63	1.51	1.4	2.35	1.43	1.37	0.9	1.29	1.21	1.36	1.42	1.34	1.31	1.01	1.53	1.16	1.21	1.16	1.29	1.18	1.3	1.16
	BLAG01001349	1.08	1.22	1.11	1.18	1.18	0.9	0.66	1.09	0.43	1.14	0.71	0.76	1.09	1	1.24	1.14	0.99	0.89	1.07	1.17	1.11	0.75	1.56	1.22	1.49	1.41	1.16	0.9	0.94	0.88	1.35	1.25	0.52	1.27	2.02	1.52	1.53	1.34	1.23	1.2	1.15	0.79	1.24	1.59	1.53	2.04	1.72	2.35
	BLAG01001350	0.99	1.01	1.01	1	0.99	0.99	0.99	1.2	1.11	0.99	0.99	1.05	0.99	1.02	1.06	1.04	0.99	1.04	1.08	1.13	0.99	1.04	1.02	0.99	1.04	1.06	1	0.99	1.05	0.99	1.02	0.99	0.99	1.15	1.12	1.05	1.1	1.23	1.53	0.99	0.99	0.99	1.13	1.04	1.04	1	0.99	0.99
	BLAG01001351	1.04	1.06	1.11	1.01	1	1.05	1	1	1	1	1	1.08	1.09	1	1.02	1.02	1.22	1.08	1	1	1	1.06	1.07	1.19	1.04	1.04	1.06	1	1	1	1.04	1.12	1	1.06	1	1.05	1	1.24	1	1.19	1	1.1	1.15	1	1	1.03	1.13	1
	BLAG01001352	1.22	1.13	1.1	1.08	0.91	0.91	0.91	1.01	1.15	1.03	1.12	1.04	1	1.07	1.35	1.13	0.91	1.07	1.08	1.04	1.11	1.17	1.22	1.41	1.18	1.2	1.13	1	1.4	1.19	1.21	1.05	1.15	0.99	1.13	1.28	1.44	0.91	0.91	1.14	1.35	1	1.05	1	1.35	1.52	1.12	1
	BLAG01001353	1	1	1	1	1	1	1.12	1	1	1	1	1	1	1	1.02	1	1	1	1	1	1	1.06	1.02	1	1	1.01	1.01	1.09	1	1.08	1	1	1	1	1.03	1	1	1	1	1	1	1	1	1.05	1	1	1.05	1.03
	BLAG01001355	1	1	1	1	1	1	1	1	1	1	1	1.03	1.06	1	1	1.01	1	1	1	1	1	1	1.03	1.04	1	1.02	1.02	1.09	1	1	1.07	1.04	1	1	1.03	1	1	1	1	1.19	1	1	1	1	1	1	1.03	1
	BLAG01001356	0.94	0.96	0.97	0.94	0.94	1	0.94	0.94	0.94	0.97	0.94	0.94	0.94	0.94	0.94	0.94	0.94	0.94	0.94	0.94	0.99	0.94	0.99	0.98	0.99	1	0.94	0.94	1.1	1.02	1.14	1.04	0.94	1.13	1.03	1.14	1.11	1.17	1.32	1.13	1.19	1.04	1.09	1.09	1.19	1	1.32	1.28
	BLAG01001357	1.23	1.49	1.23	1.19	0.81	1.13	0.83	0.82	0.9	0.96	1.05	0.89	1.01	0.98	1.2	1.39	1.1	1.13	1.16	1.38	0.98	1.15	1.8	1.67	1.72	1.74	1.34	1.05	1.12	0.96	1.33	1.44	0.67	1.18	1.73	1.25	1.63	1.62	0.83	1.01	1.03	1.18	1.36	1.4	1.55	1.88	1.42	1.18
	BLAG01001358	1.86	1.82	1.94	1.62	0.79	1.25	0.78	1.04	1.14	1.23	0.93	1.08	1.23	1.06	2.02	1.7	0.67	1	1.08	1.2	0.93	1.29	1.99	2.14	1.99	1.92	1.62	0.76	1.18	0.8	1.51	1.53	0.44	1.31	2.08	2.03	1.91	0.6	0.83	1.37	1.53	1	0.97	1.25	1.79	2.4	1.96	1.96
	BLAG01001359	1.04	1.09	1.15	1.12	0.95	1.18	1.06	1.05	0.95	1.19	1.17	1.04	1.12	1.01	0.96	0.99	0.95	0.95	0.95	1.16	1.08	1	1.07	1.02	0.97	1.09	1.08	0.95	1.07	1.06	1.05	1.1	1.07	0.95	1.01	1.08	1	0.95	0.95	0.95	1.04	1.04	0.95	1.07	1.04	1.06	0.98	1.03
	BLAG01001360	1.2	1.02	1.25	1.11	0.99	1.09	1.11	0.91	0.82	0.92	0.97	1.08	1.08	1.17	1.01	1.08	1.05	1.19	1	1.06	1.02	1.01	1.06	1.26	1.06	1.02	1.08	0.98	0.98	1.01	1.17	1	0.82	1.3	1.34	1.25	1.32	1.56	1.07	1.24	1.45	1.31	1.2	0.86	1.3	1.13	1.44	1.43
	BLAG01001361	1	1.02	1	1.01	1	1.05	1	1	1	1.03	1	1.03	1	1	1.04	1	1	1	1	1	1	1	1	1	1	1	1.01	1	1.06	1	1	1	1	1	1.07	1	1	1	1	1	1	1.1	1	1	1	1	1	1
	BLAG01001362	1.04	1.01	1	1.01	1	1.05	1	1	1	1.03	1	1.03	1	1	1	1.05	1	1	1	1	1	1	1	1.04	1	1	1	1	1	1.08	1.04	1.04	1	1	1	1	1	1	1	1	1.13	1	1	1	1.03	1.05	1.05	1
	BLAG01001363	1.02	1.03	1.25	1.1	0.91	1.04	1.12	1.01	1.03	1.06	0.91	1.09	0.91	1.03	0.98	1	0.91	1.07	1.04	1.18	0.91	0.91	1.2	1.21	1.15	1.02	1.09	1.08	0.97	1.05	1.21	1.22	1.03	0.96	1.04	1.07	1.09	0.91	0.91	0.91	0.91	0.91	1.19	1.05	0.94	0.98	0.94	1.05
	BLAG01001364	0.96	1.1	1.09	0.98	0.99	0.87	0.83	0.83	0.93	0.91	0.83	0.95	0.97	0.87	1.12	1.29	1.12	0.95	0.96	0.95	1.11	0.99	1.39	1.27	1.34	1.09	1.17	0.9	1.04	1.15	1.25	1.3	0.93	0.97	1.13	0.96	1.14	1.23	1.08	1.28	1.04	1.07	0.95	1.06	1.24	1.27	1.14	1.23
	BLAG01001366	1.16	1.49	1.08	0.76	1.75	0.87	0.96	0.77	0.8	0.88	0.79	0.88	1.07	1.02	1.38	1.27	1.03	0.81	0.88	1.5	1	1.16	2.47	1.11	1.48	3.11	1.33	1.14	1.39	2.25	2.36	1.1	0.65	2.29	3.1	3.46	2.57	1.09	1.33	1.57	1.13	1.56	0.93	2.03	1.88	3.76	1.6	1.53
	BLAG01001367	1.28	1.45	1.08	1.12	1.85	0.85	0.85	1.03	1.07	1.09	0.97	0.85	1.27	1.61	4.31	1.94	1.08	0.93	1.21	0.85	2.34	1.04	1.74	1.36	1.8	2.92	2.32	1.16	1.23	0.85	1	1.31	0.96	1.14	1.07	1.66	1.14	0.85	0.97	1.06	0.9	1.01	0.97	1.07	1.28	1.35	0.99	1.09
	BLAG01001368	1.16	1.16	1.09	1.03	0.88	0.93	0.98	0.88	0.88	1.16	1.01	1.03	1.04	1.15	1.15	1.25	1.08	1.06	0.92	1.01	0.99	1.06	1.2	1.02	1.04	1.14	1.05	1.1	1.23	0.95	1.18	0.99	0.88	1.03	1.35	1.04	1.11	0.88	1.02	1.33	0.94	0.88	1.15	0.95	1.02	1.14	1.04	0.96
	BLAG01001369	1.06	1.18	1.18	1.02	1.41	1.33	1.33	1.4	0.91	0.95	1.05	1.03	1.12	1.12	1.16	1.27	1.12	1.25	1.16	1.14	1.04	1.09	1.38	1.26	1.43	1.23	1.33	1.3	1.34	1.03	1.44	1.32	0.72	1.31	1.52	1.29	1.26	1.25	1.44	0.99	1.32	1.19	1.58	1.16	1.42	1.4	1.11	1.41
	BLAG01001370	1	1.02	1.02	1	1	1.05	1	1	1	1.03	1	1	1	1	1.02	1.05	1	1.05	1	1	1	1	1.02	1	1	1.01	1.01	1	1	1	1.06	1	1	1.06	1.03	1	1	1	1	1	1	1	1	1	1	1	1.09	1.03
	BLAG01001371	1.02	1.01	1.03	1	1	1	1	1	1	1.03	1	1	1	1	1	1	1	1	1	1	1	1	1	1	1	1	1	1	1	1	1	1	1	1	1	1	1	1	1	1	1	1	1	1.05	1	1	1	1
	BLAG01001372	1	1.02	1.03	1.06	1	1.05	1.12	1	1.13	1.03	1	1	1	1.07	1.1	1.01	1	1.08	1.05	1	1.07	1	1.03	1	1.08	1.02	1.04	1	1	1.15	1.04	1	1	1	1	1.12	1.13	1	1	1	1	1	1	1.13	1.07	1.05	1.06	1.03
	BLAG01001373	1	1.04	1.04	1.03	1.2	1	1.23	1.11	1	1.08	1	1.03	1.06	1.03	1.07	1.01	1	1.1	1	1	1	1	1.02	1.04	1.07	1	1.06	1.09	1	1	1.17	1	1	1.06	1.07	1	1.03	1	1	1	1	1	1	1	1.05	1.03	1	1.03
	BLAG01001374	1	1	1.02	1	1	1	1	1	1	1.03	1	1	1	1	1	1	1	1.05	1	1	1	1	1	1	1.02	1	1	1	1	1	1.06	1	1	1	1	1	1	1	1	1	1	1	1	1.08	1	1	1.03	1
	BLAG01001375	1	1	1	1	1	1.11	1.12	1.17	1	1	1	1.03	1	1.03	1.02	1.01	1	1.05	1.12	1	1.12	1	1	1	1.02	1.01	1.04	1.09	1	1	1.04	1	1	1	1	1	1	1	1	1	1	1	1	1	1.02	1.02	1	1
	BLAG01001378	1	1.01	1.09	1.03	1	1	1	1.11	1	1	1	1	1	1.08	1.15	1.05	1	1.05	1.05	1	1	1	1.1	1	1.1	1.13	1.08	1	1.06	1.08	1	1.04	1	1	1	1.1	1	1	1.15	1	1.06	1.19	1	1.1	1.05	1.07	1	1.09
	BLAG01001379	1	1	1	1	1	1	1	1	1	1.03	1	1	1	1	1	1	1	1.05	1	1	1	1	1	1	1	1.01	1	1	1	1	1	1	1	1	1	1	1	1	1	1	1	1	1	1	1	1.03	1	1
	BLAG01001382	1.09	1.01	1.11	1.07	1	1.05	1	1.11	1.26	1.06	1	1.03	1.06	1.03	1.07	1.05	1	1.1	1.05	1	1.05	1	1.06	1.08	1.08	1.11	1.09	1	1.06	1.15	1.04	1.1	1	1.06	1.09	1.12	1.06	1	1	1	1.06	1	1.15	1.08	1.1	1.07	1.09	1.08
	BLAG01001383	0.67	0.75	0.74	0.68	0.76	0.82	0.95	0.82	0.66	0.64	0.62	1.04	0.9	0.65	0.71	0.71	1.26	0.85	0.73	0.69	0.8	0.91	0.69	0.82	0.68	0.81	0.81	0.91	0.86	0.71	0.85	0.77	0.46	0.8	0.51	0.72	0.82	0.72	1.2	0.67	0.66	0.85	0.77	0.7	0.62	0.79	0.6	0.59
	BLAG01001384	1.17	1.4	1.54	1.47	1.08	1.02	1.38	1.03	0.68	0.85	1.2	1.09	0.87	1.01	1.57	1.26	1.75	1.06	1.14	0.81	0.93	1.23	1.52	1.3	1.19	1.26	1.38	0.9	0.94	0.88	1.52	1.14	0.53	0.76	1.08	1.25	1.31	1	0.72	0.86	1.23	0.88	0.6	0.81	1.08	1.29	1.31	1.25
	BLAG01001385	1.03	1.02	1.11	1.01	1	1	1	1	1	1.09	1	1.03	1.06	1	1	1.07	1.28	1.24	1.09	1	1	1	1.02	1.08	1	1.02	1.04	1.09	1.06	1	1	1	1	1	1	1.03	1	1	1	1	1	1.19	1	1	1.02	1.02	1	1
	BLAG01001386	1.08	1.01	1.11	1.01	1	1	1	1	1	1	1	1.06	1.12	1	1.04	1	1	1	1	1.14	1.05	1.06	1.03	1	1	1.04	1.01	1.09	1	1	1	1.08	1	1	1	1.04	1.06	1	1	1	1.06	1	1.15	1	1	1	1.12	1.12
	BLAG01001387	1.17	1.11	1.39	1.11	2.07	1.36	1.35	1.79	2.02	1.8	1.3	1.3	1.33	1.26	1.04	1.14	1.04	1.42	1.41	1.6	1.56	1.47	1.08	1.39	1.51	1.12	1.25	1.26	1.91	1.31	1.16	1.39	0.7	1.23	1.23	1.34	1.39	1.32	1.41	1.58	1.36	1.67	1.41	1.42	1.25	1.09	1.44	1.13
	BLAG01001388	0.98	0.96	1.05	1.02	0.77	0.84	0.77	0.84	0.84	0.9	0.84	0.91	0.84	0.74	1.08	0.82	0.75	0.65	0.76	1.2	1.06	0.83	1.02	0.93	1.07	1.14	0.89	0.99	0.88	1.04	0.98	0.74	0.53	1.1	1.31	1.3	1.32	1.61	0.85	0.95	0.94	0.87	0.68	1.17	1.05	1.62	1.08	1.38
	BLAG01001389	3.87	2.46	3.6	2.65	1.43	2.59	0.99	1.41	2.14	1.35	1.78	1.88	1.81	1.86	2.88	3.29	1.21	2.24	1.68	1.9	1.3	2.17	3.3	3.79	3.82	2.23	2.67	1.42	1.38	1.96	1.81	2.54	0.56	2.86	2.15	3.95	4.9	2.04	1.21	2.26	4.05	2.45	1.96	1.8	5.24	2.64	4.74	3.3
	BLAG01001390	1.1	1.08	1	1.05	1.2	1	1	1	1	1.06	1	1.06	1.12	1.42	1.37	1.19	1.14	1.2	1.29	1.14	1.05	1.87	1.2	1.26	1.48	1.16	1.4	1	1.06	1.15	1.04	1.04	1	1	1.07	1.04	1.45	1	1.15	1.12	1.06	1.29	1.3	1.28	1.28	1.28	1.06	1.12
	BLAG01001391	1.06	0.95	1.09	1.11	0.89	0.99	0.83	0.67	1.12	0.96	0.92	1.01	1.39	1.27	1.39	0.93	0.77	0.92	1.17	1.23	0.92	1.25	1.12	1.11	1.32	1.11	1.25	0.84	1.04	0.93	1.13	0.98	0.67	1.02	1.12	1.16	1.12	0.84	1.2	1.15	1.07	0.84	0.98	1.04	1.2	1.04	1.07	1.08
	BLAG01001392	0.9	0.91	0.9	0.93	0.9	0.9	0.9	1	0.9	0.96	0.98	0.93	0.96	0.9	0.92	0.9	0.9	0.9	0.9	0.9	0.95	0.95	0.9	0.9	0.9	0.93	0.9	1.2	0.9	0.97	0.9	0.9	0.9	0.95	0.93	0.9	0.9	0.9	0.9	0.9	0.96	0.99	0.9	0.95	0.92	0.95	0.93	0.93
	BLAG01001393	1.02	1.04	1.09	1.05	1	1	1	1	1	1.08	1.09	1.2	1	1	1.02	1	1	1	1	1.14	1.05	1	1.02	1	1.06	1.02	1.01	1	1.16	1	1.04	1.04	1	1	1	1.03	1	1	1	1	1	1	1	1.05	1.03	1.02	1	1
	BLAG01001394	1.04	1.06	1.07	1.05	1	1.05	1	1.11	1.2	1.13	1.09	1.09	1.09	1	1	1.04	1.14	1.05	1	1	1.05	1.11	1.02	1	1.04	1.02	1.02	1	1.06	1	1.04	1.06	1	1	1.07	1.07	1	1	1	1	1	1	1	1	1	1	1.03	1
	BLAG01001395	1.01	1.03	1.06	1.04	1.13	1.04	0.94	1.2	1.06	1.04	1.33	0.97	0.94	0.97	1	1.01	0.94	1.1	1.03	0.94	1.07	0.99	1.01	1.11	0.97	1.04	1.04	1.03	1	1.3	1.18	1.13	0.94	1.04	1	0.96	0.94	1.4	1.22	1.05	1	0.94	1.08	1.08	1.07	1.05	0.97	0.97
	BLAG01001396	1.11	1.11	1.4	1.12	1.46	1.14	1.29	1.16	1.2	1.02	1.04	1.23	1.07	1.63	1.26	1.04	0.96	1.22	0.96	1.23	1	1.26	1.17	1.18	1.14	1.12	1.14	0.96	1.17	1.03	1.06	1.03	0.96	1.06	1.09	1.18	1.06	1.19	0.96	0.96	1.21	1.14	1.1	1.15	1.08	1.15	1.17	1.16
	BLAG01001397	1.6	2.03	2	2.35	1.38	2.6	2.15	2.57	1.3	1.85	2.42	2.71	1.91	1.86	1.81	1.2	1.27	1.25	1.08	1.49	1.59	2.32	1.75	1.64	2.21	1.49	1.31	1.61	1.42	1.74	1.65	1.6	0.95	0.92	1.23	1.04	1	1.42	1.16	1.23	1.08	1.49	0.86	1	1.43	1.23	1.33	1.23
	BLAG01001398	0.89	0.99	0.94	0.98	0.89	0.82	1	0.98	0.84	0.95	1.08	0.83	0.86	0.86	0.93	1.22	0.85	1	1.08	0.85	0.99	0.95	1.16	0.91	1.05	1.13	0.88	0.95	1.29	1.01	1.1	1.06	0.74	1.68	1.21	1.31	1.18	1.11	1.27	1.27	1.09	1.08	0.85	1.33	1.12	1.05	0.97	1.1
	BLAG01001399	1.26	1.06	1.12	1.09	0.95	1.03	0.95	1.05	1.08	1	0.95	1.07	1.1	1.17	1.38	1.15	1.3	1.19	1.22	1.09	1	1.01	1.27	0.95	1.19	1.07	1.04	0.95	1.27	1.03	1.26	1.25	0.95	1.01	1.02	1.13	1.06	0.95	1.39	1.31	1.37	1.04	1.18	1.2	1.21	1.09	1.18	1.38
	BLAG01001400	1.23	1.14	1.2	1.13	0.73	0.99	0.93	0.8	0.76	0.95	1.04	0.75	1.27	0.75	1.11	1.38	1.12	1.19	1.17	0.92	0.92	0.74	1.29	1.04	1.13	1.26	1.27	1.04	1.11	1.04	1.3	1.35	0.61	1.05	1.18	1.13	1.2	1.3	0.61	0.8	1.11	1.09	0.98	0.81	1.17	1.23	1.17	1.52
	BLAG01001401	1	1	1	1	1	1	1	1	1	1	1	1	1	1	1.02	1	1	1.05	1	1	1	1	1	1	1	1	1	1	1	1	1	1	1	1	1	1.03	1	1.24	1.24	1	1	1	1	1.05	1	1	1	1
	BLAG01001403	1.11	1.02	1.02	0.92	0.9	0.95	0.9	0.9	0.9	1.03	0.9	0.98	1.12	0.93	1.03	1.01	1.02	0.94	1.07	0.9	1.25	0.9	0.95	1.04	1.02	1.12	1.12	0.9	1.07	1.11	1.1	1.09	0.9	0.9	0.96	0.97	0.9	0.9	0.9	1.12	0.99	0.9	0.9	1.02	1.01	0.99	0.9	1.04
	BLAG01001404	1.32	1.1	1.31	1.14	0.96	1.28	0.89	0.8	1.55	1.06	0.94	1.4	1.07	1.11	1.07	1.02	1.03	1.27	1.2	0.92	0.95	0.94	1.04	1.36	1.15	1.1	1.14	1.03	1.11	1.09	1.15	1.45	0.8	0.87	1.11	1	1.1	1.4	1.05	1.59	0.94	1	1.19	1.01	1.3	1.06	1.24	1.26
	BLAG01001405	1	1.01	1	1	1	1	1	1	1	1	1	1	1	1	1	1	1	1	1.05	1	1	1	1	1.04	1	1.01	1	1	1	1	1	1	1	1	1	1	1.03	1.24	1	1	1	1	1	1	1.02	1	1	1
	BLAG01001406	1	1.01	1	1	1	1	1	1	1	1	1	1	1	1	1	1.01	1	1	1	1	1	1	1	1	1	1.01	1	1.09	1	1	1	1	1	1	1	1	1	1	1	1	1	1	1	1	1	1	1	1
	BLAG01001407	1.04	1	1	1.03	1	1	1	1	1	1.06	1.09	1	1	1	1	1	1	1	1	1	1	1.09	1	1	1	1.05	1.01	1	1	1	1	1	1	1.06	1	1	1	1	1	1	1.06	1	1	1.05	1	1.03	1	1
	BLAG01001408	1	1	1	1.01	1	1	1	1	1	1	1	1	1	1	1.02	1	1	1	1.07	1	1	1	1	1	1	1	1	1	1	1	1	1	1	1	1	1	1	1	1	1	1.06	1.1	1.15	1	1	1	1	1
	BLAG01001409	1	1.03	1.04	1	1	1	1	1	1	1.03	1	1	1.06	1.03	1	1	1	1	1	1	1	1	1.02	1	1.06	1	1.01	1	1.06	1.08	1	1.04	1	1	1	1	1	1	1	1	1	1	1	1.05	1	1	1	1
	BLAG01001410	0.89	0.67	0.75	0.69	0.58	0.88	0.54	0.58	0.61	0.61	0.68	0.66	0.66	0.7	0.83	0.86	0.96	0.95	0.59	0.73	0.63	0.82	0.95	0.94	0.97	0.78	0.79	0.62	0.79	0.81	1	1.05	0.54	1.35	1.88	1.61	1.66	0.84	0.75	1.25	1.29	0.91	1.01	1.01	1.36	1.01	1.61	1.81
	BLAG01001412	1	1	1	1.03	1	1	1	1	1	1	1	1	1	1	1	1	1	1	1	1	1	1	1	1	1	1	1.01	1.15	1	1	1	1	1	1	1	1	1.06	1	1	1	1	1	1	1	1	1	1	1
	BLAG01001413	1.36	1.2	1.16	1.21	1.26	1.11	0.78	1.2	0.87	1.13	1.21	0.96	1.02	1.3	1.41	1.31	1.28	1.37	1.33	1	1.04	0.94	1.51	1.49	1.42	1.4	1.37	0.99	1.37	1	1.47	1.62	0.88	1.03	1.09	1.47	1.57	0.86	1.14	0.95	1.29	0.9	1.12	1.11	1.61	1.37	1.55	1.51
	BLAG01001415	1	1	1	1	1	1	1.12	1	1	1	1	1	1	1	1	1	1	1.05	1	1	1	1	1	1.04	1.02	1.01	1.01	1	1.13	1	1	1	1	1	1	1	1	1	1	1	1	1	1	1	1	1	1	1
	BLAG01001416	1.03	1	1	1.01	1	1.05	1	1	1	1	1	1	1	1	1	1	1	1	1	1	1	1	1	1	1	1	1	1	1	1	1	1	1	1	1.03	1	1	1.24	1	1	1	1	1	1	1	1.02	1.03	1
	BLAG01001417	0.71	1.6	0.91	1.19	0.59	0.53	0.51	0.56	0.58	1.1	1.03	0.63	1.11	0.54	0.6	1.1	0.58	0.63	0.76	0.41	0.55	0.63	1.21	1.01	0.75	0.8	0.58	0.46	1.13	0.64	1.13	1.28	0.44	1.15	1.72	1.28	1.18	0.92	0.92	0.91	0.67	0.66	0.74	1.19	1	1.17	0.99	1
	BLAG01001418	1.01	1	1	0.97	1.18	0.93	1.03	0.98	0.84	0.94	0.91	0.95	1.2	0.89	1.1	1	0.84	0.92	0.94	0.84	0.91	0.88	1.05	1.06	1.05	1.01	1.02	0.91	1	1.07	0.98	1.03	0.84	0.93	1.08	0.96	0.98	0.84	1.09	1.04	1.05	1	0.84	0.92	1.08	1.1	1.19	1.3
	BLAG01001419	1.02	1	1	1.03	1	1	1.12	1	1	1	1	1	1	1.07	1.04	1	1	1	1	1	1	1	1.03	1	1.02	1.03	1	1.09	1	1	1.07	1	1	1	1.1	1.04	1	1	1	1	1	1	1.24	1	1	1.08	1	1
	BLAG01001420	0.9	0.91	0.9	0.94	1.06	0.88	0.98	1.07	0.88	0.91	0.88	0.91	0.88	0.88	0.88	0.9	0.88	0.92	0.96	0.88	0.92	0.88	0.88	0.97	0.9	0.9	0.9	1.05	0.99	0.95	0.98	0.88	0.88	1.08	0.94	0.88	0.88	1.1	0.88	0.88	0.97	0.88	0.88	0.97	0.9	0.91	0.88	0.91
	BLAG01001421	1.05	1.06	1.06	1	0.89	0.99	0.99	1.08	1.36	0.97	0.89	1.15	1.08	1	0.97	1.04	1.01	0.98	0.89	1.02	1.15	0.99	1.06	1.07	1.05	1.03	1	0.97	1.06	0.96	0.95	1.11	0.89	1.12	1.16	1.05	1.03	1.11	1.02	1	1.12	1.2	0.89	0.96	1.02	1.01	1.08	1.17
	BLAG01001422	0.95	0.96	0.92	1.04	0.9	0.9	0.9	0.9	1.14	1	1.11	1.16	1.01	0.9	0.92	0.93	0.9	0.99	1.01	0.9	0.95	1.11	0.93	0.9	0.97	0.93	0.94	0.9	0.9	1.11	1	0.98	0.9	0.95	0.9	0.94	0.9	0.9	1.04	0.9	1.08	1.08	1.04	0.95	0.9	0.9	0.93	0.9
	BLAG01001423	1	1	1	1.01	1	1	1	1	1	1.03	1	1.03	1.06	1	1	1	1	1	1	1	1	1.06	1	1	1	1.02	1	1	1	1	1	1	1	1	1	1	1	1	1	1	1	1	1	1	1	1.02	1	1
	BLAG01001424	0.97	0.91	0.9	1	0.88	1.07	0.98	1.22	1.1	1.01	0.95	1.03	1.09	0.91	0.88	0.93	1	1.13	0.92	1	0.96	0.97	0.88	1	0.91	0.9	0.95	1.17	1.04	1.51	1.06	1	0.88	0.88	0.88	0.99	0.93	0.88	1.01	0.88	0.99	0.88	1.01	0.98	0.89	0.89	0.9	0.88
	BLAG01001425	1	1.02	1	1.01	1	1	1.12	1	1	1	1	1.03	1	1	1.02	1	1.14	1	1	1	1	1	1	1	1	1	1	1	1.13	1	1	1	1	1.14	1.03	1	1	1	1	1.12	1	1	1	1.1	1.02	1	1.03	1.05
	BLAG01001426	1	1	1.02	1	1	1	1	1	1	1	1	1	1	1	1	1	1	1	1	1	1	1	1	1	1	1	1	1	1	1	1	1	1	1	1	1.03	1	1	1	1	1	1	1	1	1.02	1	1	1
	BLAG01001427	1	1.01	1	1.02	1	1	1	1	1	1	1	1	1	1	1.02	1.01	1	1	1	1	1	1	1.03	1	1	1.01	1	1	1	1	1	1	1	1	1	1	1	1	1	1	1	1.1	1	1	1	1	1	1
	BLAG01001428	1.02	1	1.02	1	1	1	1	1	1	1	1	1	1.06	1	1	1	1	1	1	1	1	1	1	1	1	1.01	1	1.15	1	1	1	1.04	1	1	1	1	1	1	1	1	1	1	1	1	1	1	1	1
	BLAG01001429	1	0.97	0.93	1.05	1.08	0.99	1	0.9	0.9	1.07	0.9	1.28	0.95	0.93	0.96	1.24	1.22	1.21	1.06	1.23	0.9	0.99	1.09	1.09	1.14	1.03	1.05	1.15	0.95	0.9	1.02	1.17	1.01	1.18	1.19	1.18	1.15	1.11	1.17	1.23	1.19	1.24	1.03	1.17	1.38	1.13	1.21	1.27
	BLAG01001430	1	1.01	1	1	1.2	1	1.12	1.11	1	1.03	1.14	1	1.06	1	1	1.03	1	1.05	1	1	1.05	1	1	1	1	1.05	1.02	1	1	1	1	1	1	1	1	1	1	1	1	1.12	1	1	1.15	1	1.03	1	1	1.03
	BLAG01001432	1.19	1.03	1.27	1.15	1.48	1.12	0.84	1.09	1.41	1.12	0.93	1.54	0.98	0.92	1.33	1.12	0.96	1.49	1.29	1.08	0.86	0.97	0.96	1.13	1.01	0.99	1.25	1.04	1.08	1.42	1.1	1.26	0.75	0.99	0.82	1.25	0.93	1.43	0.87	0.75	1.1	0.9	0.98	1.01	1.03	0.98	1.23	1.07
	BLAG01001435	2	1.72	1.99	1.63	1.08	1.77	1.41	1.13	1.49	1.5	1.35	1.7	1.57	1.05	1.1	1.75	1.1	1.58	1.23	1.51	1.02	1.59	1.42	1.63	1.38	1.71	1.53	0.82	1.19	1.9	1.33	1.74	0.73	1.07	1.61	1.66	1.38	1.54	0.96	1.15	1.23	1.13	0.81	1.01	1.55	1.8	1.49	1.3
	BLAG01001436	1.04	1.03	1.03	1.08	1	1	1	1.11	1	1.06	1.09	1.03	1	1	1.05	1.01	1	1.05	1.05	1	1.09	1.22	1.09	1.12	1.02	1.02	1.05	1.09	1.06	1.08	1.04	1.1	1	1	1	1.03	1.03	1	1	1.12	1.06	1	1	1	1.02	1.05	1.03	1.03
	BLAG01001437	1	1	1	1	1.32	1	1	1	1	1	1	1	1	1	1	1	1	1	1	1	1	1	1	1	1	1	1.01	1	1	1	1	1	1	1	1	1	1	1	1	1	1	1	1.15	1	1.02	1	1	1.03
	BLAG01001438	1	1	1	1.02	1	1	1	1	1	1	1	1	1	1	1.02	1	1	1	1	1	1	1	1.02	1.04	1	1	1	1.09	1	1	1	1	1	1	1	1	1	1	1	1	1	1	1	1	1.06	1.02	1	1
	BLAG01001439	1	1	1	1	1	1	1	1	1	1	1	1	1	1	1	1.01	1	1.05	1	1	1	1	1	1	1	1	1	1	1	1.08	1	1	1	1	1	1	1	1	1	1	1	1	1.15	1.05	1	1	1	1
	BLAG01001440	1	1	1	1	1	1	1	1	1	1	1	1.05	1	1	1	1	1	1	1.05	1	1	1	1	1	1.02	1	1	1.15	1	1.08	1	1	1	1	1	1	1	1	1	1	1	1	1	1	1	1	1	1
	BLAG01001441	1.04	1.02	1.13	1.04	1	1.05	1	1	1.13	1	1	1.03	1.12	1	1.04	1.09	1	1.13	1.09	1	1	1	1.09	1.16	1.15	1.01	1.07	1	1	1.23	1.11	1.23	1	1.06	1.14	1.17	1.13	1.24	1.15	1.32	1.13	1	1	1.05	1.16	1.19	1.25	1.12
	BLAG01001443	1	1.04	1.02	1.03	1	1	1	1	1	1.03	1	1	1	1	1	1.03	1	1	1	1	1.05	1	1	1.04	1	1.02	1.02	1	1.06	1.15	1	1	1	1.06	1.07	1	1	1	1	1	1	1	1	1	1	1	1.03	1
	BLAG01001444	1.16	1.11	1.05	1.05	1.11	0.93	1.03	0.93	0.94	0.97	0.98	0.97	1.04	0.99	0.97	0.96	0.95	0.92	0.87	0.84	0.99	0.98	0.98	1.22	1.05	1.16	1.03	0.91	1	0.96	1.02	0.94	0.94	0.98	1.12	1.19	1.16	1.25	1.86	1.04	1.03	0.84	0.84	1.01	1.3	1.23	1.45	1.05
	BLAG01001445	1.17	1.28	1.29	1.06	1.35	1.26	1.13	1.29	0.95	0.96	0.87	1.22	1.01	0.97	1.04	1.14	1.13	1.21	1.04	1.25	1	1.19	1.4	1.28	1.03	1.15	1.04	1.31	1.14	1.61	1.56	1.44	0.69	1.12	1.61	1.25	1.24	1.37	1.57	1.3	1.54	1.65	0.79	1.3	1.32	1.43	1.45	1.62
	BLAG01001446	1.02	1.01	1	1.04	1.32	1.08	1	1	1.13	1.11	1	1	1.06	1	1	1.01	1	1.05	1.05	1	1.05	1.06	1	1	1.02	1	1.02	1.09	1	1	1.04	1.04	1	1.11	1.05	1	1	1	1	1	1.13	1.1	1.15	1	1	1	1.03	1.03
	BLAG01001447	1	1	1	1	1	1	1	1	1	1.03	1	1	1	1	1	1.01	1	1	1.05	1	1	1.06	1	1	1	1	1	1	1	1	1	1	1	1.09	1.05	1	1	1	1	1	1	1	1	1	1	1	1	1
	BLAG01001451	1	1	1	1	1	1	1.12	1	1.13	1	1	1	1	1	1	1.01	1	1	1	1	1.07	1	1	1	1	1	1	1	1	1	1	1.04	1	1.06	1	1	1.06	1	1.39	1	1	1	1	1	1	1	1	1
	BLAG01001452	1	1	1	1.01	1	1	1	1	1	1	1	1	1.06	1	1	1	1	1	1	1	1	1	1	1.04	1	1.02	1	1.09	1.06	1	1	1	1	1	1.03	1	1.07	1	1	1	1	1	1	1	1	1.02	1	1
	BLAG01001453	1	1	1	1	1	1	1	1	1	1	1	1	1	1	1.02	1	1	1	1	1	1	1	1	1	1	1	1	1	1	1	1	1	1	1	1	1	1	1	1	1	1	1	1	1	1	1	1	1
	BLAG01001454	1	1	1	1	1	1	1	1	1	1	1	1	1	1	1.02	1.01	1	1	1	1	1.07	1.06	1	1	1	1.01	1	1.09	1	1	1	1	1	1	1	1	1	1	1	1	1.06	1	1	1.05	1	1	1	1
	BLAG01001455	1.06	1.01	1.06	0.99	0.93	0.98	0.93	0.93	0.93	1.02	0.93	0.93	1.1	1.13	1.41	0.97	1.4	0.93	1.02	0.93	1.3	0.93	1.2	1.08	1.08	1.08	1.04	0.93	1.29	1	1.2	1.19	0.93	0.93	1.1	1.14	1.18	0.93	1.07	0.93	1.05	1.17	1.3	1.12	1.09	1.15	1.14	1.19
	BLAG01001456	1.54	1.67	1.64	1.65	1.86	1.54	1.38	1.56	1.77	2.32	1.99	1.92	2.03	2	1.82	1.34	0.88	1.34	2.02	1.55	1.69	1.96	1.56	1.48	1.87	1.5	1.74	1.38	1.77	1.65	1.44	1.18	0.6	1.24	1.64	1.53	1.35	1.08	1.96	1.63	1.68	1.18	1.73	1.82	1.51	1.59	1.55	1.69
	BLAG01001457	1.15	1.01	1.1	1.07	0.87	0.92	0.87	0.87	0.98	1.28	1.02	1.04	1.11	1.33	1.14	1.02	0.99	1.18	1.11	1	1.23	1.2	1.12	1.15	1.45	1	0.98	1.11	1.13	1.32	1.06	1.05	0.87	0.97	1.06	1.13	1.16	0.87	0.87	1.26	1.1	1.04	1.43	1.25	1.13	1.17	1.1	0.98
	BLAG01001458	1	1.02	1	1	1	1	1	1	1	1.03	1	1	1.06	1.07	1	1	1.14	1	1	1.14	1	1.06	1	1	1	1.01	1	1.09	1.06	1	1	1	1.13	1	1	1	1	1	1.15	1	1	1.1	1	1	1.02	1	1.03	1
	BLAG01001459	1.03	1	1	1	1	1	1	1	1	1	1	1	1	1	1	1	1	1.05	1	1	1	1	1	1	1	1	1	1	1	1	1	1	1	1	1.03	1	1	1	1	1	1	1	1	1	1	1	1.05	1
	BLAG01001464	1	1	1	1	1.2	1	1	1	1	1	1	1	1	1	1	1	1	1	1	1	1	1	1	1	1.02	1	1	1	1	1	1	1	1	1	1	1	1	1	1	1	1	1	1	1	1.02	1	1	1
	BLAG01001465	1.14	1.36	1.26	1.43	0.8	1.25	1.07	1.02	1.28	1	1.08	1.29	1.22	0.91	1.05	1.26	0.8	1.26	1.27	1.15	0.83	1.07	1.31	1.41	1.16	1.09	1.07	1.14	1.03	1.02	1.38	1.64	0.8	1.03	1.07	1.45	1.47	0.99	0.8	0.99	1.29	1.61	1.04	1.28	1.2	1.32	1.54	1.04
	BLAG01001466	0.99	1.01	1.04	1.05	0.99	0.99	1.21	0.99	1.24	0.99	0.99	1.18	0.99	0.99	0.99	1	1.12	1.03	1.17	1.27	1.03	1.04	0.99	0.99	1.04	1.01	1	0.99	0.99	0.99	0.99	0.99	0.99	1.04	1.02	1.1	1.01	0.99	1.13	0.99	1.11	1.08	1.43	1.07	1.05	1.02	1.03	1.02
	BLAG01001467	1.02	1.03	1	1.03	1.14	1	1.05	0.95	0.95	0.95	0.95	1	1.15	1.01	1.05	1.17	0.95	1.2	0.99	0.95	0.95	0.95	1.11	1.04	1	1.12	1.12	0.95	1.07	1.09	1.37	1.25	0.95	1.14	1.04	1.08	1	0.95	1.09	1.06	1.07	0.95	0.95	0.99	1.1	1.27	1.13	1.2
	BLAG01001468	0.46	0.48	0.48	0.45	0.53	0.52	0.59	0.44	0.55	0.48	0.48	0.49	0.49	0.52	0.5	0.47	0.44	0.5	0.48	0.44	0.5	0.46	0.49	0.49	0.47	0.45	0.48	0.67	0.52	0.58	0.47	0.53	0.55	0.97	0.47	0.53	0.46	0.44	0.44	0.55	0.44	0.7	0.44	0.6	0.5	0.51	0.5	0.52
	BLAG01001469	0.91	0.89	0.89	0.92	1.13	0.93	0.99	0.8	0.9	0.99	0.87	0.93	0.9	0.89	0.88	0.85	0.91	1	1.01	0.8	1	0.8	0.95	1.01	0.91	0.96	0.87	0.95	0.99	1.11	0.92	1.02	0.91	0.94	1.06	0.99	0.82	0.8	1.17	0.9	1.23	1.03	1.04	0.84	0.9	0.93	1.13	1
	BLAG01001470	2.22	1.14	1.53	1.06	1.24	1.11	0.98	0.88	1.1	1.03	1.14	1.06	1.36	0.91	1.05	1.97	1.37	1.73	1.65	0.88	0.92	0.93	1.24	1.2	1.19	1.06	0.94	0.96	1.08	1.05	0.91	1.1	0.88	0.88	1.16	2.2	1.12	1.44	0.88	0.98	1.32	1.25	1.22	1.27	1.58	1.47	1.28	1.1
	BLAG01001471	1.07	1.02	1.02	1	1	1.08	1	1	1	1	1	1.03	1	1	1	1.04	1	1	1.05	1	1	1	1.06	1.04	1	1	1	1	1	1.15	1	1	1	1	1	1.05	1	1	1	1	1.06	1.1	1	1	1.03	1.02	1.05	1
	BLAG01001472	0.97	1.09	1.08	1.06	1.17	1.13	1.08	0.97	0.97	1	1.06	1.07	1.12	0.97	0.99	1.53	1.1	1.35	1.2	0.97	1.04	0.97	1.19	1.23	1.12	0.99	1.03	0.97	1.03	0.97	1.04	1.09	0.97	0.97	1.14	1.02	0.97	0.97	1.12	0.97	0.97	1.06	0.97	1.02	1.11	1	1.03	1
	BLAG01001473	1.02	1	1.03	1.03	1	1.05	1	1	1	1	1	1.06	1.06	1.03	1.04	1	1	1	1.05	1	1.05	1.06	1.03	1.08	1.02	1.06	1.01	1	1	1.08	1	1	1	1	1	1	1.03	1	1	1	1	1	1	1.05	1.03	1.02	1	1.09
	BLAG01001474	0.95	0.95	0.97	1.16	0.87	1.01	0.87	0.96	0.87	1.01	1.1	1.03	0.97	0.87	0.87	0.91	0.87	0.91	0.91	0.87	0.94	1	0.95	0.91	0.89	0.94	0.94	1.08	1.01	1.11	1.03	0.87	0.98	1.05	1.06	0.93	0.99	1.08	0.87	1.09	1.08	0.96	0.87	1	0.99	0.95	1.01	1.07
	BLAG01001475	0.99	1.16	1	1.04	0.95	1.06	0.95	0.95	0.95	0.98	0.95	0.95	0.95	0.95	1.02	1.02	1.08	1.07	0.95	1.09	1.09	1.01	1.05	1.03	1.03	1.13	1.03	0.95	0.95	1.14	0.95	0.99	1.08	1.09	1.14	1.05	1.15	0.95	0.95	0.95	1.01	0.95	1.24	1.18	1.04	1.12	1.05	0.98
	BLAG01001476	1.06	1.51	1.13	1.11	1.75	0.76	0.67	0.97	0.62	1.43	1.05	0.73	1.1	0.76	0.92	1.16	0.85	0.59	0.89	0.97	0.97	0.69	1.12	0.91	0.95	1.52	1.09	0.8	0.77	0.6	1.07	0.81	0.47	0.98	1.48	1.36	1.05	0.9	0.88	1.19	0.93	0.67	0.99	1.16	1.08	1.55	1.05	1.28
	BLAG01001477	0.97	1.1	1.01	1.06	0.97	1.02	0.97	0.97	0.97	1.04	1.37	0.97	0.97	0.97	0.97	0.99	1.1	0.97	0.97	0.97	1.06	0.97	0.98	0.97	1.04	0.98	0.97	1.15	0.97	1.04	1	0.97	0.97	0.97	1.09	1.09	1.04	0.97	0.97	1.08	0.97	0.97	0.97	0.97	1.05	1.08	0.97	0.97
	BLAG01001478	1.27	1.32	1.4	1.25	1.24	1.31	1.66	1.22	1.1	0.99	1.03	1.64	1.17	1.37	1.21	0.98	1.12	0.96	1	1.34	1.11	1.21	1.28	1.46	1.4	1.26	1.13	1.5	1.22	1.43	1.33	1.03	0.99	1.23	1.09	1	1.19	1.31	1.28	1.34	1.38	1.53	1.41	1.31	1.45	1.28	1.34	1.28
	BLAG01001479	1.16	1.05	1.26	1.2	1.2	1.27	1	1.17	1	1.22	1.09	1.36	1.06	1.03	1	1.03	1.36	1.15	1.17	1.46	1.14	1.14	1	1.08	1.02	1.03	1.11	1.09	1.06	1.39	1.08	1.16	1	1	1	1.1	1.03	1	1	1	1	1.29	1	1	1.02	1	1.03	1
	BLAG01001480	1.11	1.16	1.08	0.92	1.01	1.67	1.19	0.98	1.3	0.76	0.85	0.93	0.9	1.28	1.67	1.12	0.98	1.2	1	1.19	1.01	1.37	1.4	1.04	1.3	1.4	1.22	0.98	1.09	1.32	1.17	1.36	0.71	1.42	1.31	1.5	1.28	1.61	1.23	0.86	1.36	1	1.44	1.14	1.15	1.13	1.39	1.37
	BLAG01001481	1	1	1	1	1	1	1	1	1	1	1	1	1	1.03	1	1	1	1.05	1	1	1	1	1.02	1	1	1.01	1	1	1	1	1	1	1	1	1	1	1.03	1	1	1	1	1	1	1	1	1	1	1
	BLAG01001482	1.02	1.04	1.02	1.04	1	1	1	1	1.13	1.06	1.09	1.06	1	1.03	1.15	1.09	1	1.05	1.09	1.23	1	1.06	1.17	1.12	1.04	1.07	1.01	1	1.28	1.08	1.17	1.06	1	1	1.07	1.03	1.03	1	1	1.12	1.06	1	1	1.1	1.02	1.03	1.09	1.06
	BLAG01001483	1.58	1.37	2.2	1.78	2.45	1.74	2.1	2.02	1.87	1.56	1.64	1.89	1.51	1.22	1.25	1.12	1.21	1.39	1.24	1.48	1.36	1.83	1.39	1.15	1.2	1.43	1.3	1.38	1.57	1.4	1.85	1.89	0.85	1.32	1.33	1.95	1.47	2.32	1.53	1.52	1.26	1.49	1.11	1.3	1.36	1.31	1.49	1.83
	BLAG01001484	0.38	0.38	0.38	0.36	0.52	0.5	0.53	0.53	0.36	0.44	0.41	0.38	0.37	0.38	0.36	0.36	0.65	0.42	0.39	0.54	0.41	0.42	0.34	0.35	0.39	0.39	0.35	0.75	0.32	0.47	0.4	0.38	0.41	0.42	0.46	0.38	0.39	0.48	0.42	0.38	0.42	0.59	0.37	0.48	0.36	0.38	0.49	0.43
	BLAG01001485	0.82	0.84	0.82	0.82	0.82	0.82	0.82	0.91	0.82	0.82	0.97	0.82	0.87	0.82	0.82	0.82	0.94	0.86	0.94	0.82	0.82	0.92	0.82	0.82	0.84	0.84	0.82	1.05	0.82	0.82	0.82	0.86	0.82	0.92	0.88	0.82	0.82	0.82	0.82	0.92	0.82	0.82	0.82	0.87	0.85	0.84	0.82	0.85
	BLAG01001486	0.98	0.99	1	0.98	0.98	0.98	0.98	1.08	0.98	0.98	0.98	0.98	0.98	0.98	0.98	0.99	0.98	0.98	0.98	0.98	0.98	0.98	1.01	0.98	1	0.98	0.99	0.98	0.98	0.98	0.98	0.98	0.98	0.98	0.98	0.98	0.98	0.98	0.98	0.98	0.98	0.98	0.98	1.03	1	0.98	0.98	0.98
	BLAG01001488	0.89	0.91	0.89	0.89	0.89	1.04	0.99	0.89	0.89	0.91	0.96	0.89	0.89	0.89	0.89	0.9	1.13	1.06	0.93	0.89	0.97	0.93	0.92	0.99	0.9	0.89	0.9	0.97	0.89	0.89	0.92	0.89	0.89	1.03	0.92	0.89	0.89	1.1	0.89	0.99	0.89	1.06	0.89	0.89	0.9	0.89	0.91	0.94
	BLAG01001489	0.98	1.01	1.01	0.99	0.96	0.96	1.08	0.96	0.96	1.02	0.96	0.96	1.14	1	0.98	0.96	0.96	1.06	1.01	1.1	1.01	1.07	1.01	0.96	0.98	0.98	1	1.05	0.96	1.04	1.07	0.96	0.96	0.96	1	0.99	1.05	1.2	0.96	1.08	1.03	1.06	0.96	1.06	0.98	0.98	1.02	1.02
	BLAG01001490	1	1	1	1.01	1	1	1	1	1	1	1	1	1.06	1	1	1	1	1	1	1	1	1.06	1	1	1	1.01	1	1.09	1	1	1	1	1	1	1.03	1	1	1	1.15	1.12	1.06	1	1	1	1.02	1	1	1.06
	BLAG01001491	1.04	1.14	1.07	1.09	1	1.05	1	1.28	1.13	1.13	1	1.15	1.15	1.07	1.1	1.05	1	1	1.09	1.14	1	1	1.13	1.08	1.11	1.17	1.14	1.09	1.06	1.08	1.04	1.04	1	1.11	1.2	1.11	1.15	1	1	1.25	1.13	1.19	1.15	1	1.08	1.08	1.03	1.22
	BLAG01001492	1	1	1.02	1	1	1	1	1	1	1.13	1	1	1	1.09	1.02	1.01	1	1.08	1	1.29	1.05	1.43	1.17	1.16	1.7	1.07	1.02	1.28	1.06	1	1	1	1	1.06	1.03	1	1	1	1	1	1.06	1	1	1	1	1	1.03	1
	BLAG01001494	1	1.01	1	1	1	1	1	1	1	1	1	1	1	1	1	1	1	1	1	1	1.05	1	1.02	1	1	1	1	1	1	1	1	1	1	1	1	1.03	1	1	1	1	1	1	1	1.05	1	1	1	1.03
	BLAG01001496	1	1	1	1	1	1	1	1	1	1	1	1	1.06	1	1	1	1.14	1	1	1	1	1	1	1	1.02	1	1	1.09	1	1	1	1	1	1	1	1	1	1	1	1	1	1.1	1	1.05	1	1	1	1
	BLAG01001499	1	1	1	1	1	1	1	1	1	1.03	1	1	1	1	1.02	1.01	1	1	1	1	1	1	1	1	1.02	1.01	1.02	1	1	1	1	1.04	1	1.06	1	1	1	1	1	1	1	1	1	1	1	1	1	1
	BLAG01001500	1	1.04	1.12	1.13	0.98	1.04	0.98	1.09	1.11	1.11	1.12	1.01	0.98	1.02	1.02	1	0.98	0.98	1.08	0.98	1.03	0.98	1.03	1.02	1.02	0.98	1.04	0.98	1.08	0.98	1.08	1.02	0.98	0.98	0.98	0.98	1.1	0.98	0.98	1.18	1.11	0.98	1.52	0.98	1.05	1.09	1.02	0.98
	BLAG01001501	0.98	0.95	1.01	1.03	0.9	1.16	0.9	0.9	0.9	0.99	1.06	0.97	0.9	1.02	0.95	1.07	0.9	1.08	0.94	0.9	1.2	1.03	1.14	1.18	1.02	1.03	1.19	0.99	0.96	1.33	1.07	1.11	0.9	1.05	0.93	0.95	0.93	0.9	0.9	1.19	0.96	1.16	1.17	1.08	0.97	0.99	1.09	1.03
	BLAG01001502	0.95	0.92	0.95	0.92	0.91	1	1.01	0.91	0.91	0.94	0.91	0.91	0.91	0.91	0.95	0.92	0.91	1.04	0.95	0.91	0.91	0.96	0.91	0.91	0.91	0.91	0.94	0.91	0.91	0.91	0.91	0.91	0.91	0.91	0.97	0.95	0.93	0.91	0.91	0.91	0.97	0.99	1.04	0.91	0.94	0.91	0.91	0.93
	BLAG01001503	0.98	0.98	0.96	0.96	0.96	0.96	0.96	0.96	0.96	0.96	0.96	0.96	0.96	0.96	0.96	0.98	0.96	0.96	0.96	0.96	0.96	1.01	0.96	0.96	0.98	0.97	0.97	0.96	0.96	0.96	0.99	0.96	0.96	0.96	0.96	0.96	1.01	0.96	0.96	0.96	0.96	0.96	0.96	0.96	0.97	0.96	0.96	1.02
	BLAG01001504	1.07	1.04	1	1	1	1	1	1	1	1	1	1	1	1	1	1	1.14	1.05	1.05	1	1	1	1.03	1	1	1.04	1.01	1	1.06	1	1	1.04	1.13	1	1.03	1	1.03	1	1.15	1	1	1	1	1.05	1	1	1	1
	BLAG01001505	1	1.02	1.03	1.01	1.2	1.08	1	1	1.13	1.06	1.09	1	1.12	1	1	1.03	1.14	1.1	1	1	1	1	1	1	1.03	1.01	1.04	1.09	1	1	1.04	1	1	1	1	1	1	1	1	1	1.06	1	1	1	1	1	1	1
	BLAG01001506	1	1	1	1	1	1	1	1	1	1.03	1	1	1	1	1	1	1	1	1	1	1	1	1.02	1	1	1	1	1	1	1.08	1	1	1.13	1.11	1	1	1	1	1	1.12	1	1	1	1	1	1	1	1
	BLAG01001507	1.02	1.05	1	1.01	1	1	1	1	1	1	1	1	1	1.03	1	1	1	1	1	1	1	1	1	1	1.03	1	1	1.09	1	1	1.04	1	1	1	1	1	1	1	1	1	1	1	1	1	1.02	1	1	1
	BLAG01001508	0.94	1.13	1.15	1.02	1.07	1.16	0.89	0.99	1.01	1.14	0.97	0.92	0.94	1.14	1.24	1.16	1.34	1.14	1.21	1.69	1.09	1.23	1.25	1.04	1.18	1.03	1	1.06	1.24	0.96	1.36	1.16	0.89	1.19	1.13	1.21	1.03	0.89	1.24	1.46	1.44	1.43	1.65	1.19	1.19	1.09	1.35	1.23
	BLAG01001510	1	0.98	1.14	1.06	1.51	1.15	0.93	1.03	1.17	0.99	1.01	1.14	1.1	1	1.02	1	1.06	1.18	0.93	1.2	0.93	0.98	1.03	1.01	1.01	1.01	1.08	1.16	0.99	1.15	1.16	1.16	1.05	0.98	1.03	1.09	1.37	1.16	1.07	1.23	1.18	1.11	1.15	1.1	1.03	1.07	1.05	1.04
	BLAG01001511	1.54	1.4	1.78	1.71	1.6	1.85	1.55	1.3	1.78	1.35	1.71	1.81	1.27	1.29	1.37	1.37	1.24	1.79	1.14	0.79	1.71	1.61	1.34	1.54	1.51	1.59	1.97	1.19	1.08	1.5	1.27	1.36	0.54	1.21	0.86	1.6	1.69	1.3	0.84	1.32	1.39	1.14	2.16	1.09	1.54	1.28	1.38	1.25
	BLAG01001512	1.04	1.03	1.02	1.01	1	1	1	1	1	1	1	1	1	1	1	1.01	1	1	1	1	1	1.06	1	1	1	1.01	1.02	1.09	1	1	1	1.04	1	1.06	1	1	1.03	1	1.15	1	1.06	1	1	1	1.03	1	1	1
	BLAG01001513	1.32	1.24	1.33	1.3	1.21	1.47	1.34	1.37	1.15	1.25	1.16	1.5	1.22	1.24	1.16	1.06	1.32	0.96	1.17	1.39	1.27	0.96	1.18	1.04	1.07	1.25	1.09	1.08	1.21	1.31	1.05	1.3	0.91	1.12	1.16	1.49	1.27	1.36	1.41	1.14	1.15	1.09	1.19	1.41	1.18	1.16	1.09	1.21
	BLAG01001514	1.26	1.46	1.43	1.46	1.1	1.14	1.59	1.16	1.31	1.37	1.45	1.3	1.43	1.1	1.37	1.5	1.33	1.2	1.23	1.16	1.15	1.16	1.51	1.18	1.56	1.29	1.45	0.99	1.07	1.01	1.32	1.65	0.71	0.96	1.38	1.15	1.2	1.43	1.02	1.14	1.08	1.1	1.08	1.28	1.32	1.08	1.44	1.4
	BLAG01001515	4.81	4.11	3.55	4.04	1.97	2.52	1.59	1.81	2.24	1.47	2.8	2.64	2.36	1	1.89	5.87	2.84	3.67	3.27	1.36	1.25	1.94	3.41	2.74	2.84	3.76	3.33	1.85	1.54	2.39	2.97	3.31	0.39	1.18	2.23	3.1	2.56	1.27	0.9	2.16	3.01	1.52	0.92	1.58	2.36	3.2	2.57	3.03
	BLAG01001518	1.1	1.11	1.02	1.02	1.11	0.97	0.92	0.92	1.04	1.01	1	0.97	0.98	1.64	1.69	1.24	1.05	1.38	1.21	1.06	1.28	1.3	1.14	0.92	1.04	1.46	1.6	1.01	1.08	0.92	0.99	0.96	0.92	0.97	1.28	1.14	1.04	1.15	1.06	0.92	0.98	0.92	1.2	1.06	0.99	1.38	1.19	1.34
	BLAG01001519	1	1	1	1	1	1	1	1	1.13	1	1	1	1	1	1	1	1	1	1	1	1	1	1.02	1	1	1	1.01	1	1	1	1	1	1.13	1	1	1	1	1	1	1	1.13	1	1	1	1	1	1	1
	BLAG01001520	0.99	1.01	0.95	1.11	0.95	0.95	1.06	0.95	1.07	0.95	1.17	0.95	1.06	0.95	0.99	1.09	0.95	0.95	0.95	0.95	0.95	0.95	1.04	1.16	1.02	0.99	0.97	0.95	1.01	0.95	1.02	1.13	0.95	1.06	1.05	1.06	0.95	0.95	1.24	1.07	1.01	1.04	0.95	1.05	0.99	0.98	0.98	0.98
	BLAG01001521	1.09	1.15	1.04	1.09	1	1.18	1.18	1.21	1	1.14	1	1.03	1.06	1	1.13	1.09	1	1.1	1.09	1.14	1.17	1	1.26	1.22	1.12	1.09	1.11	1.19	1.16	1	1.13	1.12	1	1.06	1.07	1.12	1.11	1	1.3	1	1.2	1	1.15	1	1.1	1.07	1.09	1.21
	BLAG01001524	0.96	0.96	0.92	0.93	1.11	0.92	0.92	0.92	0.92	0.92	0.92	0.95	1.03	0.99	0.94	0.93	1.05	0.92	0.92	0.92	1.05	0.92	0.94	0.96	0.94	0.93	0.93	0.92	0.92	0.92	0.92	0.92	0.92	0.92	0.92	0.99	0.92	0.92	0.92	0.92	1.04	1.01	0.92	0.92	0.92	0.92	0.92	0.92
	BLAG01001525	1.07	1.06	1.25	1.05	1.18	0.98	0.98	1.08	0.98	1.04	1.06	1.09	1.04	1.01	0.98	0.99	0.98	0.98	0.98	1.12	1.02	1.12	0.99	1.02	1	1.01	0.99	1.07	1.08	0.98	1.16	0.98	0.98	1.03	1.01	1	0.98	0.98	0.98	1.17	1.04	0.98	1.12	1.03	0.98	1.07	0.98	1.01
	BLAG01001526	1	1	1	1	1.32	1	1	1	1	1	1	1	1	1	1.09	1	1	1.05	1	1	1	1	1.06	1	1.03	1	1	1.09	1.06	1	1	1.04	1	1	1.07	1	1	1.49	1.15	1.12	1	1.15	1	1	1.02	1	1	1.03
	BLAG01001527	1	1.01	1.02	1.03	1	1	1	1	1	1.03	1.23	1.03	1.31	1	1.03	1.07	1	1	1.07	1	1	1	1.02	1.21	1.04	1.01	1.01	1.09	1.13	1	1	1.04	1	1.06	1.07	1.08	1	1	1.3	1	1.06	1.19	1	1	1.03	1.09	1.06	1.03
	BLAG01001528	0.68	0.79	0.83	0.67	0.72	0.66	0.86	0.72	0.8	0.69	1.03	0.67	0.73	0.63	0.66	0.67	0.62	0.66	0.67	0.54	0.66	0.81	0.94	0.82	0.78	0.73	0.69	0.8	0.83	0.78	1.16	0.83	0.61	1.28	0.76	0.83	0.82	0.68	0.79	0.75	0.69	0.75	0.79	0.7	0.75	0.84	0.76	0.78
	BLAG01001529	1	1.02	1	1	1	1	1.12	1	1	1.03	1	1	1	1.07	1	1	1	1	1	1	1	1	1.02	1	1	1	1	1.09	1	1	1	1	1	1	1	1	1	1	1	1.12	1	1	1	1	1	1	1	1.03
	BLAG01001530	2.71	2.82	3.32	3.27	3.39	3.92	2.73	3.45	5.4	4.69	3.52	4.09	4.5	4.37	3.4	2.1	2.4	3.34	3.07	3.29	4.03	3.89	2.51	2.82	3.24	2.49	3.31	1.47	2.79	2.58	2.37	2.79	0.49	1.86	1.34	1.74	1.85	1.97	1.72	2.1	2.26	2.2	2.28	2.9	2.16	1.87	1.8	1.64
	BLAG01001531	1	1	1	1	1	1	1	1	1	1	1	1.03	1	1.1	1.33	1	1	1	1	1	1.09	1.09	1	1	1	1.04	1.09	1	1	1	1	1	1	1	1	1	1	1	1	1	1	1.19	1	1.08	1.02	1	1	1
	BLAG01001532	1.52	1.33	1.43	1.34	1.88	1.76	1.91	1.44	1.33	1.24	1.19	1.96	1.18	1.28	1.03	1.23	1.89	1.56	1.65	1.82	1.22	1.52	1.21	1.17	1.59	1.16	1.23	1.59	1.56	1.58	1.59	1.22	0.71	1.2	1.41	1.21	1.39	2.16	1.47	1.27	2.12	1.68	1.78	1.22	1.67	1.31	1.55	1.46
	BLAG01001533	1.15	1.14	1.19	0.91	0.99	1.07	1.17	1	0.82	0.98	0.82	0.92	0.97	0.91	1.15	1.09	1.05	1.41	1.2	0.94	0.98	0.99	1.32	1.15	1.07	1.21	1.04	0.98	0.98	1.08	1.35	1.16	0.93	0.96	1.18	1.49	1.46	0.82	1.2	1.3	1.09	1.36	1.07	1.02	1.28	1.27	1.1	1.28
	BLAG01001534	1.04	1	1	1	1	1.05	1	1	1	1	1	1.03	1	1	1.04	1	1	1	1	1	1	1	1	1.06	1	1	1.01	1	1.06	1	1	1	1	1	1.03	1.05	1.03	1	1	1	1.06	1	1.15	1	1	1	1	1
	BLAG01001535	0.96	0.98	0.96	0.96	1.16	0.96	1.08	0.96	0.96	0.96	0.96	0.96	0.96	0.96	0.96	0.98	0.96	0.96	0.96	0.96	1.01	0.96	0.96	0.96	0.96	0.99	0.96	0.96	0.96	0.96	0.96	0.96	0.96	1.02	1	0.96	0.96	0.96	0.96	0.96	0.96	1.06	0.96	1.01	1.02	0.98	0.96	0.96
	BLAG01001536	1.21	1.08	1.16	1.28	1.25	1.11	0.91	0.85	1.07	1.04	1.27	1.01	1.34	0.92	1.16	0.99	1.09	1	0.84	1.11	1.15	1.14	1.17	0.88	1.27	1.48	1.28	0.91	1	0.92	1.11	1.15	0.77	0.9	1.02	1.27	1.58	0.96	1	1.5	1	1.14	1	1.27	1.5	1.37	1.29	1.61
	BLAG01001537	1.01	1.14	1.04	1.05	0.87	1.01	0.87	1.2	0.87	1.3	1.02	0.92	1.18	1.02	1	1.17	0.87	0.87	1.13	1.12	1.12	0.87	1.2	1	1.08	1.15	0.99	0.95	1.19	0.87	0.9	1.1	0.87	0.96	1.05	1.08	1.08	1.08	1	1.08	0.92	0.95	1.34	1.32	0.98	1.1	1.02	1.04
	BLAG01001538	0.95	1.17	1.08	1.03	1.06	1.22	1.27	1.1	1.19	1.15	1.11	1.13	1.05	0.72	0.93	1.22	1.04	1.5	1.36	0.97	0.96	1.02	1.21	1.44	1.04	1	1.05	1.04	1.08	0.88	1.16	1.2	0.85	1	0.83	1.38	1.06	1.22	1.3	1.38	1.27	0.88	1.08	1.08	1	1.26	1.19	1.08
	BLAG01001539	1.02	1.02	1.02	1	1	1.08	1.12	1	1	1.06	1	1.03	1	1	1	1.04	1	1.22	1	1	1	1.11	1.05	1.04	1	1	1.02	1	1.06	1	1	1	1	1	1.07	1	1	1.24	1	1	1	1.32	1.15	1	1	1.03	1	1
	BLAG01001540	1	1	1	1	1	1	1	1	1	1	1	1	1	1	1	1	1	1	1	1	1	1	1	1	1	1	1	1	1	1	1	1	1	1.06	1	1	1	1	1	1	1	1	1	1	1	1	1	1
	BLAG01001541	0.73	0.74	0.75	0.75	0.73	0.85	0.82	0.89	0.73	0.76	0.73	0.79	0.73	1	0.93	0.76	0.73	0.77	0.73	0.73	0.77	0.73	0.76	0.73	0.75	0.74	0.76	0.87	0.78	0.85	0.76	0.76	0.73	1.11	0.81	0.77	0.78	0.91	1.02	1.06	0.86	0.88	0.84	0.81	0.78	0.8	0.78	0.78
	BLAG01001542	1	1	1.02	1	1	1	1	1	1	1	1	1	1	1	1	1	1	1	1	1	1	1	1.02	1	1	1	1.01	1	1.06	1	1	1	1	1	1	1	1	1	1	1	1	1	1.3	1.05	1	1	1	1
	BLAG01001543	1	1.03	1.02	1.08	1	1	1	1	1	1.06	1	1	1.15	1	1.02	1.07	1.14	1	1.05	1	1.05	1	1.04	1.04	1.02	1.02	1.03	1.09	1	1.08	1.07	1.12	1	1.06	1	1	1	1	1	1.12	1.06	1	1	1	1.1	1	1.03	1.03
	BLAG01001544	0.98	1	0.99	0.98	1.16	1.02	1.08	0.97	0.97	0.97	1.05	0.99	1.11	0.97	0.97	0.97	0.97	1.01	0.97	0.97	0.97	0.97	0.99	1.04	0.97	1	0.98	1.05	0.97	1.08	0.97	1.03	1.09	1.07	1.07	1.1	0.97	0.97	0.97	1.08	0.97	0.97	0.97	1.01	0.98	0.98	0.99	1.02
	BLAG01001546	2.12	1.82	1.74	1.86	3.38	2.63	1.81	2.82	3.66	2.23	2.58	2.68	2.87	1.81	1.83	1.84	2.43	2.44	2.1	1.77	2.49	2.35	1.69	1.95	1.77	1.81	1.87	1.69	2.48	5.07	1.71	1.75	1.07	1.03	1.1	1.14	1.61	1.65	2	1.68	1.68	1.84	1.84	1.59	1.34	1.32	1.41	1.19
	BLAG01001548	1	1	1	1.01	1	1	1	1	1	1	1	1	1	1	1	1	1	1	1	1	1	1	1	1	1	1	1	1	1	1.08	1	1	1	1	1	1	1	1	1	1	1.06	1	1.15	1	1	1	1	1
	BLAG01001549	1.06	1.19	1.09	1.05	1	1.25	1	1	1.13	1.2	1.09	1.09	1.28	1.14	1.1	1.03	1	1.05	1	1	1.17	1.2	1.09	1.12	1.11	1.12	1.1	1	1.06	1.12	1.15	1	1	1.06	1.17	1.07	1.06	1.24	1	1	1.13	1.1	1	1.05	1.02	1.12	1.03	1.08
	BLAG01001550	1.04	1.02	1.15	1.09	1	1	1.12	1.28	1.13	1.19	1.09	1.08	1.09	1.07	1.18	1.01	1	1	1.05	1	1	1.06	1.12	1.2	1.12	1.02	1.01	1	1	1.15	1	1	1	1.06	1.03	1	1.03	1	1.15	1.25	1.06	1	1	1.05	1	1.11	1.03	1
	BLAG01001551	0.99	1	0.97	0.97	0.97	1.02	0.97	0.97	0.97	0.97	0.97	1	0.97	0.97	0.97	0.97	0.97	0.97	0.97	0.97	0.97	0.97	0.97	0.97	0.97	1.01	0.97	1.24	1.13	0.97	0.97	0.97	0.97	1.03	1.01	1	0.97	0.97	0.97	0.97	0.97	0.97	0.97	0.97	0.99	0.97	0.97	1
	BLAG01001552	1	1	1	1	1	1	1	1	1.13	1.03	1	1	1	1	1	1	1	1	1	1	1	1	1	1	1	1.01	1	1	1	1	1	1	1	1	1	1	1	1	1	1	1.06	1	1	1	1	1	1	1
	BLAG01001553	0.97	1	0.99	0.99	0.97	0.97	1.19	1.07	1.22	1	0.97	0.97	1.08	1.1	0.98	0.98	1.37	1.01	1.05	1.1	0.97	1.02	0.97	0.97	0.97	0.98	0.97	0.97	1.03	0.97	0.97	1	0.97	1.07	1.07	0.97	0.99	0.97	0.97	1.2	1.15	1.06	1.11	1.06	0.97	1.01	0.97	0.99
	BLAG01001555	1.12	0.98	1.28	1.06	0.66	0.99	1.29	1.16	1.25	1.13	1.03	1.24	0.92	0.79	0.89	1.07	0.99	1.07	1.26	1.06	0.93	1.03	0.96	1.02	1.07	1	1.23	1	0.85	1.13	1.39	1.5	0.74	1.14	1.02	1.06	1.12	0.82	0.81	0.74	1.08	1.28	1.06	0.99	1.41	1.04	1.48	1.35
	BLAG01001556	1	1	1	1	1	1	1.18	1	1	1	1	1.06	1.09	1	1	1	1	1.05	1	1	1.05	1	1	1	1	1.01	1.01	1.09	1	1	1	1	1.13	1	1	1	1	1	1	1	1.06	1.15	1	1	1	1	1	1
	BLAG01001557	1.02	1	1	1.02	1	1	1	1	1	1	1	1	1	1	1	1	1	1	1	1	1	1	1	1	1	1	1	1	1	1	1	1	1	1	1	1	1.04	1	1	1	1	1	1	1	1	1	1	1
	BLAG01001558	1.38	1.29	1.23	1.45	0.77	1.32	0.73	0.91	1.54	1.09	1.04	1.27	1.11	1.25	1.23	1.55	1.13	1.26	1.05	1.12	1	1.59	1.64	2.29	1.75	1.38	1.84	0.78	1.41	1.51	2	2.1	0.59	1.12	1.29	1.44	1.18	1.02	0.71	1.11	1.67	1.19	1.17	1.06	1.37	1.18	1.13	1.43
	BLAG01001559	1	1.08	1	1.04	0.96	0.96	0.96	0.96	1.08	1.16	0.96	0.99	0.96	0.99	1.01	1.05	0.96	1.08	1	0.96	1.01	0.96	1.01	1.15	1.04	1.04	1.02	1.28	1.08	1.11	1.05	1.14	1.21	0.96	1.28	1.2	2.06	1.19	0.96	1.15	1.25	1.15	1.25	1.33	1.43	1.43	1.14	1.55
	BLAG01001560	1.57	1.42	1.55	1.27	0.73	1	0.83	0.68	1.3	0.92	1.19	1.14	1.41	0.7	1.33	1.48	1.15	1.07	0.88	1.04	0.95	1	1.76	1.4	1.57	1.44	1.35	0.8	0.98	1.04	1.71	1.34	0.71	1.37	2.89	1.95	1.87	0.67	1.07	1.61	1.49	1.1	1.49	1.29	1.47	1.74	2.09	2.73
	BLAG01001561	0.84	0.81	0.89	0.84	0.97	0.93	0.8	0.8	0.8	0.88	0.8	0.8	0.95	0.92	0.86	0.83	0.8	0.8	0.8	0.8	0.84	0.8	0.85	0.8	0.8	0.83	0.8	0.8	0.91	0.93	0.85	0.8	0.8	0.85	1.28	1.62	0.9	1	0.8	0.8	0.91	0.96	1.04	0.88	1.14	1.04	0.93	1.01
	BLAG01001563	1	1.01	1	1	1	1	1	1	1	1.03	1	1	1	1	1.02	1.01	1	1	1	1	1.07	1	1.02	1	1	1.02	1.01	1.09	1	1.12	1	1	1	1	1.09	1.03	1	1	1.24	1.12	1	1.1	1.3	1.1	1.03	1.03	1	1.03
	BLAG01001564	1.02	1.03	1	1.08	0.98	1.08	0.98	1.35	1.23	1.21	0.98	1.06	1.03	1.18	1.11	1.01	0.98	1.1	0.98	1.2	1.16	1.09	1.06	1.05	1.14	1.03	1.06	1.25	1.24	1.13	1.08	1.1	0.98	1.03	1.26	1.2	1.12	1.46	1.27	1.34	1.14	0.98	1.42	1.23	1.09	1.16	1.09	1.16
	BLAG01001565	1.14	1.04	1.23	1.02	1.14	1	1.06	1.05	1.32	1.1	1.03	1.15	1.58	1.07	1.21	0.98	0.95	1.02	1.1	1.08	1.2	1.14	1.04	1.38	1.22	1.11	1.22	1.26	1.23	1.09	1.11	1.02	0.95	1.05	1.26	1.08	1.13	0.95	1.32	1.3	0.95	1.13	1.23	1.04	1.04	1.06	1.11	1.12
	BLAG01001566	0.63	0.68	0.61	0.65	0.58	0.64	0.72	0.64	0.66	0.62	0.77	0.61	0.61	0.6	0.6	0.69	0.58	0.67	0.66	0.58	0.69	0.61	0.6	0.58	0.63	0.62	0.6	0.63	0.77	0.58	0.62	0.7	0.66	0.73	0.69	0.68	0.61	0.72	0.58	0.8	0.66	0.67	0.58	0.58	0.64	0.68	0.6	0.66
	BLAG01001567	1	1.08	1.03	1.04	0.97	0.97	0.97	1.07	1.09	0.97	1.19	1.02	0.97	1	0.97	1.03	1.1	0.97	0.97	0.97	0.97	1.11	0.97	1.04	0.98	0.98	0.98	1.2	0.97	1.11	1.14	1	0.97	0.97	1.14	1.13	0.97	0.97	0.97	1.08	1.03	1.06	0.97	1.06	1.02	1.02	1	0.97
	BLAG01001568	1	1	1	1	1	1	1	1	1	1	1	1	1.06	1	1	1	1	1	1	1	1	1	1.02	1	1	1	1.01	1	1.06	1	1	1	1	1	1	1	1	1	1	1	1	1	1	1	1	1	1	1
	BLAG01001569	1.04	1.01	1	1	1	1	1	1	1	1	1	1	1	1	1	1	1	1.05	1	1	1	1	1	1	1	1	1	1	1	1	1	1	1	1	1	1	1	1	1	1	1	1	1	1	1	1	1	1
	BLAG01001572	0.84	0.84	0.85	0.85	0.83	0.83	0.83	0.83	0.83	0.88	0.83	0.89	0.83	0.86	0.83	0.84	0.83	0.83	0.87	0.83	0.83	0.87	0.83	0.86	0.83	0.85	0.84	0.9	0.93	0.89	0.83	0.83	0.83	0.83	0.83	0.83	0.83	0.83	0.83	0.83	0.93	0.83	0.95	0.87	0.84	0.84	0.83	0.83
	BLAG01001573	0.97	1	0.99	1.02	0.95	0.95	0.95	1.11	1.07	0.98	0.95	0.99	1.01	1.12	1.1	0.95	0.95	1.04	1.04	0.95	1.04	1	1	1.18	1.06	1.02	1.07	1.04	1.01	0.95	1.02	0.95	0.95	1	1.07	1.02	1.06	0.95	0.95	1.13	0.95	0.95	1.32	1.05	1	1.04	0.98	1.11
	BLAG01001574	0.99	1.04	1.08	1.03	0.94	0.99	0.94	0.94	0.94	1.02	0.94	1	1.03	0.94	1.04	1.1	1.47	0.94	0.99	0.94	1.08	0.94	1.09	1.05	1.07	1.11	0.96	1.26	0.94	1.01	1.14	1.02	0.94	1	1.01	0.94	0.97	0.94	0.94	0.94	1	1.03	0.94	0.94	0.96	1.07	1.05	0.97
	BLAG01001575	1	1.02	1	1	1	1	1	1	1	1	1	1	1	1	1	1.02	1	1	1	1	1	1	1	1	1.02	1.01	1.01	1	1	1	1.04	1	1	1	1	1.03	1	1	1	1	1	1	1	1.05	1	1	1.03	1.03
	BLAG01001576	1	1	1	1.01	1	1	1	1	1	1	1	1.06	1	1	1	1.03	1	1.1	1	1	1	1	1.03	1.12	1	1	1	1	1	1	1	1	1.13	1	1.07	1	1	1	1	1	1	1	1	1	1	1.02	1	1
	BLAG01001577	1.04	1.3	1.07	1.15	0.97	1.05	0.97	1.07	0.97	1.03	1.46	1.07	1.08	0.97	0.97	1	0.97	0.97	0.97	0.97	0.97	1.08	0.97	0.97	0.97	1.19	1.01	0.97	1.09	1.04	1.25	1.01	0.97	1.06	1.38	1.11	1.17	0.97	0.97	1.09	0.97	0.97	0.97	1.07	1.06	1.12	1.18	1.18
	BLAG01001578	0.87	1.2	0.93	0.94	0.96	0.84	0.98	0.97	1.21	0.95	0.94	0.82	1.12	0.93	1.16	0.97	0.91	0.86	0.91	0.8	0.99	0.89	0.95	0.89	0.94	1.24	1.15	1.02	1.06	0.8	1.23	0.96	0.9	1.06	2.09	1.02	1.1	0.99	0.92	1.16	0.93	0.95	0.92	0.88	1	1.33	1.06	1
	BLAG01001579	1.07	1.06	1.02	1.04	1	1	1.12	1.11	1	1.08	1	1	1	1.16	1.14	1.06	1	1	1	1.14	1.92	1.38	1.13	1	1.14	1.35	2.65	1.19	1	1	1	1.12	1	1	1.07	1.03	1.16	1.24	1	1	1	1	1	1.22	1.47	1.3	1.1	1.06
	BLAG01001580	1	1.01	1.02	1	1	1	1	1	1	1	1	1	1.06	1	1	1.03	1	1	1.05	1	1	1	1.02	1	1	1.01	1	1.24	1	1	1	1.04	1	1.06	1	1	1	1	1	1	1	1.1	1	1	1	1	1	1
	BLAG01001581	1.12	1.09	1.29	1.18	1	1	1.47	1.11	1.34	1.22	1.23	1.15	1.12	1.03	1.02	1.05	1.14	1	1.21	1	1.05	1.09	1.03	1	1.04	1.01	1.12	1.58	1.06	1.28	1.18	1.17	1	1.06	1	1.12	1	1	1.24	1	1	1	1.45	1	1	1	1.03	1.09
	BLAG01001582	0.88	0.88	0.88	0.92	0.88	0.88	0.98	0.98	0.88	0.91	0.88	0.99	0.93	0.91	0.93	0.89	0.88	0.92	0.88	0.88	0.92	0.88	0.88	0.88	0.9	0.88	0.88	0.88	0.94	0.95	0.91	0.92	0.88	0.93	0.96	0.9	0.88	0.88	0.88	0.88	0.94	0.88	0.88	0.88	0.9	0.88	0.96	0.88
	BLAG01001583	1	1	1	1	1	1	1	1	1	1	1	1	1	1	1	1	1	1	1.05	1	1	1	1	1	1	1.02	1	1	1	1	1	1	1	1.17	1.07	1	1	1	1	1	1	1	1	1	1.03	1	1	1
	BLAG01001584	1	1.01	1	1.03	1	1.05	1	1	1	1	1	1	1	1	1.16	1	1	1	1	1	1	1	1	1	1	1.02	1	1	1.06	1	1.07	1	1	1	1	1	1.04	1	1	1.12	1	1	1	1	1	1	1	1
	BLAG01001588	1.02	1	1.02	1.03	1	1	1	1	1	1	1	1.07	1	1	1.02	1	1	1	1	1	1.05	1.06	1.02	1.04	1	1	1	1	1	1	1.04	1	1	1	1	1.03	1	1	1.3	1	1	1	1	1	1	1	1	1.08
	BLAG01001589	0.29	0.27	0.24	0.26	0.32	0.27	0.33	0.25	0.31	0.26	0.26	0.3	0.26	0.28	0.26	0.27	0.38	0.27	0.26	0.32	0.26	0.31	0.25	0.25	0.27	0.26	0.26	0.45	0.32	0.56	0.31	0.27	0.33	1.07	0.31	0.26	0.26	0.33	0.35	0.31	0.33	0.31	0.26	0.34	0.28	0.27	0.26	0.26
	BLAG01001590	1	1.15	0.97	1.03	0.91	1	0.91	1	0.91	0.94	0.99	0.91	0.91	0.97	0.92	1.08	0.91	1.04	1.08	1.25	0.91	0.96	0.99	0.91	0.97	0.94	0.94	0.99	1.14	1.09	0.91	1	0.91	1.04	1.12	1.09	0.91	1.26	1.26	0.91	1.02	0.99	1.04	0.91	1.01	0.97	0.91	0.91
	BLAG01001591	1.21	1.09	1.08	0.85	1.08	0.95	0.85	0.6	0.86	0.72	0.72	0.93	1.03	0.75	1.11	1.4	0.56	1.08	1.15	0.86	0.86	0.82	1.43	1.18	1.07	1.35	1.15	0.78	1.07	1.2	1.45	1.24	0.56	1.03	1.64	1.36	1.39	1.33	1.04	1.03	0.99	0.92	1.12	0.99	1.3	1.95	1.01	1.36
	BLAG01001592	1.02	1	0.99	0.95	0.93	1.13	1.04	1.03	1.05	0.98	1.09	0.96	1.25	0.93	0.95	0.94	1.06	1.16	1.13	1.2	1.06	0.98	0.99	1.15	0.97	0.96	0.94	1.36	0.99	1.22	0.96	1.14	0.93	0.98	0.99	1.05	0.93	0.93	0.93	0.93	0.99	0.93	0.93	0.98	1	0.96	0.96	1.01
	BLAG01001593	1	1.02	1.02	1.01	1	1	1.23	1.11	1	1	1.09	1	1	1	1	1	1	1	1	1	1.14	1.06	1.02	1	1	1.01	1	1	1	1	1	1.04	1	1.06	1.07	1	1.06	1	1	1	1	1	1	1	1	1.03	1	1
	BLAG01001594	1.04	1.08	1	1.04	1	1	1	1	1	1	1.09	1	1.09	1.03	1	1.01	1	1	1	1	1	1	1.02	1	1.02	1.01	1.02	1	1	1	1	1	1	1	1.03	1	1	1	1	1	1	1	1	1	1.02	1.02	1	1
	BLAG01001595	1.07	1.14	1.09	1.16	0.99	1.05	1.28	1.24	0.95	0.96	0.95	1.04	1.28	1	0.85	0.91	1.23	1.05	0.93	1.37	1.08	0.88	0.88	0.96	0.91	1.08	1.01	1.03	0.94	0.87	1.29	0.91	0.75	0.94	1.06	1.28	1.12	1.23	0.86	1.09	1.09	1.31	0.75	1.03	1.04	1.06	1	1.1
	BLAG01001596	1.29	1.63	1.41	1.2	0.75	0.89	0.73	0.91	0.84	1.47	1.27	0.68	1.28	1.04	1.54	1.44	0.39	0.71	1.09	0.9	1	0.59	1.89	1.03	1.41	1.62	0.92	0.72	1.17	1.21	1.41	1.34	0.48	1.28	1.94	1.63	1.45	1.58	1.3	1.57	1.28	0.65	1.39	1.7	1.4	1.71	1.25	2.02
	BLAG01001597	1.02	1	1	1.03	1	1	1	1	1	1	1	1.06	1.06	1	1.02	1	1	1	1	1	1	1	1.03	1.04	1.02	1.01	1.01	1	1	1	1	1.04	1	1	1	1	1	1	1	1	1.06	1	1	1	1.03	1	1.03	1.03
	BLAG01001598	1.09	1.07	1.01	1.24	0.97	1.02	0.97	0.97	0.97	1.22	1.05	1.08	0.97	1.2	1.04	1.08	1.1	1.15	1.1	0.97	1.15	0.97	1.08	1.04	1.1	1.09	1.04	0.97	1.21	1.19	1.33	1.29	0.97	1.02	1.03	1.17	1.09	1.2	1.11	1.28	1.15	0.97	1.49	1.06	1.27	1.15	1.09	1.1
	BLAG01001599	0.99	1.06	1.03	0.98	0.97	0.97	0.97	0.97	0.97	1	0.97	1	0.97	1.04	0.97	0.98	0.97	0.97	1.02	0.97	0.97	0.97	0.99	0.97	0.99	0.97	0.97	1.06	1.09	1.12	0.97	0.97	0.97	0.97	1	1	1.05	0.97	0.97	0.97	0.97	0.97	0.97	1.02	1	1	0.97	0.97
	BLAG01001600	1.06	1.05	1.02	1.05	1	1.05	1	1	1	1.03	1.09	1	1	1	1.09	1.01	1	1	1	1	1	1.09	1.02	1.04	1.06	1.03	1.02	1.24	1	1	1.04	1.04	1	1	1	1	1	1	1	1	1	1	1.15	1.1	1.02	1.02	1	1
	BLAG01001602	1.02	1.01	1	1.03	1	1	1	1	1	1	1	1	1	1	1	1.01	1	1	1	1	1	1	1	1	1.02	1.01	1.06	1	1.06	1	1	1	1	1	1.03	1	1	1	1	1	1.06	1	1	1	1	1	1	1
	BLAG01001603	0.98	1.23	1.28	1.57	1.18	1.14	1.32	1.19	1.1	1.59	1.33	1.76	0.98	1.1	1	1	1.11	0.98	0.98	1.41	0.98	0.98	1.01	0.98	1	1	1.02	0.98	0.98	0.98	1.01	1.06	0.98	1.03	1.08	1	1.06	0.98	1.13	1.1	0.98	0.98	0.98	0.98	1.06	0.98	0.98	1.01
	BLAG01001605	1.06	1.03	1	1	1	1	1	1	1	1.08	1.09	1.05	1.06	1.07	1	1.01	1	1.13	1	1.14	1	1.09	1	1	1	1.02	1.02	1	1	1	1.04	1.04	1	1.06	1	1.03	1.03	1	1.3	1	1	1	1.45	1	1	1.02	1	1
	BLAG01001607	1.29	1.11	1.03	1.08	1.17	1.02	1.19	1.07	0.97	1.05	1.19	1.03	0.97	0.97	0.97	1.09	1.18	1.24	1.1	1.11	1.11	1.13	0.99	1.21	1.06	1.06	1.14	1.06	1.32	1.55	1.32	1.52	0.97	1.08	1.23	1.14	1.05	0.97	0.97	1.46	1.16	0.97	1.26	1.1	1.02	1.02	1.28	1.06
	BLAG01001608	1.02	1.11	1.02	1.07	1	1.05	1	1.28	1.13	1	1.09	1.03	1.06	1	1	1	1	1	1.14	1	1.05	1	1.03	1	1	1	1	1.09	1	1	1	1.04	1	1.06	1.07	1.07	1	1	1	1	1.06	1	1	1	1	1.03	1	1
	BLAG01001609	3.88	6.98	5.19	5.14	2.99	3.33	1.97	4.48	2.63	5.36	5.4	2.89	4.39	1.05	0.99	2.42	1.83	1.86	2.06	1.32	1.21	1.07	1.07	0.95	0.94	1.67	0.96	1.09	0.98	0.92	0.95	0.96	1.36	1.1	0.95	0.99	0.94	0.92	1.28	1.03	0.92	1.01	1.34	1.1	0.95	0.95	1	0.95
	BLAG01001610	1.03	1.01	1.04	1	1	1	1	1	1	1	1	1	1	1	1	1	1	1	1.09	1	1	1.06	1.02	1	1	1	1	1.15	1.06	1	1.06	1.04	1	1	1.03	1	1	1	1	1.12	1	1	1	1	1.02	1.02	1	1
	BLAG01001611	1	1.04	1.04	1.01	1	1	1	1.11	1	1.03	1	1.03	1	1	1.04	1	1	1.05	1	1	1	1	1	1	1	1	1	1	1.13	1	1	1	1	1	1.07	1.03	1	1	1	1	1.06	1	1	1	1	1	1	1
	BLAG01001612	1	1	1	1	1	1	1	1	1	1	1	1	1	1.03	1	1	1	1	1	1	1.07	1	1	1	1	1	1	1	1	1	1	1	1	1	1	1	1	1	1	1	1	1	1	1	1	1	1	1
	BLAG01001613	1.13	1.08	1.18	1.16	0.96	1.11	1.52	0.96	1.08	1.02	1.13	1.28	1.13	1.02	0.98	1.1	1.3	1.14	1.12	0.96	1.05	1.15	1.41	1.9	1.1	1.05	1.14	0.96	1.63	1.53	1.38	1.29	0.96	0.96	1.11	1.16	1.07	0.96	1.19	1.07	1.47	1.14	0.96	0.96	1.02	1.04	1.06	1.03
	BLAG01001614	0.84	0.9	0.83	0.86	0.81	0.81	1	0.81	0.81	0.89	0.88	0.81	0.94	0.81	0.81	0.83	0.81	0.89	0.81	0.81	0.81	0.86	0.82	0.81	0.83	0.84	0.81	1.04	0.91	0.93	0.84	0.81	0.92	0.95	0.92	0.89	0.81	0.81	0.81	0.91	0.81	0.81	0.81	0.81	0.84	0.85	0.84	0.86
	BLAG01001615	0.96	0.96	0.98	0.91	0.86	1	0.96	1.05	0.86	0.86	0.94	0.89	0.86	0.89	0.89	0.99	0.86	0.99	1.06	0.86	1.16	0.91	1.02	1.09	0.92	0.96	0.91	1.15	1.08	1.26	1.07	1.08	0.86	0.96	1	1	0.91	1.29	0.86	0.97	0.92	1.03	0.86	1.17	0.94	0.92	0.97	1.08
	BLAG01001616	1	1	1	1	1	1	1	1	1	1	1	1	1.06	1	1	1	1	1	1	1	1	1	1	1	1.02	1	1	1	1	1	1	1	1	1	1	1	1	1	1	1	1	1	1	1	1	1	1	1
	BLAG01001619	1.02	1	1	1	1	1.05	1	1	1	1	1	1	1	1	1	1	1	1	1	1	1	1	1	1	1	1.01	1.01	1	1	1	1	1	1	1	1	1	1	1	1	1	1	1	1	1	1	1	1	1
	BLAG01001620	1	1.01	1.02	1	1.2	1.05	1	1	1	1	1	1	1	1	1.05	1	1.14	1	1.09	1	1	1.11	1.04	1.04	1.02	1.03	1.02	1	1	1.08	1	1	1	1	1.07	1.07	1.03	1.24	1	1	1.06	1	1	1	1	1.03	1.03	1.03
	BLAG01001621	1.1	1.02	0.98	1	1.12	0.93	1.04	0.93	0.93	0.99	1.02	1.13	1.02	1.12	1.08	0.99	0.93	1.05	0.98	1.07	0.98	0.93	1.02	0.97	1.13	1.02	1.01	1.02	0.99	0.93	1.08	1.09	1.06	1.14	1.02	1.06	1.04	0.93	1.07	1.05	1.06	1.11	0.93	0.93	1.03	1.07	0.96	1.1
	BLAG01001622	1.18	1.1	1	1.17	0.96	1.01	0.96	1.06	1.33	1.11	1.13	0.99	1.05	1.15	1.06	1.01	0.96	1.08	1	1.24	1.17	1.01	1.09	1.1	1.06	1.12	1.05	1.05	1.21	0.96	1.32	1.06	0.96	1.23	1.16	1.21	1.15	0.96	0.96	1.08	1.08	1.05	0.96	1.11	1.02	1.14	1.22	1.22
	BLAG01001623	1	1.03	1	1.01	1	1	1	1	1.2	1	1	1	1.09	1	1.02	1.01	1	1	1.05	1	1	1	1	1	1	1	1	1	1	1	1	1	1	1	1	1	1	1	1	1	1	1.1	1	1	1.02	1	1	1
	BLAG01001624	1.38	1.26	1.28	1.14	0.77	0.98	0.86	1.19	1.14	1.19	1.02	1.03	1.09	0.99	1.08	1.18	0.88	1.03	1.02	0.89	1.14	1.14	1.24	1.38	1.06	1.09	1	0.92	1.43	1.39	1.3	1.33	0.87	1.17	1.3	1.24	1.6	1.15	1.37	1.22	0.98	1.43	1.44	1.3	1.15	1.06	1.38	1.25
	BLAG01001625	1	1.07	1	1.07	1	1	1	1	1	1	1	1	1.06	1.03	1.02	1	1	1	1	1	1	1	1	1	1	1	1	1	1.06	1	1.04	1	1	1.06	1	1.15	1.06	1	1	1	1	1	1.15	1.08	1.09	1.05	1	1.05
	BLAG01001626	1	1	1	1	1	1	1	1	1	1	1	1	1	1	1	1	1	1	1	1	1	1	1	1	1	1	1	1	1	1	1	1	1	1	1	1	1	1	1	1	1	1	1	1	1	1	1	1
	BLAG01001627	1	1.01	1	1	1	1	1	1	1	1.06	1	1	1	1	1	1.01	1	1	1	1.14	1	1	1	1	1.02	1	1	1	1	1	1	1	1	1	1	1.07	1	1	1	1.19	1	1	1	1	1	1	1	1
	BLAG01001628	1.03	1.05	1.03	1	0.93	1.08	1.03	1.03	0.93	0.96	0.93	1.01	1.07	0.93	0.96	0.99	0.93	0.97	1.13	1.2	1.01	1.03	1	1.04	1	1.02	1.08	0.93	1.16	0.93	1.08	1.08	0.93	0.93	1.06	1.01	0.93	0.93	1.29	1.04	0.93	0.93	0.93	1.05	1	1.05	0.97	1.05
	BLAG01001629	1.04	1.04	1.04	1.05	1	1.11	1	1	1	1	1	1.03	1	1	1.08	1.01	1	1	1.09	1.14	1	1	1.02	1	1.02	1.01	1	1	1.06	1	1.04	1.08	1	1.11	1.03	1.03	1	1	1	1	1	1	1	1.05	1	1.03	1	1.03
	BLAG01001630	1	1	1	1	1	1	1	1	1	1	1	1	1.06	1	1.02	1	1	1	1	1	1	1	1	1	1	1.01	1	1	1	1.08	1	1	1	1	1	1	1.09	1	1	1	1	1	1	1	1.02	1.02	1	1.03
	BLAG01001635	1	1	1	1	1	1	1	1	1	1	1	1	1	1	1	1	1	1	1	1	1	1	1	1	1	1	1	1	1	1	1	1	1	1	1	1	1	1	1	1	1	1	1	1	1	1.02	1	1
	BLAG01001636	1	1.01	1.04	1.04	1	1	1	1.21	1.13	1.03	1	1	1.06	1.79	2.44	1.02	1	1.05	1.05	1	1.11	1.06	1.18	1.04	1.13	1.06	1.02	1.19	1	1	1.07	1.04	1	1.06	1.07	1.08	1.04	1	1	1	1.06	1	1	1	1.05	1.19	1.03	1.03
	BLAG01001637	0.82	0.83	0.81	0.81	0.81	0.89	0.99	0.98	0.81	0.86	0.81	0.81	0.85	0.88	0.85	0.85	0.81	0.92	0.81	0.99	0.88	0.81	0.83	0.81	0.88	0.86	0.84	0.88	0.91	0.81	1.03	0.87	0.91	0.81	0.91	0.87	0.81	0.81	0.93	0.81	0.81	0.81	0.81	0.89	0.85	0.91	0.88	0.83
	BLAG01001638	1.48	1.55	1.36	1.22	1.19	1.07	1.04	1.02	1.17	1.7	1.07	1.12	1.41	1.7	1.68	1.21	0.84	1.03	1.13	1.47	1.79	1.34	1.41	1.4	1.37	1.55	1.32	1	1.47	1.04	1.06	1.17	0.84	0.89	1.41	1.24	1.25	1.17	1.04	1.01	1.1	0.92	1.17	1.08	1.06	1.09	1.12	1.12
	BLAG01001639	0.75	0.78	0.68	0.75	0.5	0.6	0.55	0.71	0.69	0.74	0.57	0.68	0.73	0.66	0.6	0.64	0.78	0.64	0.59	0.68	0.75	0.61	0.57	0.54	0.55	0.76	0.63	0.73	0.66	0.73	0.61	0.61	0.67	0.88	0.72	1.04	0.68	0.87	0.5	0.68	0.63	0.74	0.5	0.6	0.55	0.67	0.66	0.61
	BLAG01001640	1	1.01	1	1	1	1	1	1	1	1.03	1	1.03	1	1	1.04	1	1.14	1	1	1	1.05	1	1	1	1	1.04	1.01	1.19	1	1	1	1	1	1	1.03	1.03	1	1	1	1	1	1.1	1	1	1	1	1	1.03
	BLAG01001641	1	1	1.02	1	1	1	1	1	1	1.06	1	1	1	1.06	1	1	1	1	1	1	1	1	1	1	1	1	1.01	1	1	1	1	1	1	1	1	1	1.03	1	1	1	1	1	1	1	1	1	1	1
	BLAG01001642	1.02	1	1.02	1.01	1	1.05	1	1	1	1	1.09	1.03	1	1	1	1.01	1	1	1	1	1.05	1	1	1	1	1.01	1.01	1	1.1	1	1	1	1	1.17	1.1	1.42	1.07	1.24	1	1	1	1	1	1.15	1	1	1	1
	BLAG01001643	1.06	1.04	1.16	1.13	1	1	1	1.11	1.2	1.19	1.09	1	1	1	1	1	1	1	1.05	1	1.05	1.06	1	1.04	1	1.13	1.18	1.09	1	1	1.14	1.08	1	1	1.03	1.09	1.24	1	1	1.12	1	1	1.15	1.05	1.21	1.26	1.06	1
	BLAG01001644	0.94	0.97	0.98	0.94	0.94	0.94	0.94	0.94	1.06	1	0.94	0.94	1.05	0.97	0.95	0.94	0.94	0.94	0.94	0.94	0.94	1.04	0.95	0.94	0.99	0.95	0.94	0.94	0.94	0.94	0.97	0.94	0.94	0.99	0.97	1.03	1.02	0.94	1.16	1.05	1	1.17	1.08	1.01	1.03	1	1.07	1.08
	BLAG01001645	1.11	1.11	1.04	1.01	1.22	1.23	1.08	1.06	1.11	1.42	1.31	1.04	0.99	1.16	1.1	1.05	1.36	1.07	1.12	1.22	1.61	1.26	1.26	1.17	1.05	1.09	1.06	1.02	1.5	0.96	0.91	1.05	0.8	0.98	1.02	1.16	1.11	1.51	1.29	1.2	1.17	1.27	1.41	0.92	1.1	0.98	1.11	1.32
	BLAG01001646	1.02	1.03	1.1	1	1	1	1.18	1	1	1.08	1	1.06	1.12	1.14	1.1	1.05	1	1.1	1	1	1	1.11	1	1.08	1	1.02	1.02	1	1	1	1	1	1	1.11	1	1.03	1	1.24	1	1.32	1	1	1	1.1	1.02	1	1.03	1.09
	BLAG01001647	1.02	1.06	1.13	1.11	1.3	1.17	1.13	1.32	1.42	1.19	1.39	1.2	1.14	1.15	1.1	1.04	0.92	1.05	1	0.92	1.14	1.05	1.11	1.03	1.21	0.98	1.09	0.92	1.04	1.06	1.15	1.21	1.04	1.32	1.12	1.08	1.04	1.14	1.2	1.26	1.32	1.19	0.92	1.35	1.14	1.1	0.98	1.12
	BLAG01001648	0.91	0.89	0.88	0.92	0.8	1.08	0.8	0.89	1.12	0.93	0.95	1.03	0.98	0.93	0.83	0.87	1.35	0.84	1	1.23	0.88	1.04	1	1.1	0.94	0.95	0.92	1.15	0.91	1.39	1.28	0.86	0.8	1.1	0.99	1.12	1.14	0.8	0.8	0.8	1.07	1.16	0.99	1.02	1.08	0.96	1.05	1.22
	BLAG01001649	1.32	1.32	1.26	1.36	1.61	1.39	1.01	1.27	1.76	1.97	1.24	1.67	1.58	1.64	1.31	1.07	1.28	1.3	1.05	2.21	1.48	1.16	1.46	1.35	1.4	1.33	1.21	1.17	1.52	1.26	1.62	1.15	0.82	1.56	1.66	1.1	1.48	1.43	1.07	1.63	1.6	1.64	1.61	1.48	1.29	1.44	1.45	1.79
	BLAG01001650	1.01	1.02	1.07	1.04	0.94	1.09	0.94	0.94	1.06	0.94	0.94	1.02	1.11	1.04	1.04	1.36	1.2	1.15	1.05	0.94	0.99	0.99	1.16	1.18	1.25	1.06	1.08	0.94	1.53	1.09	1.44	1.4	0.94	1.08	1.61	1.52	1.15	0.94	0.94	0.94	0.94	1.03	0.94	1.21	1.27	1.41	1.15	1.32
	BLAG01001651	1.06	1.07	1.35	1.28	1	1.05	1.23	1.17	1	1.09	1.27	1.21	1.15	1.07	1.04	1.03	1	1.05	1	1.14	1.05	1.06	1.2	1.18	1.15	1.01	1.08	1	1	1.15	1.04	1.04	1	1.06	1.1	1.04	1	1	1	1	1.06	1.19	1.15	1	1	1.06	1.03	1.03
	BLAG01001653	1.12	1.04	1.07	0.97	1.35	1.01	1.18	0.96	0.96	1.14	1.05	1.12	0.96	1.15	1.24	1.11	1.23	1.08	1.17	1.1	1.14	1.07	1.11	1.17	1.3	1.17	1.22	1.56	1.15	0.96	1.07	1.32	0.96	1.07	1.13	1.14	1.07	1.19	1.25	0.96	1.19	1.05	0.96	1.06	1.13	1.03	1.04	1.19
	BLAG01001654	1.16	1.32	1.31	1.34	1.14	1.17	1.2	1.33	1.4	1.88	1.49	1.43	1.26	1.56	1.76	1.36	1.84	1.38	2.05	1.45	1.73	2.23	1.25	1.47	1.61	1.43	1.54	1.03	1.21	1.25	1.14	1.32	0.81	1.04	1.06	1.33	1.3	1.41	1.45	1.21	1.07	1.01	1.25	1.9	1.27	1.05	1.21	1.3
	BLAG01001655	1.02	1	0.96	0.96	0.96	1.01	0.96	0.96	0.96	0.99	0.96	1.01	1.08	1.37	1.32	1.05	0.96	1.1	0.96	0.96	1.1	0.96	1.08	1.06	0.98	1.19	1.09	1.14	0.96	1.04	1	0.96	0.96	1.02	1	1	0.99	1.2	0.96	0.96	0.96	1.05	0.96	1.04	1.08	0.99	0.99	1.05
	BLAG01001656	1.18	1.15	1.39	1.31	1	1	1	1.11	1.26	1.16	1	1.29	1.21	1	1	1.07	1.14	1.1	1.05	1	1.07	1.17	1.05	1	1.02	1.12	1.1	1.28	1.16	1.72	1.07	1.27	1	1	1.14	1.08	1.03	1	1	1	1	1	1	1	1.02	1.06	1	1
	BLAG01001657	1.14	1.04	0.99	1.04	0.97	1.1	0.97	1.13	1.34	1.15	1.14	0.99	1.17	1	1	1.03	1.18	0.97	1.01	0.97	1.01	0.97	1.01	1	1	1.05	1.08	0.97	0.97	1.04	1	1.07	0.97	1.05	1.13	1.06	0.99	0.97	1.11	1.08	0.97	1.06	1.11	0.97	1.03	1.05	1.03	1.07
	BLAG01001658	1.07	1.02	1.01	1	1.14	1	0.95	0.95	0.95	1.04	1.03	0.98	1.22	1.02	1.23	1.07	0.95	1	0.99	0.95	0.95	1	1.24	1.1	1.01	1.1	1.12	0.95	1.11	1.06	1.02	1.19	0.95	1	1.16	1.2	1.18	0.95	1.38	0.95	0.95	1.04	0.95	1	0.95	1.12	0.98	1.07
	BLAG01001659	1	1.01	1	1.03	1	1	1	1.11	1	1.03	1	1.03	1	1	1	1	1	1	1.05	1	1	1.06	1.02	1.06	1	1.01	1.01	1.09	1.06	1	1.07	1	1	1	1	1.05	1	1	1	1	1	1	1	1	1	1.02	1	1
	BLAG01001660	1.04	1.33	1.04	1.42	1	1	1.12	1.28	1.13	1.06	1.41	1.17	1.26	1	1.05	1.49	1.14	1.2	1.17	1	1	1	1	1.04	1.04	1.04	1	1	1.06	1	1	1.08	1	1	1	1	1	1	1	1	1	1.1	1	1	1	1.02	1	1
	BLAG01001662	1	1	1	1	1	1	1	1	1.13	1.03	1	1	1	1	1	1	1	1	1	1	1	1	1	1	1	1	1	1	1	1	1	1	1	1	1	1	1	1	1	1	1.06	1	1	1	1.03	1	1	1
	BLAG01001664	1	1	0.98	1	0.98	0.98	0.98	1.08	0.98	1.01	1.07	1.04	1.04	0.98	0.98	1.02	1.11	1.03	0.98	1.12	0.98	0.98	0.98	1.06	1	0.99	0.98	0.98	0.98	1.05	1.05	1.04	0.98	0.98	0.98	1.04	1.03	0.98	1.28	0.98	1.04	1.07	0.98	1.13	1	1.06	1.04	1.01
	BLAG01001665	1	1	1	1	1	1.05	1	1	1	1	1	1	1.06	1	1	1	1	1	1	1	1	1	1.02	1	1	1	1	1	1	1	1	1	1	1	1	1	1	1	1	1	1	1	1	1	1	1	1	1
	BLAG01001666	1.04	1.09	1.14	1.11	1	1	1.12	1.11	1	1.06	1.18	1.06	1	1	1	1.01	1	1.05	1	1.29	1.05	1.06	1	1	1.02	1.07	1.08	1	1	1	1	1	1	1.06	1.03	1.05	1.03	1.24	1	1	1	1	1	1	1.02	1	1	1
	BLAG01001667	1	1	1.02	1	1	1	1	1	1	1.03	1	1	1	1	1	1.01	1	1	1	1	1	1	1	1	1	1.01	1	1	1	1	1	1	1	1	1.09	1	1	1	1	1	1	1	1	1.05	1	1	1	1
	BLAG01001668	1.2	1.12	1.37	1.2	0.97	1.21	1.31	1.07	0.97	1.03	1.37	1.16	1.24	1.23	1.13	1.06	0.97	1.06	1.02	0.97	1.11	1.19	1.13	1.01	1.27	1.09	1.09	1.06	1.07	1.04	1.13	1.15	0.97	0.97	0.97	0.99	1.03	0.97	0.97	0.97	0.97	1.12	0.97	1.25	1.05	1.17	1	1
	BLAG01001669	1	1.02	1.03	1.01	1	1	1.12	1	1	1.03	1	1	1.06	1	1.02	1.01	1	1	1	1.14	1.05	1	1.02	1.04	1	1.05	1.06	1.09	1	1	1	1.04	1	1	1	1.04	1	1	1.15	1	1	1.1	1	1	1	1.03	1	1.06
	BLAG01001670	1.02	1.02	1.02	1	1	1	1	1	1	1	1	1	1	1	1.04	1.03	1	1.05	1	1	1	1.11	1.02	1	1.02	1.03	1.08	1.15	1.06	1	1.04	1.04	1	1	1.03	1	1	1.24	1	1	1	1.1	1	1	1.07	1	1	1
	BLAG01001671	0.33	0.32	0.31	0.33	0.31	0.37	0.44	0.5	0.48	0.35	0.49	0.35	0.38	0.37	0.35	0.34	0.63	0.42	0.4	0.51	0.59	0.52	0.32	0.32	0.36	0.94	1.56	0.87	0.44	0.45	0.43	0.44	0.47	0.9	0.43	0.62	0.36	0.55	0.37	0.42	0.46	0.69	0.26	0.45	0.37	0.36	0.4	0.42
	BLAG01001672	1	0.95	0.94	0.95	1.08	1.02	1	1.09	1.13	0.95	0.9	0.92	1	1.42	1.52	1.07	1.55	1.16	0.94	1.68	1.23	1.88	3.93	4.75	2.7	1.38	1.74	1.67	2.32	2.01	3.69	2.09	1.25	1.82	1.53	1.35	3.96	2.3	2.07	1.71	3.2	2.25	2.12	1.38	3.53	2.75	2.93	3.4
	BLAG01001673	7.26	5.53	4.38	5.25	7.07	8.56	3.28	3.98	8.02	5.02	5.75	6.82	8.09	5.27	5.94	7.86	5.69	8.34	8.67	6.79	12.45	10.24	6.9	9.21	10.84	11.01	14.24	2.4	4.74	4.85	4.63	4.37	0.9	0.96	1.88	2.09	2.94	1.72	3.95	4.22	2.69	3.52	4.48	3.42	3.81	5.08	1.78	2.12
	BLAG01001674	1.04	1.07	1.04	1.12	1.41	1.16	1.12	1.11	1	1.03	1	1.09	1.24	1.09	1.11	1.07	1	1.1	1.05	1	1.19	1.22	1.09	1.16	1.11	1.07	1.14	1.19	1	1.08	1.04	1.04	1	1	1.07	1.05	1.12	1	1	1.12	1	1.15	1	1.05	1.03	1.07	1.09	1
	BLAG01001675	1.06	1.05	1.22	1.12	1	1.25	1	1	1	1.13	1.14	1.09	1.15	1	1	1.01	1	1.05	1.17	1	1.09	1.11	1.03	1	1.02	1.04	1.07	1	1.06	1	1.24	1.08	1	1	1	1.08	1	1	1	1	1.06	1	1	1.05	1.02	1	1	1
	BLAG01001676	1.14	1.1	1.28	1.2	1.2	1.05	1	1.11	1.39	1.21	1.09	1.06	1.21	1	1	1.04	1.14	1.1	1.05	1.14	1.17	1.11	1.05	1	1.17	1.07	1.1	1.09	1.06	1	1.07	1.23	1	1.11	1.03	1	1	1	1	1	1	1	1	1	1.02	1	1.06	1.03
	BLAG01001677	0.94	1	0.99	1	1.19	0.93	1	0.93	1.17	0.9	1.04	1.1	0.94	1.27	1.04	0.99	0.96	1.48	1.06	1.34	0.97	1.23	1.02	1.08	0.93	1	1.04	0.92	1.29	1.45	1.23	1.17	0.84	1.18	1.03	1.26	1.08	1.05	0.97	1.05	1.39	1.47	1.17	1.35	1.09	1	1.04	1.11
	BLAG01001678	1.06	1.02	1.02	1	1	1	1	1	1	1	1	1	1	1	1.05	1.01	1	1.05	1	1	1	1	1.03	1.04	1	1.01	1	1	1	1.08	1	1	1	1	1	1.07	1	1	1	1.12	1	1	1	1	1	1.04	1.03	1
	BLAG01001679	1.15	0.97	0.96	1.01	1.16	1.04	1.07	0.96	0.96	0.96	0.96	0.99	1.02	1.48	1.92	1.47	1.09	1.18	1.51	0.96	0.96	1.01	0.96	0.96	0.98	1.19	1	1.23	0.96	1.03	0.96	1	1.09	1.05	1.6	1.94	2.44	1.57	1.11	1.08	1.09	1.2	1.25	1.99	1.89	2.41	1.17	1.4
	BLAG01001680	0.54	0.59	0.59	0.57	0.53	0.59	0.53	0.59	0.67	0.58	0.53	0.55	0.56	0.6	0.55	0.58	0.68	0.53	0.63	0.69	0.56	0.7	0.61	0.55	0.6	0.56	0.57	0.78	0.6	0.61	0.77	0.6	0.53	0.73	0.7	0.72	0.75	0.66	0.61	0.98	0.71	0.69	0.61	0.78	0.74	0.67	0.85	0.77
	BLAG01001681	0.93	0.93	0.93	0.91	0.91	0.96	1.12	0.91	0.91	1	0.91	0.94	0.91	0.94	0.93	0.92	1.04	0.91	0.95	0.91	1.02	0.91	0.93	0.91	0.95	0.97	0.91	0.99	1.08	0.98	0.91	0.95	0.91	0.91	0.91	0.93	0.91	0.91	1.19	1.02	0.91	1	1.05	0.91	0.91	0.97	0.94	0.91
	BLAG01001682	0.03	0.03	0.03	0.03	0.04	0.05	0.07	0.1	0.07	0.04	0.04	0.04	0.04	0.05	0.03	0.03	0.1	0.05	0.05	0.08	0.05	0.07	0.03	0.04	0.03	0.03	0.03	0.16	0.11	0.1	0.04	0.04	0.05	0.64	0.09	0.06	0.04	0.18	0.11	0.08	0.08	0.14	0.09	0.14	0.04	0.05	0.04	0.07
	BLAG01001683	0.94	0.97	0.94	0.94	0.94	1	1.05	0.94	0.94	0.94	0.94	0.94	0.94	0.94	0.96	0.96	0.94	0.94	1.21	1.08	1.03	1	0.96	0.98	0.98	0.96	0.94	0.94	1	0.94	0.94	0.94	0.94	1	0.98	0.94	0.94	0.94	0.94	0.94	0.94	0.94	0.94	0.99	0.94	0.94	0.94	0.94
	BLAG01001684	0.8	0.81	0.79	0.79	0.77	0.77	0.77	0.77	0.87	0.77	0.77	0.84	0.96	0.82	0.83	0.79	0.77	0.77	0.8	0.88	0.8	0.77	0.79	0.8	0.81	0.8	0.77	0.84	0.77	1.04	0.91	0.86	0.77	0.81	0.82	0.81	0.77	0.77	0.77	0.77	0.77	0.77	0.77	0.81	0.77	0.83	0.82	0.82
	BLAG01001685	1.15	1.02	1.14	1.08	1.1	1.27	1.32	1.17	1.15	1.05	1.27	0.99	1.28	0.89	0.87	1.03	1.21	1.05	0.98	1.43	0.82	1.12	1.19	1.03	1.16	1.31	0.87	1	1.06	1.32	1.08	1.1	0.78	2.14	1.11	1.28	1.7	1.16	1.4	1.95	1.72	1.95	2	1.5	1.7	1.3	2.03	1.52
	BLAG01001686	0.8	0.74	0.76	0.92	0.64	0.83	0.7	0.83	0.74	0.96	0.71	0.69	0.77	0.88	0.88	0.83	0.99	0.93	1.03	1.06	0.93	0.77	0.83	0.79	1.01	0.81	0.79	0.74	0.82	0.87	1.25	1	0.82	1.66	0.83	1.01	0.86	1.21	1.58	0.81	0.61	0.99	1.59	1.19	0.96	0.85	0.97	0.92
	BLAG01001687	1	1.01	1	1.03	1	1	1	1	1	1	1	1.03	1	1	1	1.01	1	1	1	1	1	1.06	1	1	1.04	1.04	1.04	1	1	1	1.04	1.04	1	1.2	1	1	1	1	1	1	1.1	1.1	1.24	1.05	1	1.02	1	1
	BLAG01001688	1.56	1.71	2.04	2.23	1.91	1.96	2.31	1.99	1.76	1.98	2.04	2.54	1.4	1.98	1.65	1.14	1.12	1.27	1.26	1.88	1.2	2	1.45	1.68	1.78	1.32	1.36	1.38	1.38	1.37	1.51	1.62	0.88	1.07	1.36	1.21	1.31	1.09	1.41	1.38	1.32	1.3	1.63	1.12	1.32	1.29	1.47	1.35
	BLAG01001689	1	1	1	1	1	1	1	1	1	1	1	1	1	1	1	1	1	1	1	1	1	1	1.03	1	1	1	1	1	1	1	1	1	1	1	1.12	1	1	1	1	1	1	1	1	1	1	1.06	1	1
	BLAG01001690	1.04	1.22	1.16	1.29	1.2	1.11	1.47	1.11	1.52	1.26	1.32	1.28	1.57	1.18	1.24	1.07	1.22	1.17	1.05	1.14	1.12	1.26	1.25	1.08	1.2	1.08	1.16	1	1.13	1.15	1.14	1.16	1	1	1	1	1.03	1	1	1	1	1.1	1	1.18	1.08	1.11	1.19	1.17
	BLAG01001691	1.07	1.06	1.11	1.07	1	1.05	1.12	1	1	1	1	1.03	1	1	1.02	1.01	1	1.05	1	1	1.09	1	1.14	1	1.06	1.08	1	1.09	1	1.08	1.09	1	1	1.06	1.03	1	1	1	1	1	1	1.1	1.15	1.1	1	1.07	1	1
	BLAG01001692	1.23	1.16	1.22	1.17	0.95	1	0.95	0.95	0.95	1.08	1.03	0.95	1	1.01	0.96	0.96	1.08	0.99	0.99	0.95	0.99	1.08	1	1.12	0.97	1.07	1.1	0.95	1.07	1.02	1.08	0.99	0.95	0.95	1.33	1.46	1.96	1.41	1.53	1.18	1.36	1.18	1.09	1.29	1.41	1.31	1.22	1.34
	BLAG01001693	1	1	1	1	1	1	1	1	1	1	1	1	1	1	1	1	1	1	1	1	1	1	1	1	1	1	1	1.09	1	1	1	1	1	1	1	1	1.1	1	1	1	1	1	1	1.05	1.02	1.02	1	1
	BLAG01001694	1	1	1	1	1	1	1	1	1	1.03	1	1.03	1.06	1	1	1	1	1	1.05	1	1	1	1	1	1	1	1	1	1	1	1	1	1	1	1	1.03	1.68	1.24	1	1	1	1.1	1.15	1.38	1	1.09	1.03	1
	BLAG01001695	1.02	1	1.02	1.01	1	1	1.23	1	1.13	1	1	1.03	1	1	1	1	1	1	1	1	1	1	1.02	1.04	1	1.01	1	1.09	1.06	1	1	1	1	1.06	1	1.11	2.09	1	1	1.12	1.17	1.1	1.55	1.78	1.5	1.22	1.24	1.12
	BLAG01001696	1.04	1.01	1	1.01	1	1	1	1	1	1	1	1	1.09	1	1	1	1	1	1	1	1	1	1	1	1	1	1	1.09	1	1	1.04	1	1	1	1.03	1	1.5	1	1	1	1	1	1	1.44	1.08	1.08	1	1
	BLAG01001697	1	1.01	1	1	1	1	1	1	1	1	1	1	1	1	1	1	1	1	1	1	1	1	1	1	1	1.01	1.01	1	1	1	1	1	1	1	1.05	1	1	1	1	1	1	1	1	1	1	1	1	1
	BLAG01001698	1.04	1.01	1	1.01	1	1.05	1	1	1	1	1	1	1.12	1	1.02	1.03	1	1	1.05	1	1.05	1	1	1.04	1.02	1	1	1	1.06	1.08	1	1	1	1	1	1	1.03	1	1.15	1.12	1.06	1	1	1	1.02	1.03	1.03	1.03
	BLAG01001699	1	1.02	0.98	0.99	0.98	1.09	1.09	0.98	0.98	1.01	0.98	1.04	0.98	1.08	1.07	1.01	0.98	1.03	1.12	1.12	1.22	0.98	1.01	0.98	1	1.02	1.02	1.07	1.04	0.98	1.05	0.98	0.98	1.04	1.01	0.98	1.01	0.98	0.98	1.22	0.98	1.08	0.98	1.13	1.01	0.98	1.01	1.01
	BLAG01001700	1.02	1	1.02	1.01	1	1.05	1.12	1	1	1	1	1	1.06	1	1	1.13	1.14	1.08	1.05	1.14	1	1	1.03	1	1.04	1.02	1.01	1.09	1.06	1.2	1	1.16	1	1	1.05	1.04	1.06	1	1	1	1	1.1	1	1	1.03	1	1.06	1
	BLAG01001701	1.23	1.41	1.45	1.71	1.2	1.25	0.95	1.03	1.41	1.36	1.15	1.25	1.14	1.08	1.3	1.01	1.04	1.04	0.97	0.97	0.97	1.14	1.29	1.25	1.17	1.07	1.09	1.01	1.18	1.02	1.19	1.19	0.85	1.07	1.13	1.04	1.34	1.06	1.18	1.06	1.25	1.1	1.1	1.09	1.2	1.33	1	1.01
	BLAG01001702	1	1.01	1	1	1	1	1	1	1	1	1	1	1	1	1	1	1	1	1	1	1	1	1	1	1	1	1	1	1	1	1	1	1	1	1	1	1	1	1	1	1	1	1	1	1	1	1	1
	BLAG01001703	1	1	1	1.01	1	1.05	1	1	1	1	1	1.03	1	1	1.02	1.02	1	1	1	1	1	1	1.02	1	1	1	1	1	1	1	1	1	1	1	1	1	1	1	1	1	1	1	1	1	1	1	1	1
	BLAG01001704	1.03	1.01	1	1	1.2	1	1	1	1	1	1	1.03	1	1	1	1	1	1	1	1	1.05	1	1.02	1	1	1.01	1	1.09	1	1	1	1	1	1	1	1	1.03	1	1	1	1	1	1	1	1	1	1	1
	BLAG01001705	1.04	1.02	1	1.01	1	1	1	1	1	1	1	1	1	1.23	1.27	1	1	1	1	1	1.05	1.24	1.03	1.06	1.06	1.06	1.23	1	1	1	1.04	1.04	1	1	1	1.05	1.06	1	1	1	1	1	1	1.05	1	1.02	1	1
	BLAG01001706	1.02	1.02	1.02	1.01	1	1	1	1	1	1.05	1	1.03	1.09	1	1.02	1.01	1	1	1	1	1.05	1	1.03	1	1.04	1.03	1.05	1.09	1	1	1	1	1	1.06	1	1.03	1	1	1	1	1	1	1	1	1.02	1	1.03	1
	BLAG01001707	1.13	1.08	1.19	1.04	1.03	1.29	0.96	1.14	0.97	1.16	1.17	1.13	0.96	1.12	1.13	1.03	0.98	1.03	1.13	1.24	1.05	0.91	1.18	1.18	1.08	1.05	1.11	1.07	1.25	1.06	1	1.22	0.97	1.01	1.06	1.24	1.11	1.07	1.12	1.18	1.03	0.99	1.2	1.27	1.04	1.07	1.16	1.13
	BLAG01001708	1	1	1	1	1	1	1	1	1	1	1	1	1	1	1	1	1	1	1	1	1	1	1	1	1	1	1	1	1	1	1	1	1	1	1	1	1	1	1	1	1	1	1	1	1	1	1	1
	BLAG01001709	1.04	1.06	1.06	1.06	0.89	1.12	1	1.18	1.31	1.18	1.18	1.13	1.13	0.92	0.94	1.52	1.52	1.18	1.42	0.89	1.02	0.94	0.96	0.89	0.93	0.94	0.92	1.06	0.89	1.03	0.89	1	0.89	1.04	0.89	0.89	0.94	1.33	0.89	0.89	0.89	0.89	1.03	0.89	0.89	0.91	0.92	0.89
	BLAG01001710	1	1	1	1	1	1	1	1	1	1	1	1	1	1	1.04	1.01	1	1	1	1	1.07	1	1	1	1	1	1	1.24	1	1	1	1	1	1	1.07	1.03	1	1	1	1.19	1	1	1	1.05	1	1	1	1
	BLAG01001711	1	1	1	1	1	1	1	1	1	1	1	1	1	1	1	1	1	1	1	1	1.05	1	1	1	1	1.01	1	1	1.06	1	1	1	1	1	1	1	1	1	1	1	1	1	1	1	1	1	1	1
	BLAG01001712	0.99	1.03	0.97	0.99	0.97	0.97	0.97	0.97	0.97	1	0.97	1.05	1.03	1.07	1.03	1	0.97	0.97	0.97	1.11	1.02	0.97	0.99	0.97	0.99	1.02	1.08	0.97	1.03	0.97	0.97	0.97	1.1	1.03	1.01	0.97	0.97	0.97	0.97	1.09	0.97	1.07	0.97	1.07	0.99	0.97	1	0.97
	BLAG01001713	1	1.02	1	1	1	1	1	1	1	1	1	1.06	1.06	1.03	1	1	1	1.05	1	1	1	1	1	1	1	1	1	1.09	1	1	1	1	1	1	1.03	1	1	1.24	1.15	1	1	1	1	1	1.02	1	1	1
	BLAG01001714	1.02	1.03	1.02	1.08	1	1	1	1.11	1.13	1.09	1	1.09	1	1.03	1.02	1	1	1	1	1.23	1	1.06	1	1.12	1	1.02	1.04	1.09	1.06	1	1	1.04	1	1	1	1.08	1	1	1	1	1	1	1	1	1.02	1.02	1	1
	BLAG01001716	1	1	1	1	1	1	1	1.11	1	1	1	1	1	1	1	1	1	1	1	1.14	1.05	1.06	1	1	1.02	1.04	1	1	1	1	1	1	1	1	1	1	1	1	1	1	1	1	1	1	1	1	1	1
	BLAG01001718	1.07	1.32	1.07	1.33	1.2	1.05	1.12	1.11	1.39	1.49	1.41	1.21	1.44	1	1.12	1.22	1	1.1	1.12	1.14	1.09	1	1.12	1	1.08	1.12	1.02	1.09	1.06	1.08	1.09	1.04	1	1.11	1.12	1.03	1.09	1	1	1.12	1.2	1	1	1.1	1.05	1.12	1.13	1.26
	BLAG01001722	1	1	1	1	1	1	1	1	1	1	1	1	1	1	1	1	1	1	1	1	1	1	1	1	1	1	1	1	1.06	1	1	1.04	1	1	1	1	1	1	1	1	1	1	1	1	1	1	1	1
	BLAG01001724	0.43	0.46	0.45	0.46	0.51	0.52	0.57	0.7	0.85	0.65	0.5	0.51	0.5	0.5	0.46	0.48	0.54	0.49	0.65	0.42	0.48	0.45	0.47	0.46	0.46	0.46	0.46	0.67	0.65	0.89	0.51	0.52	0.71	0.72	0.55	0.47	0.5	0.53	0.55	0.78	0.45	0.55	0.52	0.87	0.47	0.45	0.46	0.46
	BLAG01001725	0.99	0.99	0.97	0.97	1.16	0.97	0.97	0.97	0.97	1	0.97	1.05	1.14	0.97	0.97	0.98	1.1	1.01	0.97	0.97	1.01	0.97	1	0.97	1	0.97	0.98	0.97	1.03	1.08	0.97	1.03	0.97	1.08	0.97	1.07	0.99	1.2	0.97	0.97	1.03	0.97	1.11	0.97	1	0.97	0.97	1.04
	BLAG01001726	1.02	1	1.02	1.01	1	1	1.12	1.11	1	1.09	1.09	1.06	1.09	1	1	1.01	1	1	1	1	1	1	1.05	1	1	1.01	1.02	1.19	1	1	1	1	1	1.06	1	1.07	1	1	1	1	1	1	1	1	1	1.02	1	1
	BLAG01001727	1.03	1.18	1.12	1.09	1.13	0.94	1.05	0.94	0.94	0.97	1.07	0.97	1.21	1.01	1	1.11	1.07	1.03	1.07	1.08	1.07	0.99	1.21	1.13	1.06	1.16	1.16	0.94	1.09	0.94	1.03	1.16	0.94	1.04	0.94	1.03	0.97	0.94	1.08	0.94	0.94	0.94	0.94	0.99	1	0.96	0.94	0.99
	BLAG01001728	1.01	1	0.98	0.98	0.98	0.98	1.1	1.09	0.98	0.98	0.98	0.98	0.98	1.02	1.1	1.05	0.98	0.98	0.98	0.98	0.98	0.98	1.01	0.98	1	1.02	1.04	1.07	1.26	0.98	1.16	0.98	1.11	1.04	0.98	0.98	0.98	0.98	0.98	0.98	0.98	0.98	0.98	1.08	1.02	1.04	1.01	1.01
	BLAG01001729	1	1.02	1	1	1	1	1	1	1.13	1	1	1	1	1	1	1	1	1	1	1	1	1	1	1	1	1.01	1	1.09	1.06	1	1	1	1	1.06	1	1.03	1	1	1	1	1	1.1	1	1	1	1	1	1
	BLAG01001730	1	1	1	1	1	1	1	1.11	1	1	1	1	1	1.03	1	1	1	1	1	1	1.05	1	1	1	1	1	1	1	1	1	1	1	1	1	1	1	1	1	1	1	1	1	1	1	1	1	1	1
	BLAG01001731	1.01	1.11	1	1	1.13	0.84	0.89	0.8	1.07	1.06	1.02	0.85	1.02	0.94	0.9	1.23	0.8	0.96	0.91	0.8	0.91	0.8	1.17	1.04	1.01	1.07	1.06	0.88	0.93	0.8	0.92	0.87	0.8	0.94	0.97	0.88	1.01	0.8	0.8	0.9	0.85	0.8	0.92	1.07	1.02	0.93	0.85	0.84
	BLAG01001732	1.01	1.07	1.05	1.12	0.97	0.97	0.97	0.97	1.23	1.12	1.15	1.06	1.15	1.01	0.97	0.99	1.11	1.02	0.97	1.26	0.97	0.97	0.99	1.01	1.06	1.04	1.09	0.97	1.3	0.97	0.97	1.09	0.97	0.97	0.97	1.05	1.03	0.97	0.97	0.97	1.04	1.07	0.97	1.05	1	1.02	0.97	1
	BLAG01001733	0.99	0.97	0.96	1.02	0.86	0.91	1.06	0.96	0.86	0.94	0.94	1.11	1.03	1.09	1.07	1.02	0.98	0.97	0.94	0.86	1.09	0.91	1.17	1.08	1.15	1.05	1	0.94	1.14	0.86	1.12	0.97	0.86	1.39	1.06	1.05	0.98	0.86	0.86	1.14	0.92	0.95	1.25	1.02	1.02	1.07	1.07	1.17
	BLAG01001734	1	1.01	1	1	1.48	1	1	1	1	1	1	1	1.06	1	1	1.02	1	1.05	1	1	1	1	1	1	1	1	1	1	1	1	1	1	1	1	1.07	1.03	1.06	1	1	1	1	1	1	1	1	1	1	1.03
	BLAG01001735	1.06	1.13	1.26	1.05	1.75	0.94	0.85	0.94	0.96	0.96	1.2	0.9	1.16	1.17	1.25	1.24	0.97	0.89	1.15	0.85	0.95	0.95	1	1.29	0.99	1.17	1.2	1.01	1.19	0.92	1.26	0.99	0.85	0.95	1.22	1.16	1.42	1.06	0.98	1.34	1.07	1.02	1.53	1.25	1.08	1.15	1.18	1.29
	BLAG01001736	1	1.04	1	1.02	1	1	1.12	1.21	1.13	1	1	1	1.28	1.22	1.07	1.01	1	1	1.07	1	1.05	1	1.03	1	1.04	1.07	1	1.09	1.13	1	1.04	1.1	1	1.06	1	1.05	1	1	1	1	1.2	1	1	1	1.02	1.07	1.06	1.09
	BLAG01001737	1.02	1	1	1	1	1	1	1	1	1	1	1	1	1	1.02	1.01	1	1	1.05	1	1	1.06	1	1	1	1	1.01	1.19	1	1	1	1.04	1.13	1	1	1	1	1	1	1	1	1	1	1	1	1	1	1
	BLAG01001738	1	1	1	1	1	1	1	1.11	1	1.03	1	1	1	1	1	1.01	1	1	1	1	1	1	1	1	1	1	1	1	1	1	1	1	1	1.11	1	1.03	1.21	1	1	1	1	1	1	1	1.05	1.06	1.03	1.03
	BLAG01001739	1.53	1.18	1.52	1.51	1.11	2.09	1.9	2.71	3.09	1.87	1.92	2.32	1.95	1.08	1	1	1.44	1.2	1.69	1.94	1.44	1.61	1.11	1.07	1.22	1.18	1.25	1.23	1.94	1.96	1.31	1.42	1.04	1.02	1	1.38	1.05	1.61	1.57	1.27	1.1	1.61	1.42	1.4	1.06	1.09	1.17	1.13
	BLAG01001740	1.07	1.04	1.02	1.08	1	1.25	1.18	1	1.2	1.03	1	1.06	1.12	1	1	1	1.14	1.13	1.05	1.14	1.14	1.06	1.03	1.06	1	1.01	1.08	1.09	1	1.08	1	1	1	1	1	1.03	1	1.24	1	1	1.06	1	1	1	1	1.03	1	1
	BLAG01001741	1.02	1	1	1	1	1.05	1	1	1	1	1	1.03	1	1	1	1	1	1.05	1	1	1	1	1	1.06	1	1.01	1	1	1	1	1	1	1	1	1	1	1	1	1	1	1	1	1	1	1	1	1	1
	BLAG01001742	1.02	1.1	1.04	1.05	1	1	1	1.11	1	1.03	1.09	1.03	1.25	1.07	1.07	1	1	1	1	1	1	1.06	1.02	1.12	1.04	1.08	1.01	1	1.23	1.15	1.2	1	1	1	1	1	1	1	1	1.25	1	1	1.15	1	1	1.06	1.09	1.03
	BLAG01001743	1	1	1	1	1	1	1	1	1	1.03	1	1.03	1	1	1	1	1	1.05	1	1	1	1	1	1	1.02	1	1	1	1	1.08	1	1	1	1	1	1	1	1	1.15	1	1	1	1	1	1.02	1	1	1
	BLAG01001745	1	1	1	1	1	1	1	1	1.13	1	1	1.03	1	1	1	1	1	1	1	1	1.05	1.06	1	1	1	1.01	1	1	1.13	1	1	1	1	1	1	1	1.03	1	1	1	1	1	1	1	1	1	1.03	1.03
	BLAG01001746	1.1	1.42	1.15	1.05	0.97	0.94	1.09	0.89	0.97	0.92	1.26	1.1	1.21	0.92	1.03	1	1.03	0.96	0.92	1.16	1	0.97	1.14	1.25	1.08	1.11	1.04	1.11	1.34	1.12	1.16	1.01	0.81	0.97	1.53	1.27	1.28	1.4	1.17	1.17	1.1	1.04	1.05	1.2	1.2	1.15	1.3	1.41
	BLAG01001747	0.99	1	0.99	1	0.99	0.99	1.45	1.09	0.99	1.07	0.99	0.99	0.99	1.02	1.02	0.99	1.12	1.31	1.08	0.99	1.03	1.04	0.99	1.05	1.04	1	1.02	1.13	0.99	1.21	0.99	0.99	0.99	1.04	0.99	1.04	1.07	0.99	0.99	0.99	1.15	1.27	1.13	1.04	1.02	1.05	1.08	1.14
	BLAG01001748	1.56	1.15	1.5	1.34	2.19	1.45	1.13	1.28	1.79	1.45	1.39	1.58	2.35	1.32	1.3	1.68	1.29	1.91	1.98	1.84	1.49	1.88	1.54	1.82	2.06	1.33	1.53	1.16	1.5	1.85	1.49	1.64	0.76	1.81	1.63	1.67	1.8	1.29	2.23	2.39	2.04	1.73	2.7	2.67	2.38	1.88	1.85	1.66
	BLAG01001749	1.03	1.14	1.04	1.04	1.2	1.1	1.11	1.45	1	1.08	1.26	1.14	1	1.07	1.05	1.15	1.55	1.27	1.33	1	1.04	1	1.06	1.15	1.07	1.03	1.07	1.37	1.06	1	1.05	1.1	1.13	1.16	1.08	1.05	1.07	1	1.15	1.37	1.06	1	1.14	1.08	1.01	1.1	1.03	1.06
	BLAG01001750	1.06	1.01	1.04	1.05	1	1	1	1	1	1.03	1	1	1	1.03	1.02	1	1	1.05	1	1	1	1.06	1	1	1.06	1.02	1.04	1.19	1	1.08	1	1.04	1	1	1	1.03	1.06	1	1	1	1.06	1	1	1	1.05	1.02	1	1
	BLAG01001751	1.02	1.01	1	1.01	1	1	1	1	1	1	1	1	1	1	1	1	1	1	1	1	1	1	1	1	1	1.02	1.01	1	1	1.08	1	1	1.13	1	1	1	1	1	1	1	1	1	1	1	1	1	1	1
	BLAG01001752	1.07	0.92	0.93	0.92	0.87	0.87	0.97	0.96	1.09	0.91	0.87	0.9	0.97	0.9	0.91	0.99	0.87	1	0.99	0.87	1.12	0.87	0.93	0.87	0.9	1.06	1.05	1.03	0.87	1.04	0.87	0.87	0.87	0.87	0.9	0.91	1.02	0.87	0.87	0.98	0.87	0.95	1	0.91	0.9	0.99	0.87	0.9
	BLAG01001753	1	1.01	1	1	1	1	1	1	1	1	1	1	1.06	1	1	1.01	1	1	1	1	1	1	1	1	1	1	1.01	1.09	1.06	1	1.07	1	1	1	1.16	1.07	1.03	1.24	1	1	1.06	1	1	1	1.03	1.1	1.03	1.03
	BLAG01001754	1.04	1	1	1	1	1	1	1	1	1	1	1	1	1	1	1	1	1	1	1	1	1.06	1	1	1	1	1	1	1	1	1	1	1	1	1.05	1	1	1	1	1.12	1	1	1.15	1.05	1	1.02	1	1
	BLAG01001755	1	1	1	1	1	1	1	1	1	1	1	1	1	1	1	1.01	1	1	1	1	1	1	1	1	1	1.02	1	1	1	1	1.04	1	1	1	1	1	1	1	1	1	1	1	1	1	1	1	1	1
	BLAG01001756	1	1.01	1.02	1.01	1	1.05	1.12	1	1.13	1	1	1	1	1	1.02	1	1	1	1	1	1	1	1	1	1	1	1	1	1.16	1	1	1	1	1	1	1	1	1	1	1	1	1	1	1	1	1	1.03	1
	BLAG01001758	1	1.01	1	1	1	1	1	1	1	1	1.09	1	1	1	1	1	1	1	1	1	1	1	1	1	1	1	1	1	1	1	1	1	1	1	1	1	1	1	1	1	1	1	1	1	1	1	1	1
	BLAG01001759	1	1	1	1	1.2	1	1.12	1	1	1	1	1	1	1	1	1	1	1	1	1	1	1	1.02	1	1	1.01	1	1	1	1	1	1	1	1	1	1	1	1	1	1	1	1	1	1	1	1	1	1
	BLAG01001760	1.02	1	1	1	1	1	1	1	1	1	1	1	1.06	1	1	1	1	1	1	1	1	1.06	1	1	1	1	1	1	1	1	1	1	1	1.06	1	1	1	1	1	1	1	1	1	1	1	1	1.03	1
	BLAG01001761	0.93	0.98	1.11	1.05	0.87	0.91	0.97	0.87	0.87	0.89	0.94	0.87	1.07	0.87	0.89	0.97	0.87	0.87	0.99	0.99	0.87	0.87	0.93	0.87	0.88	0.99	1	0.87	0.92	0.87	0.96	0.94	0.87	0.87	1.02	0.98	0.91	0.87	0.87	0.87	0.92	1	0.87	0.91	0.94	0.87	0.89	0.93
	BLAG01001762	1	1	1	1.01	1	1	1.12	1	1	1	1	1	1	1	1	1	1	1.05	1	1	1	1	1	1	1	1	1.02	1.09	1	1	1	1	1	1	1	1	1	1	1.15	1	1	1	1	1	1	1	1	1.03
	BLAG01001765	1.02	1	1	1	1	1	1.12	1	1	1	1	1	1	1	1	1	1	1	1	1	1	1	1	1	1.02	1	1	1	1	1	1	1	1	1	1	1	1	1	1	1	1	1	1	1	1.02	1	1	1
	BLAG01001769	0.99	0.98	1.06	1.01	0.97	0.97	0.97	0.97	0.97	0.97	1.14	0.97	1.06	1.01	1.01	1.12	0.97	1.02	0.97	0.97	1.02	1.19	1.01	1.05	1.13	1.08	1.03	0.97	0.97	0.97	1.26	1.01	0.97	0.97	0.97	1.02	1.03	1.21	0.97	0.97	0.97	0.97	0.97	1.07	1.05	1.07	1	1
	BLAG01001770	0.96	0.97	1	1.03	1.14	0.99	1.05	0.94	0.94	1	0.94	0.97	0.94	0.98	0.96	0.97	0.94	0.94	0.94	0.94	0.94	1.05	1.04	0.98	1.02	0.94	0.97	1.03	0.94	1.02	1.05	0.94	0.94	0.94	1.01	0.97	0.94	1.17	0.94	1.18	0.94	1.04	0.94	0.94	0.94	0.96	0.94	0.97
	BLAG01001771	1	1.01	1	1	1	1	1	1.11	1	1	1.09	1	1.06	1.03	1	1	1	1	1	1	1	1	1	1	1	1.01	1.01	1	1.06	1	1	1	1.13	1	1.05	1	1	1.24	1	1	1	1	1	1	1	1	1	1
	BLAG01001772	1	1.09	1.07	1.02	1.18	0.98	0.98	1.09	1.11	1.24	0.98	0.98	1.1	1.02	1.01	1.01	0.98	0.98	0.98	1.12	1.03	1.09	1.02	0.98	1	0.99	1.01	0.98	1.05	1.13	0.98	1.1	0.98	1.09	1.05	1.01	0.98	0.98	0.98	0.98	0.98	0.98	0.98	1.08	1	1	1.01	0.98
	BLAG01001773	1.19	1.37	1.31	1.24	1.12	1.03	1.04	0.93	1.05	1.05	0.93	1.11	1.08	1.1	1.37	1.27	0.93	1.07	1.18	0.93	1.07	1.15	1.43	1.42	1.47	1.55	1.33	1.11	1.11	1.46	1.51	1.46	0.93	0.99	1.19	1.66	1.69	0.93	0.93	0.93	1.38	0.93	0.93	1.27	1.48	1.4	1.45	1.38
	BLAG01001774	1	1	1	1	1	1	1.12	1	1	1	1	1	1	1	1	1	1	1	1.05	1	1	1	1	1	1	1	1	1.09	1	1	1	1	1	1	1	1	1	1	1	1	1	1	1	1	1	1	1	1.03
	BLAG01001775	1.02	1.04	1.03	1.02	1.2	1.08	1	1	1.26	1	1	1.06	1	1	1	1	1	1.05	1.09	1.14	1.05	1	1.02	1.04	1.02	1.06	1.04	1.09	1	1.15	1.17	1.08	1	1	1.1	1	1	1	1.24	1	1	1	1	1.05	1.05	1	1.03	1.03
	BLAG01001776	1.18	1.27	1.21	1.18	1.33	1.18	1.23	1.15	1.39	1.16	1.03	1.5	1.29	1.4	1.24	1.08	1.08	0.99	0.95	1.22	1.2	1.11	1.31	1.23	1.37	1.24	1.24	1.03	1.13	1.24	1.08	1.1	0.95	1.05	1.15	1.16	1.13	0.95	1.23	1.18	0.95	1.13	1.32	1.17	1.18	1.07	1.16	1.28
	BLAG01001777	0.9	0.9	0.97	1.28	0.82	1.09	1.26	1.36	0.82	0.91	1.01	1.54	0.97	1.43	1.64	1.38	1.88	1.98	1.35	1.97	0.9	1.43	1.49	2.51	2.28	0.93	1.05	1.2	1.91	2.09	2.75	2.66	0.82	0.87	0.91	0.82	1.2	1.22	1.63	1.63	1.57	1.96	1.07	1.2	1.39	0.91	1.29	1.05
	BLAG01001778	1.02	1.08	1	1.01	1	1	1.12	1	1	1	1	1	1.06	1.03	1	1.06	1.14	1.15	1	1.14	1	1.06	1.02	1.08	1.04	1.04	1.08	1.15	1	1	1.07	1.04	1	1.06	1	1	1.11	1.24	1	1	1.06	1.1	1	1	1.02	1	1	1.06
	BLAG01001779	1	1.01	1	1	1	1	1	1	1.13	1	1	1	1.06	1	1	1.03	1	1	1	1	1	1.06	1	1	1.02	1.03	1.01	1.09	1	1	1.04	1	1	1	1.09	1	1.03	1.24	1	1.19	1.2	1	1	1.05	1.04	1.03	1	1
	BLAG01001780	1	1.02	1	1	1	1	1	1	1	1	1	1	1	1.06	1	1.02	1	1	1	1	1	1	1.05	1.04	1.02	1.01	1	1	1.06	1.08	1.07	1.08	1	1	1	1.03	1.03	1	1	1	1	1	1	1.1	1.02	1	1.03	1.03
	BLAG01001781	1	1.03	1.07	1.04	0.96	1.02	1.19	1.38	0.96	1.03	0.96	1.1	0.96	0.96	0.96	1.02	1.1	0.96	0.96	1.1	0.96	1.07	1.01	0.96	1.13	1.05	0.96	1.11	1.09	0.96	1.05	0.96	0.96	1.02	0.96	0.96	0.99	1.2	0.96	0.96	1.09	1.34	1.11	1.01	1.01	0.96	1.01	0.96
	BLAG01001782	1.02	1.02	1	1.01	1	1	1	1	1	1	1	1.03	1.06	1	1	1.03	1	1.05	1	1	1	1.06	1	1	1.02	1	1	1	1	1	1	1.04	1	1.06	1.03	1.03	1	1	1	1	1	1.1	1	1	1	1	1.03	1
	BLAG01001783	2.45	2.38	2.36	2.94	5.15	3.77	4.43	4.68	5.96	4.81	4.31	4.84	3.6	4.83	2.66	1.88	3.67	3.39	3.37	5.34	4.6	4.17	1.94	2.16	2.77	1.87	2.67	2.57	2.55	2.53	1.91	1.74	0.39	1.15	1.04	1.31	1.52	3.04	2.96	1.69	2.53	2.44	3.75	3.52	1.94	1.59	1.54	1.42
	BLAG01001784	1.13	1.02	1.06	1.09	1.39	0.96	1.01	1.1	0.91	1.16	0.99	1.03	1.05	1.07	1.16	1.03	1.04	1.14	1.12	0.91	1.08	1.11	1.08	1.27	1.15	0.98	1.03	1.44	1.5	1.05	1.05	0.95	0.91	1.09	1.04	1.14	1.04	0.91	1.05	1.13	0.97	1.14	1.05	1.09	1.08	1.04	1.05	1.08
	BLAG01001785	1.53	1.88	2.11	2.32	0.89	0.97	0.7	1.08	1.24	0.86	1.68	1.41	1.16	0.63	0.63	1.31	0.83	0.94	0.77	0.96	0.71	0.88	1.17	1.03	1.08	1.51	1.59	0.97	0.88	0.8	1.69	1.23	0.66	1.27	1.58	1.93	2.05	1.03	1.17	1.07	1.82	1.03	0.98	0.9	1.68	1.83	1.64	1.61
	BLAG01001786	1.1	1.17	1.04	1.17	1	1	1	1	1.39	1.05	1.18	1.09	1.18	1	1.03	1.44	1.14	1.37	1.23	1.14	1	1	1.02	1.14	1.02	1.01	1.1	1.09	1	1	1	1.1	1	1	1	1	1.03	1	1	1.19	1	1	1	1	1	1.02	1	1
	BLAG01001787	1	1.01	1	1.04	1	1.05	1	1	1	1	1	1	1	1	1	1.07	1	1.05	1	1	1	1	1	1	1	1	1.01	1.09	1	1	1	1	1	1	1	1.03	1	1	1.15	1	1	1	1	1	1	1	1	1
	BLAG01001788	1.38	1.49	1.04	1.95	1	1.32	1	1.11	1.66	1.05	2.4	1.03	1.38	1.03	1.07	2.58	1.42	1.86	1.68	1	1.07	1	1.02	1	1.06	1.1	1.23	1	1.32	1	1.07	1.12	1	1.06	1	1	1	1	1.15	1.12	1	1.1	1	1.05	1.03	1.02	1	1.06
	BLAG01001790	1.03	1.13	1.02	1.15	1	1	1	1.11	1	1	1.28	1.06	1.15	1	1	1.11	1	1	1	1	1	1.06	1.04	1.06	1.02	1.05	1	1	1	1	1	1	1	1	1	1	1	1	1.15	1.12	1	1	1	1	1	1	1	1
	BLAG01001791	1.1	1.08	1.11	1.1	1	1.05	1	1.17	1	1.06	1.23	1.03	1	1.03	1	1	1	1	1	1.14	1	1	1	1.18	1.02	1	1	1	1	1	1.04	1	1	1.06	1.03	1.05	1	1	1	1	1	1	1	1	1.08	1.02	1.06	1
	BLAG01001792	1.26	1	0.98	0.96	0.83	0.92	0.77	0.76	0.78	0.95	0.85	0.87	0.99	1.1	1.34	1	0.69	0.82	0.88	0.99	1.09	1.09	1.14	1.18	1.27	1.28	1.18	1.05	1.2	0.99	1.32	1.17	0.78	0.99	1.16	1.05	1.32	0.69	1.29	1.09	1.09	1.31	1.11	1.42	1.14	1.35	1.54	1.36
	BLAG01001793	0.48	0.52	0.48	0.49	0.43	0.52	0.58	0.55	0.54	0.62	0.43	0.47	0.48	0.47	0.48	0.48	0.61	0.53	0.45	0.56	0.53	0.54	0.49	0.56	0.46	0.47	0.47	0.59	0.68	0.79	0.55	0.5	0.54	0.83	0.65	0.57	0.46	0.64	0.43	0.59	0.54	0.51	0.56	0.65	0.62	0.71	0.54	0.6
	BLAG01001794	0.58	0.58	0.59	0.56	0.52	0.54	0.61	0.47	0.48	0.54	0.5	0.5	0.73	0.63	0.58	0.59	0.49	0.59	0.57	0.72	0.55	0.64	0.54	0.65	0.58	0.51	0.52	0.78	0.82	0.67	0.72	0.64	0.43	0.89	0.65	0.71	0.6	0.75	0.49	0.59	0.75	0.47	0.62	0.72	0.62	0.86	0.62	0.55
	BLAG01001795	1.01	0.99	0.94	1.06	1.13	1.12	1.05	1.14	0.94	1.02	0.94	0.97	1.17	0.97	0.98	1.01	0.94	1.01	0.98	0.94	1.15	1.05	1.07	1.05	1.01	1.01	0.98	1.03	1	1.01	1.08	1.02	0.94	1.05	1.04	1.01	0.98	0.94	0.94	1.06	1.04	0.94	0.94	1.13	1.17	1.09	1.06	0.97
	BLAG01001796	1.11	1.26	1.3	1.39	1.13	1.22	0.94	1.4	1.06	1.29	1.24	1.28	1.29	1.19	1.15	1.21	1.07	1.1	1.18	1.07	1.43	1.23	1.1	1.07	1.12	1.15	1.11	1.2	1	1.08	1.06	1.15	0.94	1.1	1.04	1.23	1.05	1.17	1.16	0.94	0.94	1.17	1.08	1.11	1.12	1.1	1.34	1.18
	BLAG01001797	1	1	1	1	1	1	1	1	1	1	1	1	1	1	1	1	1	1	1.05	1	1	1	1.02	1	1	1	1	1	1	1	1.04	1	1	1	1.05	1	1	1	1	1	1	1	1	1	1	1	1	1
	BLAG01001798	1	1	1	1.03	1	1	1	1	1	1	1	1	1	1	1.02	1	1	1.05	1	1.14	1	1	1	1	1	1.01	1	1	1	1	1	1	1	1	1	1	1	1	1	1	1	1	1	1	1	1	1.03	1
	BLAG01001799	1.04	1	1	1	1	1	1	1	1	1	1	1	1	1	1	1	1	1.05	1	1	1	1	1.02	1	1	1.01	1	1	1	1	1	1	1	1.11	1	1	1	1	1	1	1	1	1.15	1	1.02	1.02	1	1
	BLAG01001800	1	1.02	1.02	1	1	1	1	1	1	1	1	1	1	1.03	1.04	1	1	1	1	1	1	1	1.02	1.04	1	1.02	1	1	1	1	1.04	1	1	1	1	1	1	1	1	1	1	1	1	1	1.02	1.02	1.03	1.03
	BLAG01001801	1.44	1.29	1.59	1.59	1.34	1.39	1.7	1.64	1.56	1.51	2.03	2.49	1.51	1.52	1.29	1.02	1.24	0.96	1.2	2.2	1.32	1.52	1.3	1.26	1.37	1.03	1.32	1.2	1.54	1.71	1.15	1.15	0.87	1.07	1.19	1.1	0.97	1.65	1.81	1.49	1.53	1.31	0.87	1.16	1.1	1.07	1.02	1.54
	BLAG01001802	1.23	1.3	1.22	1.37	1.14	1.31	1.39	1.21	1.2	1.64	1.62	1.4	1.18	1.62	1.35	1.09	1.08	1.32	1.13	0.95	1.13	1.16	1.31	1.02	1.2	1.21	1.19	1.13	1.29	0.95	1.33	1.21	0.95	1.36	1.07	1.18	1.03	1.18	1.32	1.18	1.07	0.95	1.23	1.17	1.11	1.07	1.1	1.11
	BLAG01001803	0.93	0.96	0.93	1.01	1.1	0.91	0.91	0.91	0.91	0.94	0.99	0.91	0.97	0.95	0.91	0.93	0.91	0.96	0.91	1.05	0.91	0.91	0.91	0.91	0.91	0.91	0.94	1	0.97	0.98	0.98	0.95	0.91	0.91	1.03	0.94	0.91	0.91	0.91	0.91	0.97	0.91	0.91	0.91	0.95	0.94	0.97	0.94
	BLAG01001804	0.47	0.47	0.47	0.47	0.52	0.48	0.48	0.72	0.54	0.47	0.47	0.48	0.48	0.53	0.48	0.48	0.68	0.5	0.47	0.43	0.47	0.48	0.48	0.47	0.47	0.45	0.43	0.64	0.52	0.57	0.46	0.43	0.43	0.75	0.49	0.44	0.48	0.43	0.5	0.43	0.53	0.6	0.43	0.45	0.46	0.47	0.47	0.52
	BLAG01001805	1.01	1.01	1.07	1.01	0.99	1.05	0.99	0.99	1.12	0.99	0.99	1.02	0.99	1.03	1.01	0.99	0.99	0.99	0.99	0.99	0.99	1.05	0.99	1.03	0.99	1.01	1.01	1.18	0.99	0.99	1.09	0.99	0.99	1.05	0.99	0.99	1.05	0.99	1.14	0.99	0.99	0.99	0.99	1.04	0.99	1.01	0.99	0.99
	BLAG01001806	1.06	1.02	1.04	1.01	0.94	0.94	0.94	0.94	1.06	1.06	1.19	1.02	0.94	0.94	0.98	1.02	1.07	0.94	1.03	0.94	1.12	1.02	1.02	0.94	1.01	0.97	1.06	1.2	1.12	1.12	1.09	1.2	0.94	0.99	1.12	1.05	0.97	1.17	0.94	1.05	0.94	1.12	1.22	1.08	1.05	1.08	1.07	1.02
	BLAG01001807	1.56	1.63	1.73	1.97	2	1.73	1.33	2.01	1.38	1.97	2.11	1.92	1.72	2.17	2.6	1.12	1.17	1.13	1.37	1.32	1.32	1.93	1.74	1.92	1.98	1.63	1.71	0.94	1.23	1.21	1.38	1.44	0.86	1.06	1.17	1.37	1.69	1.07	1.75	1.75	1.83	1.03	1.9	1.47	1.56	1.29	1.66	1.4
	BLAG01001808	0.97	0.97	0.97	0.97	0.97	0.97	0.97	0.97	1.1	0.97	0.97	0.97	1.03	1.01	0.97	0.97	0.97	0.97	0.97	0.97	0.97	0.97	0.99	1.01	0.97	1	1.01	0.97	1.07	0.97	1.01	0.97	0.97	0.97	0.97	1	1	0.97	0.97	1.09	0.97	0.97	1.2	0.97	1.06	0.97	1	1.03
	BLAG01001809	1.54	1.28	1.27	1.46	0.97	1.56	1.08	1.08	1.56	1.43	1.41	1.1	1.14	1.01	1.02	1.25	1.24	1.49	1.37	1.11	1.14	1.17	1.07	1.23	1	1.13	1.47	0.97	1.22	1.75	1.04	1.05	0.97	0.97	1	0.97	0.97	0.97	1.12	0.97	1.1	0.97	0.97	1.07	0.97	0.97	1	1
	BLAG01001810	1.06	1.45	1.33	1.57	0.99	1.14	1.28	1.3	1.85	1.49	1.68	1.35	1.82	1.42	1.28	1.14	1.12	1.13	1.17	1.42	1.57	1.5	1.17	1.14	1.33	1.07	1.19	1.17	1.15	1.21	1.13	1.34	0.99	1.15	1.09	1.25	1.24	0.99	0.99	0.99	1.05	1.08	1.43	1.22	1.15	1.29	1.17	1.31
	BLAG01001811	0.99	0.88	0.93	0.91	0.9	0.83	1.19	0.83	1.16	0.88	0.95	0.82	0.89	0.93	0.9	0.96	0.75	0.92	0.93	0.97	1.05	1.15	0.94	1	1.08	0.94	0.88	0.82	1.25	1.1	1.03	0.97	0.75	1.48	1.14	0.99	1.12	1.12	0.75	0.84	1	0.97	1.09	0.98	1.14	1	1.18	1.06
	BLAG01001812	1.07	1.27	1.17	1.15	1	0.99	1.02	1.22	1.01	1.22	0.93	1.13	1.24	1.12	1.17	1.05	1.28	1.08	1.2	1.16	1.21	1.25	1.17	1.46	1.1	1.09	1.19	1.34	1.46	1.33	1.23	1.07	0.76	1.09	1.19	1.26	1.11	1.13	1.61	1	1.24	1.33	1.49	1.54	1.2	1.15	1.24	1.35
	BLAG01001813	1.12	1.09	1.11	1.04	1.25	1.1	1.05	1.04	1.19	1	1.11	0.97	1.11	1.08	1.08	1.16	1.21	1.03	1.17	1.44	0.99	1.21	1.4	1.73	1.41	1.3	1.2	1.12	1.51	1.7	1.58	1.5	0.94	1.16	0.98	1.02	0.97	1.41	1.09	1.13	0.94	0.94	0.94	1.37	1.12	1.06	1.02	1.06
	BLAG01001814	1	1	1	1	1	1	1	1	1	1.03	1	1	1	1	1	1	1	1	1	1	1	1	1	1	1	1.01	1	1	1.06	1	1	1	1	1	1	1	1	1	1	1	1	1	1	1	1	1	1	1
	BLAG01001815	0.79	0.75	0.76	0.76	0.74	0.74	0.83	0.82	0.74	0.77	0.87	0.74	0.79	0.74	0.76	0.79	0.84	0.74	0.85	0.74	0.92	0.82	0.78	0.77	0.77	0.76	0.76	0.88	0.79	0.8	0.74	0.77	0.84	0.87	0.74	0.78	0.74	0.74	1.03	0.93	0.87	0.81	0.74	0.82	0.77	0.74	0.79	0.79
	BLAG01001816	0.76	0.73	0.73	0.77	0.73	0.73	0.9	0.81	0.83	0.77	0.86	0.8	0.73	0.76	0.73	0.75	0.73	0.84	0.77	0.73	0.73	0.73	0.75	0.76	0.73	0.74	0.77	0.87	0.83	0.9	0.79	0.73	0.73	0.86	0.76	0.75	0.76	0.91	0.84	0.82	0.73	0.88	0.73	0.73	0.76	0.78	0.73	0.81
	BLAG01001817	1.25	1.08	1.14	1.22	0.95	1.37	1.23	1.15	1.07	1.13	1.11	1.21	1.09	1.11	1.19	1	1.34	1.04	0.95	1.3	1.06	1.3	1.12	1.08	1.16	1.05	1.05	1.03	1.1	1.28	1.2	1.25	0.95	1.16	1.1	1.07	0.97	1.18	0.95	0.95	0.95	1.47	1.09	1.18	1.06	1.07	1.16	1.06
	BLAG01001818	3.94	3.72	4.35	3.85	4.15	6.02	5.1	4.18	3.96	4.19	4.09	4.88	3.89	3.35	2.99	2.62	4.05	3.06	3.06	3	3.22	4.08	2.98	2.72	3.44	3.34	3.03	2.03	3.07	3.58	2.28	3.14	0.65	2.12	2.25	3.23	3.85	2.31	1.66	3.72	3.28	3.07	2.82	2.98	3.24	2.73	3.65	3.03
	BLAG01001819	0.93	0.97	0.94	0.89	0.82	0.95	1.11	0.91	0.82	0.98	0.89	0.89	0.92	0.85	0.85	0.89	0.82	0.93	1	0.82	0.86	0.87	0.9	0.92	0.88	0.88	0.88	0.97	0.82	0.92	0.91	1.08	0.82	0.87	0.91	0.85	0.82	0.82	0.82	0.92	0.82	0.82	0.94	0.86	0.88	0.93	0.87	0.87
	BLAG01001820	1	1	1	1.01	1	1	1	1	1	1.03	1	1	1	1	1	1	1.36	1	1	1	1	1	1	1	1	1	1	1	1	1	1	1	1	1	1	1	1	1	1.15	1	1	1	1.15	1	1.02	1	1	1
	BLAG01001822	1.08	1	1.12	1.09	1	1.11	1.23	1	1	1.13	1.18	1.15	1.21	1.07	1	1.03	1.14	1.05	1.12	1	1	1.2	1	1.1	1.04	1.02	1.08	1.09	1.06	1.28	1.2	1	1	1	1	1.03	1	1.24	1	1.12	1	1	1	1	1	1.03	1.03	1
	BLAG01001823	0.99	0.98	0.95	0.96	0.95	0.95	0.95	0.95	0.95	0.95	0.95	1	1	0.98	0.98	0.97	1.21	0.95	1.04	0.95	0.95	1	0.98	0.95	0.95	0.97	0.95	0.95	1.01	1.02	0.98	0.95	0.95	1	1.01	0.97	1	0.95	0.95	0.95	0.95	0.95	0.95	1.09	0.96	0.98	0.98	0.95
	BLAG01001824	1	1.01	1	1.01	1	1	1	1.11	1	1.03	1	1	1	1	1	1.01	1	1.1	1	1	1	1	1.02	1	1.04	1.03	1.01	1	1	1	1	1	1	1.06	1.03	1.03	1.16	1	1.15	1.12	1	1.15	1.15	1.1	1.09	1.03	1.03	1
	BLAG01001825	0.59	0.57	0.64	0.63	0.55	0.64	0.55	0.55	0.55	0.6	0.69	0.65	0.61	0.64	0.62	0.56	0.85	0.65	0.65	0.63	0.6	0.64	0.59	0.55	0.61	0.61	0.56	0.8	0.69	0.63	0.75	0.55	0.55	0.92	0.8	1	0.81	0.55	0.8	0.68	0.58	0.87	0.82	0.92	0.9	0.74	0.89	0.68
	BLAG01001826	0.88	0.89	0.87	0.87	0.85	0.85	0.85	0.85	0.96	0.85	0.85	0.87	0.85	0.91	0.85	0.86	0.85	0.89	0.85	0.97	0.89	0.85	0.86	0.85	0.85	0.85	0.85	0.93	0.85	0.85	0.85	0.99	0.85	0.85	0.91	0.92	0.96	1.05	1.1	0.85	0.85	1.14	0.85	0.89	1.02	1.08	1.05	0.98
	BLAG01001827	1	1	1	1	1	1.05	1	1	1	1	1	1	1	1.03	1.02	1.03	1	1	1	1	1	1	1.02	1	1.02	1	1	1	1	1	1.07	1	1	1.06	1	1	1.03	1	1	1	1	1	1	1	1	1.02	1	1.03
	BLAG01001828	1	1	1	1	1	1	1	1	1.2	1	1	1	1	1	1.07	1	1.14	1	1	1	1	1	1	1	1	1.02	1	1	1	1	1	1	1	1	1	1	1	1	1	1	1	1	1	1.05	1	1	1	1.03
	BLAG01001829	1.18	1.23	1.34	1.35	1.17	1.41	2.16	1.18	1.48	1.2	1.52	1.97	1.49	1.04	1.08	0.99	1.1	1.14	1.13	0.97	1.06	1.08	1.2	1.26	1.15	1.15	1.06	1.24	1.03	1.16	1.15	1.25	0.97	0.97	0.97	1.02	1	0.97	0.97	0.97	1.13	1.06	1.11	1.05	1.08	1.04	1.03	1
	BLAG01001830	1.17	1.1	1.16	1	0.94	0.94	0.94	0.94	0.94	0.97	1.02	1.04	1.11	1.04	1.11	1.14	1.28	1.03	1.25	0.94	0.94	1.04	1.18	1.28	1.17	1.3	1.16	0.94	1.06	0.94	1.43	1.13	0.94	1.04	1.1	1.12	1.22	1.64	0.94	0.94	0.94	1.03	1.08	1.16	1.08	1.16	1.03	1.2
	BLAG01001831	1	1	1	1.01	1	1.05	1	1	1	1.06	1	1	1.06	1.1	1.02	1	1	1.05	1	1	1	1	1.02	1	1	1.02	1.01	1	1	1	1	1	1	1	1	1.03	1	1	1	1	1	1	1	1	1	1.02	1	1.03
	BLAG01001832	1.16	1.2	1.05	1.13	0.93	1.18	1.25	0.93	1.17	1.11	1.01	1.17	1.13	1.1	1	1	1.23	0.98	1.13	1.28	1.24	0.98	1.12	1.08	1.17	1.14	1.05	0.93	1.05	1.07	1.16	1.12	1.05	1.25	1.16	1.11	1.04	0.93	0.93	1.04	1.05	1.59	1.29	1.02	1.22	1.14	0.99	1.03
	BLAG01001833	2.69	2.99	3.21	3.62	2.71	3.38	1.95	2.71	4.26	3.93	4.41	3.96	4.05	3.94	3.63	2.09	2.15	3.41	2.43	3.02	3.48	4.41	2.45	2.38	3.67	2.91	3.4	1.1	2.67	2.77	2.22	2.5	0.38	1.66	1.73	1.75	1.87	1.65	1.76	2.25	2.66	1.87	2.76	2.51	2.49	2.1	2.49	2.1
	BLAG01001834	1.02	1.07	1.04	1.11	1	1	1.18	1.11	1	1.13	1	1.03	1.12	1.03	1	1.04	1	1.05	1.09	1	1.05	1	1.05	1	1.12	1.07	1.04	1	1.06	1.28	1.04	1.04	1	1.06	1.05	1.03	1	1	1.15	1	1.06	1.1	1	1	1.03	1.1	1.09	1.05
	BLAG01001835	1.25	1.39	1.57	1.23	0.91	0.9	0.82	0.78	0.93	0.94	0.87	0.97	1	1.04	1.37	1.33	1.12	0.83	0.87	1.22	0.91	0.94	1.66	1.47	1.95	1.23	1.37	0.96	0.95	0.98	1.64	1.34	0.71	1.4	1.95	1.66	1.76	0.7	0.64	1.89	1.36	1.18	1.19	1.25	1.52	1.69	1.69	2.27
	BLAG01001836	1.06	1.04	1	1.1	0.98	1.08	0.98	1.08	0.98	1.2	1.06	1.06	1.13	1.01	0.98	1.01	0.98	1.03	0.98	0.98	1.02	0.98	1	0.98	1.07	1.04	1.03	0.98	1.1	1.2	1.12	1.1	0.98	1.03	0.98	0.98	1.05	0.98	0.98	0.98	0.98	0.98	0.98	1.03	0.99	1.07	1.01	0.98
	BLAG01001837	1.29	1.23	1.3	1.29	1.2	1.11	0.95	1.03	1.64	1.25	1.15	1.14	1.41	1.06	1.26	1.34	0.85	1.14	1.32	1.22	1.07	0.94	1.31	1.38	1.11	1.39	1.18	0.85	1.46	1.24	1.15	1.21	0.85	1.14	1.19	1.18	1.49	1.05	1.45	1.12	1.13	0.93	1.37	1.22	1.21	1.2	1.21	1.16
	BLAG01001838	0.53	0.57	0.53	0.53	0.59	0.59	0.72	0.54	0.65	0.49	0.62	0.57	0.53	0.62	0.52	0.56	0.49	0.58	0.51	1.06	0.52	0.59	0.59	0.62	0.61	0.49	0.51	0.58	0.49	0.74	0.72	0.62	0.77	1.33	0.72	0.54	0.57	0.61	0.71	0.9	0.79	0.73	0.63	0.56	0.58	0.74	0.68	0.65
	BLAG01001839	1.16	1	0.93	0.91	1.07	0.89	0.89	1.13	0.89	0.92	1.04	0.91	0.94	0.89	0.92	1.01	1.08	0.89	0.89	0.89	0.93	0.89	1.05	1.01	0.92	1.01	0.97	1.05	0.89	0.89	0.92	0.96	0.89	0.99	1.11	1	1.04	1.1	1.02	1	0.89	0.89	0.89	1.02	0.95	1.1	1.03	1.33
	BLAG01001840	1.55	1.35	0.73	0.71	1.47	0.65	0.75	0.77	0.49	0.74	0.91	0.58	0.67	0.56	1.08	1.69	0.99	0.53	1.12	0.49	0.81	0.6	1.55	0.86	0.68	2.16	0.89	0.96	1	0.64	0.87	1.06	0.62	0.64	1.31	1.06	1.09	1.54	1.15	1.7	0.82	0.73	0.71	1.02	1.25	1.87	1.35	2.03
	BLAG01001841	0.41	0.41	0.4	0.4	0.51	0.49	0.62	0.44	0.55	0.37	0.43	0.4	0.4	0.4	0.42	0.4	0.46	0.49	0.52	0.47	0.43	0.46	0.38	0.36	0.42	0.43	0.4	0.46	0.43	0.5	0.43	0.41	0.36	0.87	0.43	0.38	0.37	0.54	0.47	0.36	0.49	0.36	0.47	0.42	0.41	0.51	0.41	0.42
	BLAG01001842	1.02	1.01	1.07	1.05	1.2	1.11	1	1.11	1	1.06	1	1	1	1.03	1.02	1	1	1.05	1.09	1	1.05	1	1.02	1	1.08	1.06	1.01	1	1	1	1	1.04	1	1.06	1.03	1.04	1.1	1	1	1.19	1.17	1	1	1	1.09	1.03	1	1
	BLAG01001843	1.04	1.02	1	1	1	1	1	1	1	1	1	1.03	1.09	1.07	1.02	1	1	1	1	1	1	1	1.06	1	1.02	1	1.01	1	1	1	1.04	1	1	1.06	1	1.03	1	1	1	1	1	1	1	1	1	1	1	1
	BLAG01001845	1.02	1.02	1	1	1	1	1	1	1	1	1	1	1	1	1	1	1	1	1.05	1	1	1.06	1.02	1.04	1	1.01	1	1	1.06	1	1	1	1	1	1	1.07	1	1.24	1	1	1	1	1	1	1.02	1	1	1.03
	BLAG01001847	1.04	1.05	1.02	1.05	1	1	1.12	1	1.13	1	1.09	1.03	1	1.1	1.13	1.11	1	1	1.05	1	1	1.06	1.08	1.04	1.12	1.06	1.05	1.09	1.06	1.08	1.04	1.1	1	1.06	1.03	1.08	1.06	1	1	1	1.06	1	1.15	1	1.03	1.05	1.06	1.03
	BLAG01001848	1.03	1.04	1.12	1.09	0.92	1.11	1.02	0.92	1.15	1.02	0.92	1.05	1.21	0.97	1.04	1.02	0.92	1	1.02	1.05	1.18	0.97	1.04	1.15	1.04	1.05	1.05	1.26	0.97	1.17	1.12	1.07	0.92	1.15	1.01	1.12	0.99	0.92	1.42	1.03	0.97	1.09	0.92	1.45	1	1.06	0.97	1
	BLAG01001849	1.05	1.04	0.99	1	0.94	0.99	0.94	0.94	1.06	1	0.94	1.02	0.99	1.09	1	1.03	1.2	0.94	1.03	0.94	0.94	0.99	1	1.07	1.1	1.02	0.99	1.2	1.06	1.01	1.12	0.94	0.94	1.07	1.02	1	0.99	0.94	0.94	1.05	1.16	1.12	1.08	1.08	1.02	1	1.06	1.08
	BLAG01001850	1	1	1.02	1.01	1	1	1.12	1	1	1	1	1	1	1	1	1	1	1	1	1	1	1	1	1	1.05	1.01	1.02	1	1	1.08	1	1	1	1	1.03	1	1.03	1	1	1	1	1	1	1	1.02	1.02	1.03	1
	BLAG01001851	0.99	1.21	1.1	1.11	1.09	0.95	1.01	1.13	0.9	0.99	0.9	0.97	1.07	0.95	0.99	1.03	1.03	0.99	0.99	1.11	1.06	0.9	1.21	1.24	1.15	1.23	1.2	0.9	1.05	1.04	1.23	1	1.02	0.9	1.2	1.23	1.14	1.35	1.46	1.13	1.02	1.04	1.04	1.11	0.99	1.09	1.14	1.41
	BLAG01001852	1.05	1	1.17	1.01	1.05	0.97	0.98	1.09	0.99	1.05	1.11	0.88	1.17	0.94	1.02	1.11	1.07	0.88	1.02	1	0.96	1.02	1.18	1.14	1.08	1.27	1.01	1.04	1.02	0.94	1.15	1.16	0.88	0.92	1.39	1.03	1.1	1.31	1.41	1.09	0.99	0.96	1.01	0.99	1	1.17	1.11	1
	BLAG01001853	1.02	1	1	1	1.2	1	1	1	1	1	1	1	1.06	1	1.02	1	1	1.05	1	1	1	1	1.03	1	1	1.01	1	1	1.06	1	1	1	1	1	1	1	1.03	1	1	1	1	1	1	1	1.02	1	1	1
	BLAG01001855	1	1	1	1	1	1	1	1	1	1	1	1	1	1	1	1.01	1	1	1	1	1	1	1	1	1.02	1	1	1	1	1	1	1	1	1	1	1	1	1	1.24	1	1	1	1	1	1	1	1	1
	BLAG01001857	1.01	1.01	1.05	1.09	0.96	1.01	0.96	0.96	0.96	1.02	0.96	0.98	1.07	1.01	1	1.03	1.09	1.05	1.13	0.96	1.05	1.06	1.1	1.11	1.03	1.07	1.06	0.96	0.96	0.96	1.11	0.96	0.96	0.96	1.05	1	0.96	0.96	0.96	0.96	1.02	0.96	0.96	0.96	1	1.11	0.98	1.1
	BLAG01001858	1.02	1	1	1	1	1.05	1	1	1	1	1	1	1	1	1	1	1	1.05	1.09	1	1	1	1.02	1	1.02	1.02	1	1	1	1	1	1	1	1	1	1.03	1.03	1	1	1	1	1	1	1	1.02	1	1	1.03
	BLAG01001860	0.14	0.15	0.15	0.14	0.18	0.19	0.24	0.28	0.25	0.2	0.18	0.18	0.18	0.18	0.16	0.14	0.28	0.17	0.18	0.21	0.27	0.23	0.16	0.15	0.17	0.16	0.14	0.27	0.17	0.24	0.17	0.15	0.25	0.49	0.17	0.15	0.14	0.22	0.32	0.16	0.17	0.3	0.17	0.28	0.15	0.15	0.16	0.15
	BLAG01001861	0.73	0.79	0.73	0.74	0.88	0.73	0.73	0.81	0.83	0.8	0.8	0.73	0.86	0.76	0.76	0.78	0.89	0.77	0.77	0.84	0.73	0.77	0.74	0.76	0.73	0.74	0.73	0.87	0.73	0.9	0.73	0.73	0.73	0.77	0.89	0.79	0.77	0.73	0.73	0.73	0.78	0.99	0.73	0.86	0.76	0.77	0.82	0.77
	BLAG01001862	1	1	1	1.01	1	1	1.12	1	1	1	1	1.03	1	1.03	1	1	1	1	1	1	1.05	1.06	1	1	1	1	1	1.09	1	1	1	1	1	1	1	1	1	1	1	1	1	1	1	1	1	1	1	1
	BLAG01001865	1.2	1.09	1.11	1.17	1.2	1.55	1.42	1.28	1.52	1.24	1.27	1.28	1.21	1.07	1.05	1.03	1.14	1.05	1.09	1	1	1.06	1.07	1.16	1.11	1.08	1.16	1.24	1.13	1.31	1.04	1.26	1.26	1.06	1.05	1.08	1.03	1	1.15	1.32	1.13	1.15	1	1.08	1.1	1.07	1	1.09
	BLAG01001866	1	1.05	1.07	1.07	1	1	1	1	1.13	1	1.09	1.03	1	1.03	1.27	1.07	1	1.05	1.09	1	1	1	1.05	1.04	1.13	1.04	1.05	1	1.06	1	1.04	1	1	1	1.14	1.03	1.07	1	1.15	1	1	1.15	1.15	1.05	1.12	1.03	1.16	1.1
	BLAG01001867	1	1	1	1	1	1	1.18	1	1	1	1	1	1	1	1.02	1	1	1	1	1	1.05	1	1	1	1	1	1	1	1	1	1	1	1	1	1	1	1	1	1	1	1	1.1	1	1	1	1	1	1.03
	BLAG01001868	1.02	1.01	1	1	1	1	1	1	1	1.09	1	1	1	1	1	1.03	1	1	1.05	1	1	1	1	1	1	1	1	1.09	1	1	1	1	1	1	1	1	1	1	1	1	1.13	1	1.15	1.13	1	1.02	1	1
	BLAG01001870	1	1.01	1	1.01	1	1.05	1.12	1	1	1.03	1	1	1	1.03	1	1	1.14	1	1	1	1	1	1	1	1	1	1	1	1	1	1	1	1	1	1	1	1.03	1	1	1	1	1	1	1.05	1	1	1	1
	BLAG01001871	1.02	1.02	1	1.03	1	1	1.12	1	1	1	1	1	1.06	1.06	1.04	1.03	1	1	1.05	1	1.05	1	1.05	1	1.05	1.08	1.04	1	1	1	1.04	1.06	1	1	1.03	1.2	1.12	1	1.15	1	1	1.1	1.15	1.23	1.07	1.24	1.09	1.06
	BLAG01001872	1	1.01	1	1	1	1	1.18	1	1	1	1	1	1.06	1.03	1	1.01	1	1.05	1	1	1	1	1.02	1	1	1.01	1	1	1	1	1	1	1	1.06	1	1	1	1	1	1	1	1.1	1	1	1	1	1	1
	BLAG01001873	1	1.01	1.04	1	1	1	1	1	1	1.03	1	1	1.06	1	1	1	1	1	1.05	1	1	1	1	1	1	1	1	1	1	1.08	1	1.04	1	1	1	1	1.03	1	1	1	1	1	1	1.05	1	1	1	1.09
	BLAG01001874	1	1	1	1	1	1	1	1	1	1	1	1	1	1	1	1	1	1	1	1	1	1	1.03	1	1	1	1	1	1	1	1	1	1	1	1.07	1	1	1.24	1	1	1	1	1	1	1	1	1	1
	BLAG01001875	1.02	1.01	1	1	1	1	1	1	1	1	1	1	1	1	1.04	1	1.14	1	1	1	1.05	1	1	1	1	1	1.01	1	1	1	1	1	1	1	1	1	1	1	1	1	1	1	1	1	1	1	1	1
	BLAG01001877	0.96	1.03	1.04	1.25	0.89	0.94	1.1	0.98	1	1.02	1.13	1.36	1.05	1.03	1.1	1.11	1.01	1.39	1.21	1.02	1.08	0.99	0.99	1.07	1.14	1.07	1.2	0.97	1.04	1.03	1.04	1.17	1.01	1.09	0.97	0.96	1.18	1.11	0.89	1.11	1.18	1.06	1.02	1.14	1.25	1.02	1.26	1.06
	BLAG01001878	1.06	1.07	0.97	1.1	0.97	1.02	0.97	1.24	1.55	1.06	1.28	1.23	1.14	1.08	1.02	1	0.97	1.02	1.01	0.97	1.01	1.08	1.02	1.04	1.03	1.08	1.14	0.97	1.09	1.04	1.04	1.13	0.97	1.02	0.97	0.97	0.97	0.97	1.11	0.97	0.97	1.06	0.97	0.97	0.97	0.99	1.03	0.97
	BLAG01001879	1	1	1	1	1	1.05	1	1	1	1	1	1	1	1	1	1	1	1.05	1	1	1	1	1	1	1	1	1	1	1	1	1	1	1	1	1	1	1	1	1	1	1.06	1	1	1	1	1	1	1
	BLAG01001880	1.21	1.19	1.26	1.14	1.04	1.21	0.86	1.26	0.89	1.14	0.99	1.32	1.17	1.14	1.36	1.31	1	1.23	1.25	1.27	0.89	1.23	1.25	1.19	1.46	1.23	1.16	1	1.3	1.16	1.22	1.24	0.64	1.78	1.96	1.76	1.68	0.8	1.09	1.92	1.88	1.45	0.79	1.12	1.39	1.46	1.82	2.15
	BLAG01001881	1.33	1.21	1.17	1.23	0.62	0.98	1.14	1.07	0.78	0.81	0.9	0.97	0.79	1.05	1.29	1.98	0.8	1.29	1.12	1	1.22	1.85	1.95	1.8	2.44	1.35	1.78	0.85	1.06	1.01	1.28	1.36	0.7	0.95	1.31	1.14	0.96	1.08	0.72	0.78	1.07	1.15	1	0.75	0.98	1.02	1.01	1.21
	BLAG01001883	1.02	1	1	1	1.2	1	1	1	1	1	1	1	1	1	1	1.03	1.22	1	1.12	1	1	1	1	1	1	1	1.01	1	1.1	1	1	1	1	1	1	1.04	1.33	1	1	1	1	1.1	1.24	1.05	1	1	1	1
	BLAG01001886	1	1.01	1	1	1	1	1	1	1	1	1.18	1.03	1.06	1.03	1.16	1.15	1	1.26	1.05	1.23	1.05	1.06	1.02	1.04	1	1.04	1.03	1.09	1.06	1.08	1.04	1	1	1	1.07	1.08	2.37	1	1	1	1.06	1.1	1.3	1.1	1.03	1.04	1.03	1.08
	BLAG01001887	1.02	1	1.02	1	1	1	1	1	1	1	1	1	1.06	1.03	1	1	1	1	1	1	1	1	1	1	1	1.04	1.01	1	1	1.08	1.04	1	1	1	1.03	1.05	1.09	1	1	1	1.06	1.1	1.15	1	1.02	1	1.03	1.07
	BLAG01001888	0.98	1.01	0.96	0.99	0.96	1.01	0.96	1.07	0.96	0.99	0.96	0.96	0.96	1	0.96	0.96	0.96	0.96	0.96	0.96	1.05	0.96	0.99	0.96	0.98	0.96	0.96	1.05	0.96	0.96	1.11	0.96	0.96	0.96	0.96	1.01	1.08	0.96	1.11	1.08	0.96	1.06	0.96	1.01	1	1.09	0.96	0.96
	BLAG01001889	1	1	1	1	1	1	1.12	1	1	1	1	1	1	1	1	1	1	1	1	1.14	1	1	1	1	1	1	1	1	1	1	1	1	1.13	1.06	1	1	1	1	1	1	1	1	1	1	1.02	1	1	1
	BLAG01001892	1	1	1	1	1.2	1	1.12	1	1	1	1	1	1	1	1	1.01	1	1	1.09	1	1	1	1	1	1.02	1.02	1.03	1.09	1	1	1	1	1	1	1	1	1	1	1	1	1	1.1	1	1	1	1.02	1	1
	BLAG01001893	1	1	1	1	1.2	1.05	1	1	1	1	1	1	1	1.03	1	1	1.14	1	1	1	1	1	1	1	1	1	1	1.09	1	1	1	1.04	1	1	1	1	1	1	1	1	1	1	1	1	1	1	1	1
	BLAG01001895	1	1.04	1.02	1	1	1	1	1.11	1.13	1	1	1.12	1.09	1.09	1	1.01	1.14	1.05	1	1	1	1	1	1	1.04	1.01	1	1.09	1.1	1.08	1	1	1	1.17	1	1.04	1	1	1	1	1	1	1.15	1	1	1.02	1	1.03
	BLAG01001896	1	1	1	1	1	1	1	1	1	1.03	1	1	1	1	1	1.01	1	1	1	1	1	1.06	1	1.04	1	1	1	1	1	1	1	1	1	1	1	1	1	1	1	1	1	1	1	1.1	1	1	1	1
	BLAG01001897	1.01	1.09	1.09	0.87	1.32	0.82	0.82	0.9	0.82	0.97	1.04	0.94	0.96	0.95	0.94	1.04	1.04	1.02	0.97	1.05	0.98	0.91	1.11	0.9	1	1.09	0.94	1.4	1.11	0.82	0.88	0.92	0.92	0.95	1.22	1.02	1.13	0.82	0.82	0.82	1.34	0.9	1.14	1.16	1.04	1.05	1.04	1.07
	BLAG01001898	1.13	1.23	1.31	1.24	1.42	1.42	1.18	1.07	1.46	1.44	1.6	1.53	1.32	1.5	1.29	1.01	1	1.01	1.08	1.61	1.16	1.24	1.34	1.44	1.32	1.19	1.15	1.17	1.05	1.26	1.27	1.28	0.99	1.41	1.39	1.32	1.76	1.44	1.5	1.27	1.6	1.22	1.14	1.64	1.56	1.36	1.62	1.63
	BLAG01001899	0.98	0.98	1	1.04	1.15	1.06	0.96	1.06	1.08	1.05	0.96	1.03	0.96	1.05	0.98	0.98	0.96	1.05	0.96	0.96	0.96	1.04	1.01	1	0.98	1	1	0.96	0.96	1.03	1.06	1	0.96	1.01	0.96	1.08	0.99	0.96	0.96	1.08	1.08	1.39	0.96	1.08	1.02	0.98	0.99	0.96
	BLAG01001901	1.18	1	0.94	1	0.73	1.41	0.82	1.26	0.89	1.01	1.06	1.26	1.06	0.96	0.91	0.99	0.95	1.45	0.99	1.17	1.02	1.23	1.3	1.06	0.92	1.07	0.96	1.1	1.2	1.23	1.48	1.56	0.77	1.13	1.32	1.06	0.99	0.91	1.14	1.58	1.29	1.23	0.7	1.24	0.94	0.96	1.08	1.02
	BLAG01001902	1.08	1.13	1.07	1.03	0.81	0.81	0.81	0.81	0.92	0.9	0.95	0.99	1.06	0.84	0.84	1.02	0.81	1.09	1	0.93	0.89	0.97	1.01	1.27	1.08	1.07	0.94	0.93	0.94	0.93	1.22	1.29	0.81	0.97	1.08	1.09	1.1	1.13	0.93	1.56	1.08	1.21	1.13	1.02	1	1.18	0.91	1.07
	BLAG01001903	0.93	0.85	0.97	1.1	1.12	1.31	1.26	1.37	1.06	1.16	0.86	1.25	1.3	1	1.02	0.95	1.46	1.19	1.15	1.14	1.02	0.98	0.93	1.24	1.05	0.89	1.03	1.24	0.95	1.14	1.21	1.04	0.79	0.88	0.85	0.92	0.87	0.79	0.79	0.79	0.84	1.07	1.03	1.1	1.03	1.02	1.03	1
	BLAG01001904	0.75	1.18	1.04	1.49	0.82	0.92	1.13	1	1.18	0.85	1.32	1.34	1.34	2.83	3.42	0.9	1.46	1.13	0.82	1.57	0.96	1.76	1.38	1.41	2.12	1.1	1.64	1.08	1.01	0.92	1.05	1.17	0.66	1	0.78	0.87	0.84	1.34	1.19	1.25	1.07	1.01	0.93	0.73	0.89	0.84	0.85	0.94
	BLAG01001905	1	1.01	0.98	1.01	0.98	1.04	0.98	0.98	1.11	1.01	1.07	1.04	1.04	1.05	1.05	1.02	0.98	1.03	1.03	0.98	0.98	0.98	1.03	0.98	1	1.01	1.02	1.08	1.05	0.98	1.05	1.02	0.98	1.04	1.05	1.01	1.01	0.98	1.13	0.98	0.98	0.98	0.98	1.08	1	0.98	1.01	0.98
	BLAG01001906	1.04	1.05	0.99	1.12	1.29	1.21	0.62	1.32	1.41	1.14	1.57	0.97	1.17	0.9	1.3	1.22	0.88	0.99	0.95	0.71	1	0.92	1.1	1	1.05	1.22	1.09	0.91	1.16	1.11	0.99	1.08	0.78	1.22	1.41	1.05	0.89	0.92	1.21	1	1	0.86	0.71	0.89	0.95	1.17	1	0.93
	BLAG01001907	0.98	1.07	1.01	1.04	1.13	1.12	1.15	0.94	0.94	1.13	1.02	1.12	1.16	1.14	1.03	1.06	1.2	0.98	1.05	1.07	1.03	1.07	1.04	1.25	1.03	1.06	1.03	0.94	1.09	1.01	1.25	1.05	0.94	1.2	1.16	1.11	1.23	1.4	1.22	1.41	1.12	1.36	0.94	1.03	1.12	1.03	1.07	1.25
	BLAG01001908	1.28	1.27	1.46	1.45	0.9	1.23	1.56	1.1	1.37	1.16	1.64	1.77	1.15	0.97	1.21	1.1	1.23	1.03	1.03	1.38	0.9	1.26	1.34	1.54	1.45	1.08	1.3	0.9	1.11	1.04	1.55	1.32	0.9	1.16	1.01	1.2	1.2	1.12	1.26	1.36	1.36	0.99	1.17	1.09	1.23	1.1	1.23	1.22
	BLAG01001909	1.93	2.01	2.19	2.48	1.62	2.01	1.6	1.39	1.79	1.43	1.95	2.46	1.89	1.59	1.62	1.68	1.35	1.95	1.57	1.73	1.25	1.8	1.23	1.71	1.85	1.42	1.9	1.22	1.63	1.56	1.42	1.36	0.59	0.76	1.21	1.08	1.09	0.88	1.26	0.99	2.04	1.77	1.1	1.14	1.54	1.35	1.42	1.41
	BLAG01001910	1.28	1.26	1.28	1.21	1.57	1.22	1.52	1.19	1.19	1.1	1.27	1.25	1.37	1.57	1.55	1.25	0.98	1.14	1.2	1.84	1.15	1.31	1.35	1.38	1.3	1.32	1.28	0.86	1.22	1.19	1.37	1.12	0.86	1.03	1.06	1.27	1.15	1.84	1.06	1.31	1.45	1.41	1.52	1.12	1.33	1.19	1.23	1.18
	BLAG01001911	1.03	1.15	0.93	1.11	0.88	0.88	0.88	0.98	0.88	0.97	1.04	0.91	0.88	0.95	1.03	1.11	0.88	0.97	1.23	0.88	0.88	1.01	1.04	1.12	1.12	1.11	1.07	0.88	1.15	0.95	1.1	0.99	1	0.93	0.98	1.14	1.11	0.88	1.02	1.1	1	0.88	1.23	0.97	1.06	1.06	1.1	0.98
	BLAG01001912	1	1	1	1	1	1	1	1	1	1	1	1	1	1	1	1	1	1	1	1	1	1.06	1	1	1	1	1	1	1	1	1	1	1	1	1	1	1	1	1	1	1	1	1	1	1	1	1	1
	BLAG01001913	1.44	1.5	1.28	1.28	1.23	1.05	0.93	1.13	0.91	0.98	1.03	1.05	1.49	1.22	1.44	2.2	1.29	1.34	2.02	1.2	1.42	0.84	1.36	1.21	1.24	1.35	1.34	1.23	1.41	1.09	1.72	1.62	0.76	0.93	1.4	1.35	1.71	1.13	1.22	1.86	1.27	1.14	1.29	1.51	1.3	1.31	1.41	1.46
	BLAG01001914	1.01	1.03	1.01	1	0.99	0.99	0.99	0.99	1.12	1.05	0.99	1.08	1.11	0.99	1.01	1.04	1.13	1.04	0.99	1.28	0.99	1.05	0.99	0.99	1.01	1.04	1.02	0.99	0.99	0.99	0.99	1.03	0.99	1.05	0.99	1.08	1.1	0.99	0.99	0.99	0.99	0.99	0.99	1.04	1.08	1.02	0.99	1.08
	BLAG01001915	1	1.05	0.91	1.09	1.1	0.91	0.91	0.91	1.03	0.97	0.91	0.94	0.97	0.95	1.01	0.98	0.91	1.03	0.96	1.18	0.91	0.91	1.03	1.08	1.1	1.14	1.05	1	1.15	1.05	1.14	1.14	0.91	1.07	1.03	1.06	1.06	1.27	0.91	1.03	0.91	0.91	0.91	1.19	1.07	1.2	1.09	1.08
	BLAG01001916	0.94	0.94	0.95	0.93	0.89	0.89	0.99	0.98	1	1	0.97	0.94	1.02	0.98	0.97	0.93	0.89	0.89	0.93	0.89	0.93	0.89	1	1.01	1.03	1.02	0.98	0.97	0.94	0.89	1.14	1.02	0.89	0.99	0.98	1.05	1	1.1	1.02	0.89	0.94	1.02	0.89	0.98	1.06	0.98	1.1	1.06
	BLAG01001917	1	1	1	1	1	1	1	1	1	1	1	1	1	1	1	1	1	1	1	1	1	1	1	1	1	1	1	1	1	1	1	1	1	1	1.05	1.05	1	1	1	1	1	1	1	1	1.03	1	1	1
	BLAG01001918	1.11	1.26	1.03	1.21	0.95	1.1	0.95	0.95	1.07	1.07	1.2	1.12	1.15	0.95	1.06	1.3	0.95	1.36	1.04	0.95	0.95	1.06	1.02	0.99	1	1.23	1.13	1.04	1.01	0.95	1	1.23	0.95	0.95	1.02	1	0.95	0.95	0.95	0.95	0.95	0.95	0.95	0.95	0.98	0.98	0.95	0.95
	BLAG01001919	1	1	1	1	1	1	1	1	1	1	1	1	1	1	1	1	1	1	1	1	1	1	1	1	1	1	1	1	1	1	1	1	1	1	1	1	1.03	1	1	1	1	1	1	1	1	1	1	1
	BLAG01001920	1	1.02	1.02	1	1	1	1	1	1	1	1	1	1	1	1	1.01	1	1.05	1	1	1	1	1	1	1	1	1	1	1	1	1	1	1	1.06	1.05	1	1	1	1	1	1	1	1	1.05	1	1.03	1	1
	BLAG01001921	1	1.01	1	1	1	1	1.12	1	1	1	1	1	1	1.03	1	1	1.14	1	1.09	1	1	1	1	1	1	1.01	1	1.09	1	1	1	1	1	1	1	1	1	1	1	1	1	1	1	1	1.02	1.02	1	1
	BLAG01001922	1.07	1.04	1.02	1.05	1	1.05	1	1.11	1	1.06	1	1	1	1	1	1.03	1	1	1	1	1	1	1	1	1	1.02	1.01	1.09	1	1	1.04	1	1	1	1.07	1.03	1.03	1	1	1	1	1.1	1	1	1.06	1.15	1.03	1
	BLAG01001923	1	1	1	1	1	1	1	1	1	1	1	1	1	1	1	1	1	1	1	1	1	1	1	1	1	1	1	1	1	1	1	1	1	1	1	1	1	1	1	1	1	1	1	1	1	1	1	1
	BLAG01001924	1	1	1	1	1	1	1	1.11	1	1	1	1	1	1	1	1	1	1	1	1	1	1	1	1	1.02	1	1	1	1	1	1	1	1	1	1	1	1	1	1	1	1	1	1	1.05	1	1	1	1
	BLAG01001926	1.16	1.23	1.24	1.29	1.63	1.24	1.21	1.19	1.95	1.04	1.01	1.37	1.31	1.6	1.21	1.42	1.19	1.58	1.42	1.2	0.98	1.42	1.27	1.18	1.41	1.04	1.13	1.19	1.05	1.29	1.14	1.31	0.93	1.14	1.36	1.08	1.11	0.93	1.5	1.16	1.38	1.11	1.74	1.34	1.3	1.12	1.08	1.18
	BLAG01001927	1.24	1.17	1.08	1.08	1.1	1.17	1.05	1.12	0.88	0.82	1.18	1.08	0.95	1.09	1.18	1.19	1.4	1.26	1.1	1.36	1.21	1.14	1.36	1.5	1.5	1.22	1.11	1.12	0.93	1.03	1.42	1.12	0.88	1.14	1.04	1.26	1.67	1.16	1.14	1.07	1.23	1.09	0.9	1.04	1.34	1.19	1.13	1.1
	BLAG01001928	1.15	1.03	1.21	1.06	1.02	1.17	1.34	1.21	1.57	1.13	0.92	1.12	1.21	1.25	1.1	1.03	2.03	1.23	1.23	0.85	1.14	1.26	0.96	1.03	1.18	1.04	0.98	1.32	1.06	1.17	1.15	1.06	0.96	1.38	1.1	1.07	1.11	0.85	0.85	1.38	1.34	1.34	1.58	1.18	1.19	1.05	1.31	1.08
	BLAG01001929	1.04	1.02	1	1.01	1.2	1	1	1	1	1.03	1	1.03	1	1	1	1.01	1	1.05	1.05	1	1	1.11	1.03	1	1	1.07	1.01	1	1	1	1	1.04	1	1	1.03	1.04	1.11	1	1	1	1	1	1	1.1	1	1	1	1.03
	BLAG01001930	1	1.05	1.02	1	1	1	1	1	1	1.03	1.09	1.03	1	1	1.02	1.03	1	1	1	1	1	1.06	1.03	1	1	1.01	1	1	1	1	1	1	1	1	1	1.03	1.06	1	1	1	1	1	1	1	1.03	1	1	1
	BLAG01001931	2.52	1.69	2.91	2.07	1.7	2.64	2.73	2.12	1.63	1.21	1.64	3.2	1.19	1.06	0.96	1.21	2.17	1.69	1.28	2.76	1.13	2.44	1.4	1.72	1.72	1.3	1.56	1.92	1.75	2.28	2.82	2.05	0.59	1.41	1.69	3.19	1.62	2.06	1.66	1.77	3.09	2.66	1.62	1.19	2.13	1.2	2.65	2.36
	BLAG01001932	1.3	1.14	1.32	1.28	0.98	1.3	1.32	0.98	0.98	1.17	1.24	1.14	1.34	1.01	0.98	1.14	1.11	1.12	0.98	0.98	0.98	1.23	1.15	1.21	1.1	1.2	1.22	0.98	1.53	1.75	1.8	1.25	0.98	1.09	1.19	1.6	0.98	0.98	1.21	1.36	1.04	0.98	1.12	1.13	1.11	1	1.01	1.1
	BLAG01001933	1.33	1.17	1.04	1.13	0.74	1.07	0.91	0.95	1.13	1.18	1.08	0.91	1.49	1.15	1.2	1.75	1.22	1.46	1.21	0.95	1.2	1.09	1.31	1.09	1.23	1.53	1.35	1.02	1.32	0.97	1.36	1.4	0.84	1.21	1.02	1.18	1.04	1.21	1.38	1.21	0.79	1.22	1.11	1.13	1.14	1.38	1.29	1.67
	BLAG01001934	1	1	1	1	1	1	1	1	1	1	1	1.03	1.06	1	1	1.03	1	1	1	1	1	1	1	1	1	1	1.01	1	1	1	1	1	1	1.06	1	1	1	1	1	1	1	1	1	1.05	1	1.02	1.03	1
	BLAG01001935	1.05	0.97	0.86	0.9	0.69	1.04	1.02	0.84	0.69	0.92	0.85	0.87	0.9	1.02	0.93	1.01	1.35	1.06	0.97	0.89	0.72	0.95	0.97	0.9	1.04	1.03	0.95	1.26	1.08	0.8	1.02	1.02	0.84	1.19	1.19	1.16	1.18	1.21	0.8	0.86	0.92	0.89	1.07	0.9	1.12	1.04	1.24	1.23
	BLAG01001937	1.02	1.02	1.02	1.05	1	1	1	1	1	1	1	1.06	1	1	1	1.01	1.14	1	1.05	1	1	1	1.08	1	1	1.04	1	1	1	1	1.04	1.04	1.13	1	1	1	1.12	1	1	1.12	1	1	1	1	1.03	1.02	1.03	1.03
	BLAG01001938	1	1	1	1	1	1	1	1	1	1	1	1	1	1.03	1	1.01	1	1.05	1	1	1	1	1	1	1	1	1.01	1	1	1	1	1	1	1.06	1	1	1	1	1	1	1	1	1	1	1	1	1	1
	BLAG01001939	1.04	1.28	1.26	1.45	0.93	1.1	0.86	1.1	1.18	1.13	1.25	1.11	0.96	0.93	0.82	0.96	0.99	0.89	0.81	1.18	0.85	0.89	1.11	1.01	0.83	1.09	1.15	0.96	1.26	1.3	1.24	1.35	0.78	1.31	1.42	1.53	1.07	1.35	0.89	1.36	1.35	1.48	1.63	0.96	1.06	0.92	1.38	1.85
	BLAG01001940	1.01	1.01	1	1.02	0.98	1.04	0.98	1.09	0.98	1.06	0.98	0.98	1.04	0.98	1	1.02	0.98	0.98	0.98	0.98	0.98	0.98	1	1.02	1	1.02	1.02	0.98	0.98	0.98	1.02	1.02	0.98	1.15	1.02	0.98	0.98	0.98	1.13	0.98	1.05	1.08	0.98	0.98	1	1.03	1.01	1.04
	BLAG01001941	0.95	1.42	0.9	1	0.91	0.76	0.62	0.8	0.93	0.7	1.09	0.71	0.78	0.86	1.1	1.61	0.71	0.93	0.95	1.02	0.77	0.87	1.84	1.1	1.1	1.6	1.2	0.77	1.03	0.64	1.29	1.39	0.63	0.95	2.06	1.17	1.14	0.83	0.82	1.14	0.8	0.78	0.73	0.95	1.09	1.07	1.41	1.59
	BLAG01001942	0.87	0.79	0.94	0.84	0.9	0.68	0.91	0.75	0.77	0.83	0.91	0.87	0.8	0.85	0.85	0.94	0.91	0.84	0.86	1.32	0.89	0.68	0.8	0.85	0.83	0.84	0.84	1	1.18	1.04	0.99	0.91	0.64	0.95	0.94	0.97	0.9	0.64	1.2	0.8	1.08	0.77	1.24	0.84	1.04	0.94	1.06	0.96
	BLAG01001945	0.91	0.86	0.85	0.85	0.83	0.88	0.83	0.83	0.83	0.86	0.91	0.86	0.88	0.83	0.83	0.86	0.95	0.87	0.83	0.83	0.83	0.88	0.85	0.93	0.9	0.85	0.87	0.99	0.99	0.83	1.09	0.95	0.83	0.88	0.86	0.83	0.86	0.83	0.83	0.83	0.89	0.99	1.08	0.9	0.85	0.86	0.88	0.83
	BLAG01001946	0.69	0.68	0.67	0.73	0.77	0.71	0.76	0.78	0.73	0.74	0.64	0.76	0.64	0.64	0.65	0.66	0.64	0.8	0.67	0.74	0.7	0.72	0.68	0.71	0.67	0.66	0.7	0.82	0.81	0.82	0.88	0.78	0.9	0.75	0.73	0.7	0.7	0.8	0.9	0.85	0.81	0.89	0.74	0.76	0.75	0.83	0.68	0.89
	BLAG01001947	0.97	0.93	1.04	0.96	1.05	1.21	1.24	0.97	0.99	1	1.03	1.11	1.01	1.03	1.06	1.04	1.56	1.18	1.15	1.2	1.08	1.15	0.98	1.07	1	1.02	0.95	1.2	1.02	0.94	1.21	1	0.88	1.02	1.02	1.19	1.29	0.88	1.41	0.98	1.05	1.41	1.08	1.03	1.16	1.07	1.13	1.21
	BLAG01001948	1	1.01	1.04	1.04	1	1.16	1	1.17	1.2	1.06	1	1.05	1	1	1	1.05	1	1.32	1.17	1	1	1	1	1	1.02	1.01	1.09	1	1	1.08	1	1.04	1	1	1	1.03	1.06	1	1	1	1	1	1	1	1.06	1.03	1	1
	BLAG01001949	0.99	1.1	0.95	1.05	1.11	0.96	0.79	0.79	0.99	0.91	0.79	0.98	1.1	0.87	1.09	1.23	0.79	0.94	0.82	0.9	0.96	0.92	1.19	1.11	0.9	1.14	0.98	1.08	0.97	1	1.19	0.98	0.79	0.83	1.65	1	1.05	0.79	0.91	0.98	0.99	0.86	0.79	1.07	1.12	1.62	1.11	1.25
	BLAG01001950	4.74	6.07	2.55	4.42	4.08	1.11	0.99	1.33	1.37	1.61	5.32	1.02	3.28	1.18	1.37	2.39	0.89	1.19	1.14	1.14	1.56	0.94	2.05	1.33	1.88	6.32	2.68	1.1	1.11	0.89	1.33	1.25	0.89	0.99	1.36	1.13	0.93	0.89	1.16	1	1.24	0.97	1.02	0.98	0.98	1.1	1.1	1.13
	BLAG01001951	0.96	1.11	1	1.02	0.96	0.96	0.96	0.96	0.96	1.05	1.09	1.01	1.04	0.96	0.96	0.98	0.96	0.96	1	0.96	1	0.96	0.97	0.96	1.02	0.98	0.97	1.22	1.11	0.96	1.02	0.96	0.96	1.12	0.96	1.03	0.98	0.96	1.18	0.96	0.96	0.96	1.1	0.96	0.96	0.97	1.02	0.96
	BLAG01001956	1	1	1	1	1	1	1	1	1	1	1	1.06	1	1.07	1.18	1	1	1	1	1	1.05	1	1	1.04	1	1	1	1	1	1	1	1.04	1	1	1.03	1	1.03	1	1	1	1	1	1	1	1	1	1	1
	BLAG01001958	1.16	1.18	1.01	1.02	1.11	1.07	1.14	1.28	1.04	1.14	1.36	1.01	1.36	0.93	1.02	1.34	0.93	1.02	1.1	0.93	0.97	1.06	1.37	1.15	1.09	1.26	1.09	1.1	1.54	1.21	1.09	1.14	0.93	1.01	1.51	1.12	0.99	1.15	0.93	1.48	1.11	1.01	1.49	0.97	0.98	1.17	0.98	0.95
	BLAG01001960	1.04	1.1	1.07	1.07	1	1.05	1.12	1	1	1.13	1.32	1.03	1	1.16	1.1	1.12	1	1.15	1	1.14	1.12	1.06	1.11	1	1.03	1.06	1.05	1	1.06	1	1.07	1.04	1	1	1.17	1	1.03	1	1.15	1	1	1	1	1	1	1.08	1	1.05
	BLAG01001962	0.95	0.97	0.95	0.91	1.06	0.98	0.99	0.89	0.91	0.88	0.92	0.99	0.9	1	1.06	0.92	1.03	0.8	0.88	0.8	0.84	0.89	0.93	0.84	0.84	1.03	0.91	1.26	0.86	0.96	0.91	0.9	0.8	0.97	1.33	1.63	1.07	0.8	0.8	0.9	0.86	0.88	0.8	0.99	1	1.07	0.88	1
	BLAG01001963	1.22	1.26	1.2	1.18	1.86	0.99	1.1	0.89	0.89	1.11	0.97	0.97	1.19	1.16	1.01	1.05	0.89	1.12	1.12	0.89	1.35	1.07	1.02	1.28	1.18	1.16	1.05	0.89	0.95	1.07	1.11	1.09	0.89	1.02	1.02	1.04	1.08	1.46	0.89	1.11	1.12	0.98	1.02	1.19	1.13	1	1.19	1.03
	BLAG01001964	1.28	1.1	1	1.15	1.01	1.32	0.94	1.02	1.23	1.05	0.99	1.18	1.15	1.06	1	1.07	1.19	0.96	0.99	1.21	1.16	1.2	1.17	1.19	1.12	1.08	1.13	0.99	1.12	0.9	1.36	1.28	0.84	0.89	1.03	1.34	1.17	1.25	0.96	1.15	1.11	1.17	0.96	0.97	1.34	1.27	1.21	1.59
	BLAG01001965	0.97	1.06	1.06	0.97	0.95	1.01	0.95	1.22	0.95	0.95	1.04	1.01	1.01	0.99	1.08	1.01	0.95	1	1	0.95	1.16	1.06	1	1.09	1.05	1.04	1.03	1.04	1.02	1.03	1.17	0.95	0.95	1.09	1.04	1	1.01	1.42	1.24	1.07	1.08	1.05	0.95	1.05	1.07	1.09	1.13	1.1
	BLAG01001967	1.02	1.01	1.02	1.01	1	1	1.23	1	1	1.03	1.09	1	1	1	1	1.01	1	1.05	1.05	1	1.05	1	1.02	1	1	1.02	1	1.09	1	1	1	1	1	1.06	1.07	1	1	1	1	1	1	1	1	1.05	1.02	1.02	1	1.05
	BLAG01001969	1	1.04	1	1.05	1	1	1	1	1	1.03	1	1	1	1	1	1	1	1	1.05	1	1	1	1.04	1	1	1	1	1.09	1	1	1	1	1	1	1	1	1	1	1	1	1	1	1	1	1.02	1	1	1
	BLAG01001970	0.98	0.97	0.93	0.96	1.23	1.01	1.03	0.93	0.93	0.96	0.93	0.93	0.93	0.93	0.96	1.01	1.18	0.97	0.93	0.93	0.93	0.93	0.99	0.96	0.99	1.06	0.95	1.19	0.93	0.93	0.99	1	0.93	1.01	1.01	1	1.01	1.15	0.93	0.93	0.93	1.34	0.93	0.97	0.96	0.97	0.96	1.09
	BLAG01001971	1	1	1	1	1	1	1	1	1	1	1	1	1	1	1	1	1	1	1	1	1.05	1	1	1	1	1	1	1	1	1	1	1	1.13	1	1	1	1	1	1	1	1	1	1	1	1	1	1	1
	BLAG01001972	0.76	0.75	0.77	0.73	0.73	0.81	0.82	0.73	0.83	0.8	0.73	0.8	0.78	0.73	0.77	0.75	0.73	0.8	0.73	0.73	0.73	0.73	0.73	0.76	0.76	0.75	0.74	0.94	0.78	0.84	0.76	0.73	0.83	0.84	0.76	0.73	0.73	0.73	0.84	0.73	0.83	0.8	0.73	0.81	0.75	0.8	0.76	0.76
	BLAG01001973	1	1	1	1	1	1	1	1.11	1.26	1	1	1	1	1	1	1	1	1.05	1	1	1	1	1	1	1	1	1	1	1	1	1	1	1.13	1	1	1.03	1	1	1	1	1	1	1	1	1.02	1	1	1
	BLAG01001974	1	1	1	1	1	1	1	1	1	1	1	1	1	1	1	1.01	1	1	1	1	1	1	1	1	1	1	1	1	1	1	1	1	1	1	1	1	1	1	1	1	1	1	1	1	1	1	1	1
	BLAG01001975	0.98	1	0.98	0.98	0.98	0.98	0.98	1.08	0.98	0.98	0.98	1.01	0.98	0.98	0.98	0.99	0.98	0.98	0.98	0.98	1.03	1.09	0.98	0.98	1	0.99	1	1.16	1.11	0.98	0.98	0.98	0.98	1.03	1.01	1.03	0.98	0.98	1.28	0.98	0.98	1.17	0.98	0.98	1	0.98	0.98	1.01
	BLAG01001976	0.84	0.86	0.84	0.88	0.84	0.84	0.84	0.84	0.84	0.87	0.99	0.84	0.84	0.84	0.84	0.85	0.96	0.88	0.92	0.84	0.84	0.84	0.86	0.84	0.89	0.85	0.84	0.84	0.84	0.91	0.87	0.91	0.84	0.84	0.87	0.84	0.88	0.84	0.84	0.84	0.84	0.84	0.84	0.89	0.84	0.86	0.84	0.84
	BLAG01001977	1	1	1	1	1	1	1	1	1	1	1	1	1.06	1	1	1	1	1	1	1	1	1	1	1	1	1	1	1.09	1.13	1	1	1	1	1.06	1.03	1	1	1	1	1	1.06	1	1	1	1	1	1	1
	BLAG01001978	1	1	1	1	1	1.05	1	1	1	1	1	1	1	1	1	1	1	1	1	1	1	1	1.02	1	1	1	1	1	1	1	1	1.04	1	1	1	1	1	1	1	1	1	1	1	1.05	1	1	1	1
	BLAG01001980	1	1	1	1	1	1	1.12	1	1	1.03	1	1	1.06	1	1	1.01	1	1	1	1	1	1	1.03	1	1	1.01	1.01	1	1	1	1.04	1	1.13	1	1	1.05	1	1	1	1	1	1	1	1	1	1.03	1	1
	BLAG01001981	1	1.01	1.02	1	1	1	1	1.21	1	1	1	1.03	1	1	1	1.01	1	1.05	1	1.14	1.09	1.06	1	1	1	1	1	1	1.06	1	1	1	1	1.06	1.03	1	1	1	1.15	1	1	1	1	1	1	1	1.03	1
	BLAG01001982	1	1.02	1.02	1.01	1	1	1	1	1	1.05	1	1	1	1	1	1.03	1	1	1	1	1	1	1.04	1	1	1	1.04	1	1	1	1	1	1	1.06	1	1	1.06	1	1	1	1	1	1	1	1.02	1	1	1
	BLAG01001983	0.95	0.99	1	0.98	0.87	1.09	0.87	0.96	0.87	1.06	1.1	0.97	0.92	0.9	0.97	0.91	0.99	0.91	0.87	0.87	1.04	0.92	0.9	1.01	1.01	0.92	0.95	0.87	0.93	0.94	1	0.87	0.98	1.07	1.04	1.05	1.06	1.08	1	0.87	1.07	0.95	1	1.09	0.98	1.06	0.95	0.92
	BLAG01001984	1.36	1.27	1.39	1.36	0.81	1.58	1.11	1.01	1.27	1.31	1.14	1.57	1.5	0.98	1.14	1.14	1.14	1.65	1.23	1.07	0.95	1.36	1.24	1.26	1.32	1.28	1.29	1.19	1.19	1.74	1.35	1.52	0.67	1.26	1.65	1.34	1.6	1	0.87	1.06	1.97	1.85	1.25	1.46	1.29	1.39	1.51	1.71
	BLAG01001985	1.02	1	1	1	1	1	1	1	1	1.03	1	1	1	1	1.04	1	1	1	1	1	1	1	1	1	1	1.01	1.02	1	1	1	1	1	1	1.06	1.03	1	1.06	1	1	1	1	1	1	1	1	1.03	1	1.06
	BLAG01001986	1	1	1	1	1	1	1	1	1	1	1	1	1	1	1	1	1	1	1	1	1	1	1.02	1	1.02	1	1	1	1	1	1	1	1	1	1.03	1	1	1	1	1	1	1	1	1	1	1.02	1	1
	BLAG01001987	1.02	1	1	1	1	1	1	1	1	1	1.09	1	1	1	1	1.01	1	1	1	1	1.05	1	1	1	1.02	1.01	1	1	1	1	1	1	1	1.06	1.03	1	1	1	1.15	1	1	1.1	1	1.05	1	1	1	1
	BLAG01001990	1	1	1	1	1	1	1.12	1	1	1	1	1	1	1	1	1	1	1	1	1	1	1	1.03	1	1	1	1.01	1	1	1	1	1	1	1.06	1	1	1	1	1	1	1	1	1	1	1	1.02	1	1.03
	BLAG01001991	1	1.05	1	1.04	1	1	1	1	1	1.05	1	1.09	1	1.09	1	1.03	1	1	1	1.29	1	1.34	1.23	1.27	1.22	1.02	1	1	1	1.08	1.04	1	1	1.06	1.12	1	1.09	1	1	1	1	1.19	1	1.05	1.03	1.03	1.05	1
	BLAG01001992	1	1.02	1	1	1	1.05	1	1	1	1	1	1	1	1.14	1.02	1.01	1	1	1.05	1.14	1.07	1.17	1.03	1.06	1.02	1.02	1	1	1	1	1	1	1	1	1	1	1	1	1	1	1	1	1	1.05	1	1.02	1	1
	BLAG01001996	1.03	1.02	0.99	1.05	1.14	0.95	0.95	1.05	0.95	1.04	1.29	0.95	1.06	0.98	0.98	1	0.95	1.04	0.99	0.95	1.02	0.95	0.95	1.02	1.02	1.11	1.05	1.04	0.95	1.1	1.07	0.99	1.07	1.14	1.07	1.09	0.99	1.18	0.95	1.07	1.07	0.95	1.09	1	1	1.01	0.95	0.98
	BLAG01001997	0.95	1.19	1.01	0.91	0.74	0.71	0.52	0.51	0.42	0.77	1.02	0.54	0.93	0.55	0.82	1.11	0.54	0.88	0.68	0.73	0.59	0.79	1.19	1.23	1.16	0.99	1.05	0.7	1.26	0.71	1.35	1.12	0.78	1.05	1.15	1.36	1.07	0.91	1.04	1.48	1.08	0.59	1.17	1.11	1.1	1.25	1.27	1.8
	BLAG01001998	0.93	0.95	0.95	0.95	0.93	0.93	1.04	0.93	0.93	0.96	0.93	0.93	1.02	1.03	1.02	0.94	1.06	0.98	1	0.93	1.06	1.2	0.99	1.01	1	0.96	0.94	1.02	1.24	1	0.99	0.93	0.93	0.93	1.02	0.98	0.96	0.93	1.3	0.93	1.15	0.93	1.07	1.17	1	0.97	1.04	1.14
	BLAG01001999	1	1.04	1.02	1.04	1	1	1	1	1	1.06	1	1.03	1.12	1	1.03	1.01	1	1	1	1	1	1	1.03	1	1.06	1.06	1.05	1	1	1.08	1.04	1	1	1	1	1	1.04	1	1	1	1	1	1	1.05	1	1.02	1.03	1
	BLAG01002000	0.95	0.98	0.99	1	0.95	1	0.95	1.16	0.95	0.98	0.95	0.95	0.95	0.99	0.95	1.06	1.08	1	1	0.95	1	0.95	1.04	1.03	1.03	1	1.04	1.04	1.01	0.95	0.99	0.95	0.95	0.95	0.95	1.03	1.09	1.18	0.95	1.07	0.95	0.95	1.09	1	0.98	1.02	1.06	1.01
	BLAG01002001	1	1	1	1	1	1	1	1	1	1	1	1	1	1	1	1	1	1	1.05	1	1	1	1.02	1	1	1	1	1	1	1	1	1	1	1	1	1	1	1	1	1	1	1	1	1	1	1.02	1	1
	BLAG01002003	1	1	1.02	1	1	1	1	1	1	1	1	1	1.06	1	1	1	1	1	1	1	1	1.06	1.02	1	1	1.02	1	1	1	1	1	1	1	1	1	1	1	1	1	1.12	1	1	1	1	1	1.02	1	1
	BLAG01002004	1.05	1.04	0.91	0.92	1.09	1.01	1.01	1.01	0.91	0.91	0.99	0.91	0.99	1.02	1.5	1.55	0.91	1.02	1.15	0.91	1.29	1.32	1.28	1.06	1.31	2.15	2.17	0.99	0.91	0.91	0.91	0.95	0.91	1.06	1.13	1.02	1.45	0.91	0.91	1.02	1.06	1.17	1.04	1.16	0.98	1.4	0.94	0.99
	BLAG01002005	0.61	0.63	0.67	0.69	0.6	0.64	0.68	0.67	0.57	0.64	0.71	0.64	0.61	0.57	0.54	0.54	0.71	0.6	0.5	0.57	0.5	0.56	0.52	0.56	0.57	0.54	0.54	0.83	0.65	0.74	0.88	0.67	0.5	1.25	0.62	0.79	0.67	0.62	0.86	1	0.6	0.7	0.78	0.69	0.68	0.82	0.68	0.66
	BLAG01002006	1.02	1	1.04	1.03	1	1	1	1	1.13	1	1	1	1	1	1	1	1	1.05	1.05	1	1	1	1	1	1.04	1.01	1.02	1	1	1	1	1.08	1	1.11	1	1	1.03	1	1	1	1.06	1	1	1	1.05	1.02	1	1.03
	BLAG01002007	1.02	1.05	0.97	1.05	1.14	1	1.06	1.15	0.95	1.1	1.08	1.06	1.06	1.15	0.96	1.02	1.42	0.95	0.95	0.95	0.95	1.16	1.03	1.16	1.09	0.97	0.97	1.3	1.33	1.09	1.07	1.14	0.95	1	1.06	1	1.07	1.18	1.23	0.95	1.07	1.13	1.09	1.02	0.95	1.04	0.95	1.03
	BLAG01002008	0.62	0.61	0.61	0.62	0.8	0.62	0.74	0.95	0.64	0.62	0.57	0.59	0.64	0.63	0.58	0.62	0.73	0.68	0.62	0.79	0.6	0.67	0.72	0.67	0.63	0.61	0.6	0.76	0.81	0.96	0.65	0.62	0.64	0.88	0.79	0.64	0.6	0.57	0.83	0.64	0.72	0.91	0.74	0.72	0.63	0.68	0.57	0.62
	BLAG01002009	1	1	1	1	1	1	1	1	1	1	1	1	1	1.03	1	1.03	1	1	1	1	1.07	1	1	1.04	1	1	1	1	1	1	1	1	1	1	1	1	1	1	1	1	1	1	1	1	1	1.02	1	1
	BLAG01002010	1	1	1	1	1	1	1	1	1	1	1	1	1	1	1	1.01	1	1	1	1	1	1	1	1.04	1	1.01	1	1	1	1	1	1	1	1	1	1	1	1	1.24	1	1	1	1	1	1	1.02	1	1
	BLAG01002011	1	1	1	1	1	1	1.12	1.11	1	1	1	1	1	1	1	1	1	1	1	1.14	1	1.06	1.05	1	1	1	1	1	1.06	1.23	1.04	1	1	1	1	1	1	1	1	1.12	1	1	1	1	1.03	1	1	1.03
	BLAG01002012	1.05	1.02	1	1.01	1	1	1	1.11	1	1	1	1	1	1	1.02	1.03	1	1	1	1	1	1	1.02	1	1	1.04	1.01	1	1.06	1	1.04	1	1	1	1	1.03	1.03	1	1	1	1	1	1	1.1	1	1.03	1	1
	BLAG01002013	0.96	1.13	1.02	0.97	0.92	0.97	0.92	0.92	0.92	1.01	1	0.98	1.03	0.92	0.99	1.11	0.92	0.92	0.92	0.92	0.97	1.11	1.26	1.03	0.98	1.07	1.02	1.01	1.16	0.92	0.99	1.07	1.04	0.92	1.14	1.2	1.03	1.28	1.06	0.92	0.92	0.92	0.92	0.97	0.97	1.09	1	1.04
	BLAG01002014	1.06	1.02	1.02	1.05	1	1	1.12	1	1	1	1	1.06	1	1	1	1.01	1	1	1	1	1.05	1	1	1.08	1.02	1.02	1.06	1	1.06	1	1	1.04	1	1	1.03	1	1	1	1	1	1	1.1	1.15	1.05	1	1	1	1
	BLAG01002016	1	1	1.07	1.01	1	1.11	1.18	1.21	1	1	1	1.03	1	1.06	1.02	1.01	1.14	1.1	1	1.14	1	1	1.02	1	1.02	1	1	1.43	1.06	1.08	1.04	1	1	1	1	1	1	1	1	1	1	1	1	1.18	1	1	1	1
	BLAG01002017	1.05	0.97	0.97	1.02	1.14	1	0.95	0.95	0.95	0.95	0.95	1.03	0.95	0.98	1.08	1	0.95	1.09	1.04	0.95	1.08	1.06	0.95	0.95	1.05	0.96	1.01	0.95	1.07	0.95	0.98	0.99	0.95	1.06	0.98	1	0.98	1.42	1.24	1.18	1.14	1.04	1.24	1	0.98	0.97	1.09	1.04
	BLAG01002021	0.98	1.08	0.96	1.02	0.94	0.94	0.94	0.94	0.94	0.97	1.11	1	1	0.94	1.01	1.08	0.94	0.94	0.94	1.08	0.99	0.94	1.09	0.98	1	1.12	1.03	0.94	1.13	0.94	0.98	1.02	0.94	0.99	1.07	1.06	0.97	0.94	0.94	0.94	0.94	0.94	0.94	1.04	0.97	1.12	1.03	1
	BLAG01002022	1.06	1.22	1.04	1.13	1	1	1	1	1	1	1	1.08	1	1	1.02	1.04	1	1	1.05	1	1	1.06	1.15	1.08	1.06	1.08	1.08	1.09	1	1	1.11	1.06	1.26	1.06	1.14	1.09	1.09	1	1	1	1.06	1.1	1	1.05	1.02	1.03	1.06	1.03
	BLAG01002023	1	1	1	1	1	1	1	1	1	1	1	1	1	1	1.02	1	1	1	1	1	1	1	1	1	1	1	1	1	1	1	1	1	1	1	1	1	1	1	1	1	1	1	1	1.05	1	1	1	1
	BLAG01002025	1	1	1	1	1	1	1	1	1	1.03	1	1	1	1	1	1	1	1	1	1	1	1	1	1	1	1.01	1.03	1	1	1	1	1	1	1	1	1	1	1	1	1	1	1	1	1	1.02	1.07	1	1
	BLAG01002026	0.2	0.18	0.23	0.21	0.24	0.22	0.23	0.26	0.35	0.21	0.25	0.21	0.2	0.19	0.2	0.21	0.22	0.22	0.21	0.22	0.21	0.22	0.2	0.2	0.21	0.21	0.21	0.38	0.21	0.3	0.2	0.22	0.28	0.65	0.19	0.24	0.23	0.29	0.19	0.3	0.3	0.28	0.22	0.23	0.22	0.2	0.22	0.23
	BLAG01002027	1	1	1	1	1	1	1	1.11	1	1	1	1	1	1	1	1.01	1	1	1	1	1.05	1	1	1	1	1.01	1	1	1	1	1	1	1	1	1	1	1	1	1	1	1	1	1	1	1	1	1	1
	BLAG01002028	1.13	1.09	1.17	0.96	1.23	1.17	1.26	0.85	0.77	0.75	0.66	1.11	0.91	1.33	1.12	1.46	1.23	1.61	1.16	1.54	0.77	1.3	1.67	1.85	1.54	1.25	1.2	1.11	1.08	1.99	1.76	1.44	0.58	1.12	1.24	1.27	1.31	1.43	1.38	1.6	1.31	1.54	1.23	1	1.64	1.61	1.83	1.4
	BLAG01002029	1	1	1	1	1	1	1	1	1	1	1	1	1	1	1	1	1	1	1	1	1	1	1	1	1	1.02	1	1.09	1	1	1	1	1	1	1	1	1	1	1.15	1	1	1	1	1	1	1	1	1
	BLAG01002030	1.23	1.02	1.25	1.08	1.57	0.81	0.87	0.92	1.38	1.09	1.01	1.23	1.13	1.25	1.51	1.46	1.42	1.35	1.23	1.16	1.4	1.36	1.27	1.6	1.59	1.17	1.31	1.67	1.2	0.95	1.78	1.57	0.84	1.34	1.16	1.36	1.26	1.53	1.54	1.51	1.19	1.38	1.13	1.26	1.38	1.27	1.67	1.47
	BLAG01002031	1	1.01	1	1.01	1	1	1	1	1.13	1	1	1.09	1.12	1	1.04	1	1	1	1	1.14	1	1	1.02	1	1.02	1.01	1	1.09	1	1	1.04	1	1	1.11	1.03	1	1	1	1	1.12	1	1	1	1.05	1	1.03	1.03	1
	BLAG01002033	1.02	1.01	1	1.01	1	1.05	1	1	1	1	1	1	1	1.07	1.02	1.01	1	1	1	1	1	1.06	1	1	1.02	1.01	1	1	1	1	1	1	1	1	1.03	1	1	1	1	1	1	1	1	1	1	1	1	1.03
	BLAG01002034	1.01	0.98	1	0.99	0.95	1.06	1.18	0.95	0.95	1.01	0.95	0.95	1.07	1.09	0.97	1	0.95	1.09	1.04	0.95	0.95	1.01	0.97	1.03	0.97	1.01	1.02	1.22	1.08	1.03	0.95	1.02	0.95	1.25	0.99	0.99	0.95	0.95	1.1	1.19	1.02	0.95	0.95	1.08	0.99	1.04	0.95	1.04
	BLAG01002036	1	1	1	1	1	1	1	1	1	1	1	1.06	1	1.03	1	1	1	1	1	1.14	1.09	1	1	1	1	1	1.01	1.09	1	1	1	1.04	1	1	1	1	1	1	1	1	1	1	1	1.1	1	1	1	1
	BLAG01002037	1.01	1.02	0.99	1.04	0.99	1.12	0.99	0.99	0.99	1.02	1.07	0.99	1.04	0.99	1.1	1.04	0.99	1.21	1.08	1.27	0.99	1.21	1.24	1.35	1.17	1.01	1.09	1.13	1.61	1.54	1.49	1.3	0.99	1.04	1.02	1.08	0.99	0.99	1.28	1.23	1.15	1.08	0.99	1.09	1.13	1.14	1.02	1.27
	BLAG01002038	1	1	1	1	1	1	1.12	1.11	1	1	1.09	1.03	1	1	1	1.03	1	1	1.05	1	1	1.06	1.07	1	1.03	1.02	1.04	1	1	1.08	1.07	1.04	1	1	1.03	1.03	1.09	1	1.15	1	1	1	1	1.05	1.15	1.09	1.03	1.08
	BLAG01002039	1.02	1.01	1	1	1	1	1	1	1	1.03	1	1	1	1	1	1	1	1	1	1	1	1	1.02	1	1	1	1	1.37	1	1.12	1	1	1	1	1	1.03	1.04	1	1	1	1	1	1	1	1	1.02	1	1
	BLAG01002040	0.98	0.96	0.95	0.96	0.95	0.95	0.95	0.95	0.95	0.98	0.95	1.03	0.95	0.95	0.95	0.96	0.95	1.04	0.95	0.95	0.95	0.95	0.95	0.95	0.99	0.98	0.96	0.95	0.95	1.06	0.95	0.99	0.95	0.95	0.95	0.95	0.98	0.95	1.09	1.06	0.95	1.04	0.95	0.95	0.96	0.97	0.95	1.01
	BLAG01002041	1	1	1	1	1	1	1	1	1	1	1	1	1	1	1	1	1	1	1	1	1	1	1	1	1	1.01	1	1.09	1	1	1	1	1	1.06	1	1	1	1	1	1	1.06	1.1	1.24	1	1	1	1	1
	BLAG01002042	1.01	1.04	0.98	0.99	0.96	1.01	1.18	1.16	0.96	0.96	1.13	0.96	0.96	1.04	1.06	1.04	0.96	0.96	1.07	1.24	1	0.96	1.1	1.02	1.01	1.08	1.02	1.32	0.96	1.1	0.99	1	0.96	1.06	1.13	1.06	0.98	1.19	1.19	1.14	0.96	1.05	1.1	1.23	1.01	1.08	1.03	1.06
	BLAG01002043	0.96	0.95	0.94	0.94	1.13	0.99	1.05	0.94	1.06	1	0.94	1	0.94	0.98	1	0.96	1.2	0.94	0.94	0.94	0.94	0.94	0.94	1.02	0.98	0.97	0.95	0.94	0.94	1.01	0.94	0.94	0.94	1.05	1.04	0.97	1	0.94	1.08	0.94	1	0.94	0.94	1.04	0.97	1.01	0.97	0.94
	BLAG01002044	1.02	1	1	1	1	1	1	1	1	1	1.09	1	1	1.03	1	1	1	1	1.05	1	1	1.06	1	1	1	1.01	1	1	1	1	1	1	1	1	1	1	1	1	1	1	1	1	1	1	1	1	1	1
	BLAG01002046	1	1	1	1	1	1	1	1	1	1	1	1	1	1.03	1	1	1	1	1	1	1	1.06	1	1	1	1	1.01	1.09	1	1	1	1.06	1.13	1.06	1	1	1	1	1	1	1	1	1.15	1	1	1.02	1	1
	BLAG01002047	1	1.02	1	1	1.2	1	1	1	1	1.03	1	1	1	1	1	1	1	1	1.05	1	1	1	1	1	1	1	1	1	1	1	1	1	1	1.06	1	1	1	1	1	1	1	1	1	1	1	1	1	1
	BLAG01002048	1	1.01	1	1	1	1	1	1	1	1	1	1	1	1	1	1	1	1.05	1	1	1	1	1	1	1	1.01	1	1	1	1	1	1	1	1	1	1	1	1	1	1	1	1	1	1	1	1	1	1
	BLAG01002049	1	1.01	1	1	1	1	1	1	1	1	1	1	1	1	1	1	1	1	1	1	1	1	1	1	1.02	1	1	1	1	1.08	1	1	1	1	1	1	1	1	1	1	1	1	1	1	1	1	1	1
	BLAG01002050	1	1	1	1	1	1	1	1	1	1.03	1	1	1	1	1	1	1	1	1	1	1	1	1.02	1	1	1.01	1	1	1.06	1	1	1	1	1	1	1	1	1	1	1	1	1	1	1	1	1	1	1
	BLAG01002052	1.02	1.02	1.03	1	1	1	1	1	1	1	1	1	1	1	1	1	1	1	1	1	1	1.06	1	1	1	1	1	1	1	1	1.04	1	1	1	1	1	1	1	1	1	1	1	1	1	1	1	1	1
	BLAG01002053	1	1	1	1	1	1	1	1	1	1	1	1	1	1.07	1	1.01	1	1	1	1	1	1	1	1	1	1	1.02	1	1	1.08	1	1	1	1	1	1	1.03	1	1	1	1	1	1	1	1	1	1	1
	BLAG01002054	1.02	1	1.07	1	1	1	1.12	1	1	1	1	1	1	1.03	1	1.03	1	1.05	1	1.14	1	1	1	1	1	1	1.01	1	1	1	1	1	1	1.06	1.07	1	1	1.24	1	1	1	1.1	1	1	1.02	1	1	1
	BLAG01002056	1	1.04	1	1	1	1	1	1	1	1.06	1	1	1	1.1	1	1	1	1	1.09	1	1.14	1	1	1	1.04	1.06	1	1.24	1	1	1	1	1	1.06	1.07	1.03	1	1	1	1	1	1.1	1	1	1	1	1	1
	BLAG01002061	1	1	1	1	1	1	1	1	1	1	1	1	1	1	1	1	1	1	1	1	1	1	1.02	1	1	1	1	1	1	1	1	1	1	1.06	1	1.03	1	1	1	1	1	1	1	1	1	1	1	1
	BLAG01002064	1	1.01	1	1	1	1	1	1	1	1	1	1	1.06	1	1	1	1	1.05	1	1	1.05	1	1	1	1	1	1	1.09	1	1	1	1.04	1	1	1	1	1	1	1	1	1	1	1	1	1	1	1	1
	BLAG01002065	0.95	0.96	0.93	0.94	1.12	0.98	1.03	0.93	0.93	0.96	0.93	1	0.93	1.17	0.97	0.93	1.06	0.97	1.06	2.2	1.06	1.95	1.06	2.04	1.57	0.95	0.97	1.1	1.35	2.32	1.78	1.37	0.93	0.98	0.93	0.95	0.95	1.38	1.07	1.16	1.05	0.93	0.93	0.93	0.96	0.96	0.93	0.93
	BLAG01002066	1.26	1.14	1.49	1.12	1.27	1.16	0.9	1.01	1.01	1.21	1.4	1.14	1.07	1.3	1.2	1.53	1.03	1.79	1.54	1.19	0.98	1.2	1.14	2.15	1.55	1.17	1.32	1	1.69	2.21	1.38	1.58	0.73	1.37	1.5	1.61	2.13	1.38	1.48	1.87	2.79	1.55	1.92	2.14	2.86	1.67	2.58	2.02
	BLAG01002067	1.09	1.03	1.17	1.13	1.16	1.07	1.19	0.97	1.36	1.15	1.46	1.27	1.26	1.19	1.14	0.98	0.97	0.97	1.01	1.77	1.16	1.13	1.03	1.16	1.23	1.11	1.05	1.24	1.06	1.04	1.04	1.01	0.97	1.02	1.1	1.04	0.99	0.97	1.26	0.97	1.03	1.11	0.97	1.01	1.02	1.03	1.18	1.12
	BLAG01002068	1.04	1.22	1.02	1	1	1.05	1	1	1.13	1	1	1.14	1.12	1	1	1	1.14	1.2	1	1	1.05	1	1.04	1.1	1.04	1.02	1.01	1.09	1	1	1	1	1	1	1	1.03	1	1	1	1.12	1	1.1	1.3	1.05	1.03	1.04	1	1.03
	BLAG01002070	1	1	1	1.01	1	1.05	1	1	1	1	1	1	1.06	1	1	1	1	1	1.05	1	1.05	1	1	1	1	1	1	1	1.06	1	1	1	1	1	1	1.03	1	1	1	1	1	1	1	1	1	1	1	1
	BLAG01002072	1	1	1	1	1	1	1	1	1	1	1	1	1	1	1	1.01	1	1.05	1	1	1	1	1	1	1	1.01	1	1	1	1	1	1	1	1	1	1	1	1	1	1.12	1	1	1	1	1	1.03	1	1
	BLAG01002073	1.08	1.12	1.04	1.07	1	1	1	1	1.26	1.05	1	1.03	1	1	1.04	1.05	1	1.13	1.05	1	1.09	1	1.05	1	1	1.05	1.08	1.09	1.19	1	1	1.04	1	1.06	1	1.03	1.03	1.49	1.3	1	1	1	1	1.05	1.05	1.08	1	1
	BLAG01002074	1	1	1.02	1	1	1	1	1	1	1	1	1	1	1	1.02	1	1	1	1	1	1	1.11	1	1	1	1	1	1	1	1	1	1	1	1	1	1	1.03	1	1	1	1	1	1	1.05	1	1	1	1
	BLAG01002075	1.02	1.02	1	1.03	1.41	1.05	1	1	1.13	1.05	1	1	1	1.07	1.05	1	1.14	1	1.05	1	1.07	1	1	1	1.03	1.04	1	1	1	1.12	1	1	1	1	1.03	1.03	1.03	1	1	1	1	1	1	1.15	1.06	1.03	1.03	1.03
	BLAG01002076	1.16	1.05	1.23	1.14	0.82	1.05	0.92	1	1.04	1.09	1.4	0.95	1.08	1.01	1.1	1.08	0.82	1.07	1.06	0.94	1.02	0.94	1.2	1.55	1.32	1.06	1.11	1.13	1.03	1.22	1.24	1.39	0.82	0.92	0.97	1.12	1.08	0.82	1.02	1.03	0.96	1.14	0.95	1	1.17	1	1.3	1.17
	BLAG01002077	1	1	1	1	1	1	1	1	1	1	1	1	1	1	1	1	1.14	1	1	1	1	1	1	1	1	1.01	1	1	1	1	1	1	1	1.06	1	1	1	1.39	1	1.12	1	1	1	1	1	1	1	1
	BLAG01002078	1	1	1	1	1	1	1	1	1.13	1.03	1	1	1	1.03	1	1	1	1	1	1	1	1	1	1	1	1	1	1.09	1	1	1.04	1	1	1	1	1	1	1	1	1	1	1	1	1.05	1	1.02	1	1
	BLAG01002079	3.31	2.02	2.73	2.46	3.37	3.43	1.32	1.49	2.47	1.93	1.35	2.33	2.29	1.36	1.25	1.94	3.32	3.79	2.89	2.36	2.47	2.57	1.44	1.69	1.3	2.24	2.84	1.23	1.93	3.06	1.94	2.12	1.23	0.95	1.02	1.77	1.06	1.12	0.9	1.12	1.25	1.35	0.9	1.03	0.97	1	1.23	1.01
	BLAG01002080	1	1.01	1.02	1.01	1	1.05	1.12	1	1	1	1	1	1	1	1	1	1.14	1.05	1.05	1.14	1.05	1	1	1	1	1.02	1.01	1	1	1	1.07	1	1.13	1.06	1.05	1	1	1	1	1	1.06	1	1	1	1	1.02	1	1
	BLAG01002081	1	1	1	1	1	1	1	1	1	1	1	1	1.06	1	1.02	1	1	1	1	1	1	1	1	1.06	1.04	1.02	1.01	1	1	1	1.07	1.08	1	1	1	1.03	1	1	1.15	1	1	1	1	1	1.03	1	1	1
	BLAG01002082	1	1	1	1	1	1	1	1	1	1	1	1	1	1	1	1.01	1	1	1	1	1	1	1	1	1	1	1	1	1	1	1	1.04	1	1	1	1	1.03	1	1	1	1	1	1	1.1	1	1	1	1
	BLAG01002084	1	1	1	1	1	1	1	1	1	1	1	1	1	1.03	1	1	1.14	1	1	1	1	1	1.02	1	1	1	1	1	1.06	1	1.04	1	1	1	1	1	1	1	1	1	1	1	1	1	1	1	1	1
	BLAG01002085	1	1	1	1.01	1	1	1.12	1	1	1	1	1	1	1	1	1	1	1	1	1	1	1	1	1	1	1.01	1	1	1	1	1	1	1	1.06	1	1	1	1	1	1	1	1	1	1	1	1	1	1
	BLAG01002095	1	1	1	1	1	1	1	1	1	1	1	1	1	1	1	1	1	1.05	1	1	1	1	1	1	1	1	1	1	1	1	1	1	1	1	1	1	1	1	1	1	1	1	1	1	1	1.02	1	1
	BLAG01002097	1.02	1.01	1	1	1	1	1	1	1	1	1	1	1	1	1	1	1	1	1.05	1	1	1	1.03	1	1.02	1.01	1	1	1	1	1	1	1	1	1	1	1	1	1	1.25	1	1.1	1	1	1	1	1	1
	BLAG01002098	1	1.01	1	1	1	1	1	1	1	1	1	1	1	1	1	1	1	1	1	1	1	1.11	1	1	1	1	1.01	1	1	1	1	1	1	1	1.03	1	1	1	1	1	1	1	1	1	1	1	1	1
	BLAG01002099	1	1	1	1	1	1	1	1	1	1	1	1.03	1	1	1	1	1	1	1	1	1	1	1	1	1	1	1	1	1	1	1.04	1	1	1	1	1	1	1	1	1	1	1	1	1	1	1	1	1
	BLAG01002100	1	1	1.02	1	1	1	1	1	1	1	1	1	1	1	1	1	1	1	1	1	1	1	1	1	1	1	1	1	1	1	1	1	1	1.17	1	1	1	1	1	1	1	1	1	1	1	1	1.03	1
	BLAG01002101	1	1	1	1.01	1	1	1	1	1	1	1.09	1	1	1	1	1	1	1	1.05	1	1	1	1	1	1	1	1.02	1.09	1	1	1.04	1	1	1.06	1.03	1	1	1	1	1	1	1	1	1	1	1	1	1.03
	BLAG01002102	1	1	1	1	1	1	1	1	1	1	1	1	1	1	1	1	1	1	1.05	1	1	1	1	1	1	1	1	1	1	1	1	1	1	1	1	1.03	1.03	1	1	1	1	1	1	1	1	1	1	1.06
	BLAG01002105	1.02	1	1	1	1	1	1	1	1	1	1	1	1	1	1.02	1.01	1	1	1	1	1	1	1	1	1	1.02	1	1	1	1	1	1	1	1	1	1	1	1	1.15	1	1	1.1	1	1	1	1	1	1
	BLAG01002107	1	1.01	1	1	1.2	1	1	1	1	1	1.09	1	1	1.03	1	1	1	1	1	1	1	1	1	1	1	1.01	1	1.09	1.1	1	1	1	1	1.06	1	1	1	1	1	1	1	1	1	1.13	1	1	1	1
	BLAG01002108	1	1	1	1	1.2	1	1.12	1	1	1.03	1	1	1	1	1	1	1	1	1.05	1	1	1	1.03	1	1	1	1	1	1.16	1.08	1	1	1	1	1.05	1	1	1	1	1	1	1	1	1	1.02	1	1	1
	BLAG01002109	1	1	1	1	1.2	1	1	1	1	1	1	1	1.06	1	1	1	1	1	1	1	1	1	1	1	1	1	1.01	1	1	1	1.04	1	1	1	1	1	1	1	1	1	1	1	1	1	1	1	1	1
	BLAG01002112	1	1.01	1.02	1.03	1.2	1	1	1	1.13	1	1	1.03	1	1	1.02	1	1	1	1	1	1.05	1	1	1	1.02	1	1	1	1	1	1	1	1.13	1	1	1	1.06	1	1	1	1	1	1	1.05	1.02	1	1.03	1
	BLAG01002115	1	1	1	1	1	1	1	1	1	1	1	1	1	1	1	1	1	1	1	1	1	1	1	1	1	1	1	1	1	1	1	1	1	1	1	1	1	1	1	1	1	1	1	1	1	1	1	1
	BLAG01002116	1	1	1.02	1	1	1	1	1	1	1	1	1.03	1	1	1	1	1	1	1.05	1	1	1	1	1	1	1	1	1	1	1	1	1	1	1	1	1	1	1	1	1	1	1	1	1	1	1	1	1
	BLAG01002118	1	1	1.02	1	1	1	1	1	1.2	1	1	1.03	1	1	1	1.03	1	1.1	1	1	1	1	1.02	1	1	1	1	1	1	1	1	1	1	1	1	1	1	1	1	1	1.06	1	1	1	1	1.02	1	1
	BLAG01002119	1	1	1	1	1	1	1.12	1	1	1.03	1	1	1	1	1	1	1.14	1	1.05	1	1	1	1	1.04	1	1	1.01	1	1	1.12	1	1	1	1	1	1.03	1	1	1	1	1	1	1	1	1.02	1	1	1
	BLAG01002120	1	1.02	1	1	1	1	1	1	1	1.03	1	1	1	1	1	1.01	1	1	1	1	1.05	1	1	1	1	1	1	1	1	1	1	1	1	1.06	1	1	1	1	1	1	1.06	1	1	1	1	1	1	1
	BLAG01002121	1	1	1.02	1	1	1	1	1	1	1	1	1	1	1	1	1	1	1	1	1	1	1	1	1	1	1	1	1	1	1	1	1	1	1	1	1	1	1	1	1	1	1	1	1	1	1	1	1.03
	BLAG01002124	1	1	1	1	1	1	1	1	1	1	1	1	1	1	1	1	1	1	1	1	1	1	1.02	1	1	1	1	1	1	1.08	1	1	1	1	1	1	1	1	1	1	1	1	1	1	1	1	1	1
	BLAG01002125	0.92	0.93	0.92	0.92	0.92	0.92	0.92	1.01	1.03	0.92	0.92	0.94	0.97	0.95	0.92	0.93	0.92	0.92	0.92	0.92	1	0.92	0.93	0.92	0.92	0.93	0.93	1	0.92	1.03	0.92	0.92	0.92	1.17	0.92	0.92	0.92	0.92	0.92	0.92	0.92	1.09	0.92	0.92	0.93	0.92	0.94	0.94
	BLAG01002127	0.96	1.01	1.01	0.96	0.96	1.07	0.96	1.07	0.96	1.11	0.96	1.02	0.96	1	1	1.03	1.37	1.2	1.14	0.96	1.33	0.96	1.05	1.08	0.98	1.02	0.96	1.14	0.96	1.04	0.96	0.96	0.96	1.07	1	0.99	0.99	1.2	1.11	1.08	0.96	0.96	0.96	0.96	0.96	0.98	0.96	1.02
	BLAG01002128	1	1	1	1	1	1	1	1	1	1	1	1	1	1	1	1	1	1	1.09	1	1	1	1	1	1	1	1	1	1	1	1	1	1	1	1	1	1	1	1	1	1	1	1	1	1	1	1	1
	BLAG01002129	1	1	1	1	1	1	1.18	1	1	1	1	1.03	1	1	1	1.01	1	1	1	1	1	1	1	1	1	1	1	1	1	1	1	1.04	1	1	1	1	1	1	1	1	1	1	1	1	1	1	1	1.05
	BLAG01002130	0.99	1.08	1.01	1.07	0.99	0.99	0.99	1.09	1.11	1.11	0.99	1.01	1.1	1.05	0.99	1.06	1.26	1.03	1.13	1.13	1.13	0.99	1.04	1.12	1.03	1	1.02	1.08	1.11	0.99	1.02	0.99	1.11	1.04	1.02	1.06	1.06	0.99	0.99	1.18	1.05	1.08	0.99	0.99	1	1.05	0.99	0.99
	BLAG01002131	1.03	0.98	0.97	0.87	0.82	0.82	0.91	0.9	0.82	0.91	0.82	0.82	0.91	1.23	1.46	1.39	0.93	0.86	1.28	1.05	1.12	0.86	1.59	1.27	1.19	1.04	1.07	1.12	1.39	0.94	1.42	1.26	0.82	1	1.76	1.41	1.76	1.02	1.06	1.29	0.98	0.9	1.06	1.32	1.42	1.5	1.37	1.3
	BLAG01002132	0.98	1.05	1.14	1.01	1.14	1.1	0.94	1.05	1.07	1.31	1.03	1.06	1	1.32	1.17	0.98	0.94	1.04	0.94	1.08	1.22	1	1.29	1.02	1.22	1.11	1	1.12	1.13	0.94	1.21	0.94	1.07	0.94	1.13	1.06	1.01	0.94	1.09	1.06	0.94	1.04	1.23	1.04	1.01	1.15	1	0.97
	BLAG01002133	1.02	1.22	1	1.42	1	1.05	1.12	1.43	1	1.16	1.14	1.18	1.18	1	1.07	1.04	1.14	1	1.05	1	1.09	1.06	1.03	1	1.02	1.01	1.02	1.19	1	1	1.07	1	1	1.11	1.05	1.04	1	1.24	1	1.12	1.06	1	1.15	1	1.02	1	1	1.06
	BLAG01002134	1.42	1.34	1.6	1.29	1.21	1.41	1.19	1.15	1.06	1.28	1.31	1.46	0.84	1.16	1.98	2	1.67	1.4	1.34	1.85	1.38	1.58	1.56	1.78	1.75	1.85	1.65	1.02	1.48	1.11	1.66	1.59	0.88	1.85	1.21	1.82	2.49	1.68	1.78	2.12	1.59	1.39	2.05	1.35	2.26	2.38	1.79	1.73
	BLAG01002135	0.63	0.63	0.62	0.62	0.61	0.61	0.68	0.67	0.68	0.68	0.66	0.71	0.64	0.61	0.69	0.63	0.61	0.64	0.66	0.61	0.84	0.71	0.63	0.63	0.63	0.62	0.62	0.83	0.61	0.82	0.67	0.63	0.68	0.95	0.67	0.62	0.64	0.99	0.75	0.68	0.65	0.66	0.7	0.7	0.65	0.61	0.66	0.64
	BLAG01002136	1	1	1	1	1	1	1	1	1	1.03	1	1	1.06	1	1	1	1	1	1	1	1	1	1	1	1.02	1	1	1	1	1	1	1	1	1	1	1	1	1	1	1	1	1	1	1	1	1	1	1
	BLAG01002137	1	1	1.04	1.01	1	1	1	1	1.26	1.06	1	1.08	1.06	1	1.04	1.01	1.14	1.05	1	1	1.17	1	1.03	1	1	1.02	1.01	1.09	1.26	1	1.04	1.04	1	1	1.03	1	1.03	1	1	1	1	1.1	1	1	1	1.03	1	1.06
	BLAG01002138	1	1.01	1	1	0.98	1.08	0.98	1.08	0.98	1.01	1.06	1.06	0.98	1.01	1.01	0.98	1.11	1.02	0.98	1.12	0.98	0.98	1.03	1.02	0.98	1	1	1.49	1.1	0.98	0.98	1.06	1.1	0.98	0.98	0.98	1.03	0.98	1.12	0.98	1.1	0.98	0.98	0.98	1.01	1.04	0.98	1.01
	BLAG01002139	1.02	1	1	1	1	1	1	1.11	1	1	1	1	1	1	1	1	1.28	1	1	1	1	1.11	1	1	1	1	1	1	1.06	1	1	1	1	1	1	1	1	1	1	1	1	1	1	1.05	1	1	1	1
	BLAG01002141	1	1.01	1.02	1	1	1	1.12	1	1	1.03	1	1	1	1	1	1	1	1.05	1	1	1	1	1	1	1	1	1	1	1	1	1	1	1	1	1	1	1	1	1	1	1	1	1	1	1	1	1	1
	BLAG01002143	1	1	1	1	1	1	1	1.11	1	1	1	1.03	1	1	1	1	1	1.05	1	1	1	1	1.02	1	1	1	1	1.09	1	1	1	1	1	1	1	1	1	1	1	1	1	1	1	1	1	1	1	1.03
	BLAG01002144	1.02	1	1	1	1	1.05	1.12	1	1	1	1	1	1	1.03	1.04	1.03	1	1.05	1.05	1	1.05	1.06	1.03	1	1.06	1.01	1.02	1	1	1	1	1.04	1	1	1	1	1	1	1.15	1	1	1	1	1	1	1.05	1	1.06
	BLAG01002145	0.92	0.92	0.92	0.92	0.92	0.92	0.92	0.92	0.92	0.98	0.92	0.92	0.92	0.95	0.92	0.92	0.92	0.96	0.92	0.92	0.92	0.92	0.94	0.92	0.94	0.93	0.92	1	0.92	0.92	0.92	0.92	1.04	1.07	0.95	0.94	0.95	0.92	0.92	0.92	0.92	0.92	0.92	0.92	0.92	0.92	0.95	0.95
	BLAG01002148	1	1	1	1	1	1	1	1	1	1	1	1	1	1	1	1	1	1	1	1	1	1	1	1	1	1.01	1	1	1	1	1	1	1	1	1	1	1	1	1	1	1	1	1.15	1	1	1	1	1
	BLAG01002150	1	1	1	1	1	1	1	1.17	1	1.03	1	1.03	1	1.06	1	1.01	1.14	1	1.05	1	1.05	1	1	1	1.02	1	1.02	1.09	1.06	1.08	1	1	1	1	1	1	1	1	1	1	1	1	1	1	1	1	1	1
	BLAG01002152	1	1	1	1	1	1	1	1	1	1	1	1.03	1	1	1	1	1	1	1	1	1	1	1	1	1	1	1	1	1	1	1	1	1	1	1	1	1	1	1	1	1	1	1.24	1	1	1.02	1	1
	BLAG01002154	1.02	1	1	1	1	1	1	1	1	1	1	1	1	1	1	1.01	1	1.15	1.05	1	1	1.06	1	1	1	1	1	1.09	1.06	1.08	1	1.04	1	1	1	1	1	1	1	1	1.2	1.1	1	1	1	1	1	1.03
	BLAG01002155	1	1.02	1	1	1	1	1	1.11	1	1.03	1.09	1	1.06	1	1	1.01	1.14	1	1.09	1	1.05	1	1	1	1	1	1	1.19	1	1	1	1	1	1	1	1	1	1	1	1	1	1	1	1.05	1	1	1.03	1
	BLAG01002160	1	1	1	1	1	1	1	1	1	1	1	1	1	1	1	1	1	1	1	1	1	1	1	1	1	1	1	1	1	1	1	1	1	1	1	1	1	1	1	1	1	1	1	1	1	1	1	1
	BLAG01002161	0.14	0.14	0.18	0.14	0.24	0.16	0.18	0.38	0.25	0.21	0.18	0.19	0.16	0.17	0.15	0.16	0.32	0.23	0.21	0.18	0.22	0.21	0.14	0.14	0.16	0.14	0.15	0.38	0.2	0.24	0.16	0.18	0.25	0.57	0.15	0.17	0.15	0.32	0.29	0.15	0.19	0.26	0.24	0.21	0.17	0.17	0.2	0.18
	BLAG01002163	1	1	1	1.01	1	1	1	1	1	1	1	1	1	1.03	1	1	1	1	1.15	1	1	1	1	1	1	1	1	1.09	1	1	1	1	1	1	1	1	1	1	1	1	1	1	1	1	1	1	1.03	1.03
	BLAG01002164	1	1	1	1	1.2	1	1	1	1	1	1	1	1	1	1.02	1	1	1	1	1	1	1.11	1	1	1.02	1	1.01	1	1.06	1.08	1	1	1	1	1	1	1	1	1	1	1	1	1	1	1.03	1.02	1.03	1
	BLAG01002166	1	1	1	1	1	1	1	1	1	1.03	1	1	1	1	1	1	1	1	1	1	1	1	1	1	1	1	1	1	1	1	1.04	1	1	1	1	1	1	1	1	1	1	1	1	1	1.02	1	1	1
	BLAG01002168	1	1	1	1.01	1	1	1	1	1	1	1	1	1	1	1	1	1	1	1	1	1	1	1	1.04	1	1	1.01	1	1	1	1	1	1	1	1	1	1	1	1	1	1	1	1	1.05	1	1	1	1
	BLAG01002169	1	1	1.02	1	1	1.05	1	1	1	1.03	1	1	1	1	1	1	1.14	1	1	1	1	1.06	1	1.04	1	1	1	1	1	1	1	1	1	1	1	1	1.03	1	1	1	1	1	1	1	1.02	1	1	1
	BLAG01002170	1	1	1	1	1	1	1	1	1.13	1	1	1	1	1	1	1	1	1	1.05	1	1	1	1	1	1	1	1	1	1	1	1	1	1	1	1	1	1	1	1	1	1	1	1	1	1	1	1	1
	BLAG01002171	0.97	0.99	0.98	0.96	0.96	0.96	0.96	0.96	0.96	0.96	0.96	1.01	0.96	0.96	0.96	0.96	0.96	0.96	0.96	0.96	0.96	0.96	0.96	0.96	0.96	0.97	0.96	0.96	1.02	0.96	0.96	0.96	1.41	0.96	0.96	0.96	0.98	0.96	0.96	1.07	0.96	0.96	0.96	1	0.96	0.97	0.96	0.96
	BLAG01002177	1	1	1	1	1	1	1	1	1	1.03	1	1.05	1	1	1.03	1	1.14	1	1.09	1.14	1	1	1	1	1	1	1	1	1	1	1	1	1	1	1	1	1	1	1	1	1	1	1.24	1.05	1	1	1	1
	BLAG01002178	1	1	1	1	1	1	1.12	1	1	1.03	1	1.03	1	1.03	1.02	1.01	1	1.05	1	1	1	1.06	1.02	1	1.02	1	1.01	1	1	1.08	1	1	1.13	1.06	1	1.05	1	1	1	1.12	1.06	1	1	1	1	1	1	1
	BLAG01002180	1	1	1	1	1	1.05	1	1	1	1	1	1	1	1	1	1.01	1	1	1	1	1	1	1	1	1	1	1	1	1	1	1	1	1	1	1	1	1	1	1	1	1	1	1	1	1	1	1	1
	BLAG01002184	1.02	1.04	1	1	1	1.08	1	1	1	1.03	1	1	1	1	1	1	1.14	1.05	1	1.14	1	1	1	1.08	1	1	1	1.09	1	1.08	1	1.04	1	1.11	1	1	1	1	1	1	1	1	1.15	1	1.02	1	1	1
	BLAG01002189	1.02	1	1	1.01	1.2	1	1	1.11	1	1.03	1	1	1	1	1.02	1	1	1	1	1	1.05	1	1.03	1.04	1	1	1.01	1.09	1.06	1	1	1.04	1	1	1	1	1	1	1	1	1.06	1.1	1	1.05	1.02	1	1	1
	BLAG01002192	1	1.01	1	1	1	1	1	1	1	1	1	1	1	1	1	1	1	1	1	1	1	1	1.02	1	1	1.01	1.02	1.09	1	1	1	1	1	1.09	1.03	1.03	1	1	1	1	1	1	1	1	1	1	1	1
	BLAG01002195	1	1	1	1	1	1	1	1	1	1	1	1	1	1	1	1	1	1	1	1	1	1	1	1.06	1	1	1	1.09	1	1.08	1	1	1	1.06	1	1	1.03	1	1	1	1	1	1.3	1	1	1	1	1
	BLAG01002196	1.02	1.37	1.13	1.26	0.7	0.73	0.86	0.92	0.88	0.95	1.01	1.06	0.99	0.76	0.78	1.09	1.14	1.05	0.84	1.34	0.86	0.81	0.92	0.88	1.01	0.97	0.94	0.83	0.95	0.8	1.02	1	0.79	1	0.82	1.08	1.14	0.7	0.8	0.7	0.97	0.9	0.7	0.84	1.21	0.99	0.98	0.77
	BLAG01002198	1	1.04	1	1.03	1	1.05	1.12	1	1	1.08	1.09	1	1	1.07	1.1	1.05	1.14	1.05	1	1	1.09	1	1.06	1	1.04	1.01	1.03	1.09	1	1	1	1	1	1.06	1.14	1	1.03	1	1	1.12	1.06	1	1	1.05	1.03	1.02	1.03	1.03
	BLAG01002200	2.08	2.14	2	2.42	1.25	1.88	1.99	1.58	1.86	1.77	1.72	2.45	1.65	2.01	2.02	1.48	1.59	1.65	1.46	1.13	1.59	2.19	1.85	2.33	2.05	1.62	2.23	1.4	1.93	1.5	2.25	1.79	0.71	1.04	1.17	1.71	1.53	1.07	1.64	1.07	1.5	2.14	1.89	1.68	1.65	1.7	1.57	1.39
	BLAG01002201	1.46	1.81	1.69	1.82	1.48	1.55	1.78	1.37	1.03	1.27	1.25	2.34	1.6	1.13	1.67	1.21	1.17	1.23	1.04	1.05	1.21	1.76	1.59	1.9	1.75	1.48	1.58	1.09	1.21	1.13	1.45	1.42	0.92	1.02	0.98	1.23	1.33	1.14	1.19	1.03	1.48	1.38	1.36	1.15	1.39	1.15	1.18	1.13
	BLAG01002202	1	1.01	1	1	1	1	1	1	1	1	1	1.06	1	1	1	1	1	1	1	1	1	1	1	1	1.02	1.01	1.01	1	1	1	1	1	1	1	1	1	1	1	1	1	1	1	1	1.05	1	1	1	1
	BLAG01002203	1	1	1.02	1	1	1	1	1	1	1.03	1	1.03	1	1	1	1	1	1.05	1.05	1	1	1	1	1	1	1	1	1.19	1	1	1	1	1	1	1	1	1	1	1	1	1	1.15	1	1.1	1	1	1	1.03
	BLAG01002205	1.11	1.12	1.02	1.11	0.96	1.04	1.07	0.96	0.96	1.05	1.05	0.96	1.02	1.06	1	1.14	0.96	0.96	1.09	1.1	1.17	1.01	1.17	1.1	1.21	1.17	1.07	1.05	1.15	1.03	1.16	1.12	1.09	0.96	1.06	1.22	1.14	1.19	0.96	1.32	0.96	0.96	0.96	1.16	1.05	1.19	1.16	1.02
	BLAG01002206	1	1	1	1	1	1	1	1	1	1	1	1	1.06	1	1	1	1	1	1	1	1.05	1	1.02	1	1	1.01	1	1	1	1	1.04	1	1	1	1	1	1	1	1	1	1	1	1	1.05	1	1	1	1
	BLAG01002207	1.02	1	1	1.03	1	1	1	1	1	1.08	1	1	1	1	1	1	1	1	1	1	1	1	1	1.04	1	1	1.01	1	1.23	1	1.04	1	1	1	1	1.05	1	1	1	1	1	1	1	1	1.02	1	1	1
	BLAG01002208	1.02	1.01	1	1	1	1.05	1	1	1	1.03	1	1	1	1	1.02	1	1	1	1	1	1.05	1	1.02	1	1.02	1.02	1	1	1	1	1	1	1	1.06	1.03	1	1	1	1	1.12	1	1	1.15	1.05	1.02	1	1.03	1
	BLAG01002209	1	1	1	1	1	1	1	1.11	1	1	1	1	1	1	1.03	1.01	1	1	1	1	1	1	1.02	1	1	1.02	1	1.19	1	1.08	1	1	1.13	1.06	1	1	1	1	1	1.12	1	1	1	1.05	1	1	1	1
	BLAG01002210	1.02	1.04	1.02	1.01	1	1	1	1	1	1.03	1.09	1	1.09	1	1	1.07	1	1	1.19	1	1.12	1	1.07	1	1.07	1.07	1.02	1	1.06	1	1	1.12	1	1	1.07	1	1.09	1	1	1	1.2	1.35	1	1.05	1.02	1.1	1.09	1.09
	BLAG01002211	1.04	1.08	1.02	0.98	0.96	1.01	1.41	1.23	0.96	1.05	0.96	1.04	1.19	1.03	0.98	1	0.96	0.96	1.01	0.96	1.01	1.02	1.03	1.04	1.01	0.99	0.99	1.05	0.96	0.96	1.07	1.02	0.96	1.16	1	1.07	0.99	1.34	1.11	0.96	0.96	1.15	0.96	0.96	0.98	1	1.04	1.02
	BLAG01002212	1.07	1.11	1.11	1.26	1	1.11	1	1	1.34	1.06	1.09	1.17	1.24	1.42	1.33	1.04	1.14	1.1	1.19	1	1.14	1.18	1.14	1	1.3	1.08	1.09	1.09	1	1	1.04	1.19	1	1	1.07	1.05	1	1	1.15	1.12	1.13	1	1	1.05	1	1.02	1.03	1
	BLAG01002213	1	1	1	1	1	1.05	1	1	1	1	1	1	1	1	1	1.03	1	1	1	1	1	1	1	1	1	1	1.01	1	1	1	1	1	1	1.06	1	1	1	1	1	1	1	1	1	1	1.03	1	1	1
	BLAG01002214	1	1.01	1	1	1	1	1	1	1	1	1	1.03	1.09	1	1	1	1	1	1	1	1	1	1	1.04	1	1.01	1	1	1	1	1.04	1.04	1	1	1	1	1	1.24	1	1	1	1	1.15	1.05	1	1.03	1	1
	BLAG01002215	0.96	0.97	0.96	0.96	0.96	1.01	0.96	0.96	0.96	0.96	0.96	0.96	1.02	0.99	0.96	0.97	0.96	0.96	0.96	0.96	0.96	0.96	0.96	0.96	0.98	0.96	0.97	1.05	0.96	0.96	1.03	0.96	0.96	0.96	1.01	0.96	0.96	1.19	0.96	0.96	0.96	0.96	1.33	1.01	0.99	0.96	0.99	0.96
	BLAG01002216	1.02	1.04	1.07	1.02	1	1.05	1.12	1	1	1	1.14	1.06	1	1	1	1.01	1	1	1.05	1.14	1.05	1	1.03	1	1	1.02	1.03	1	1	1.15	1.04	1	1	1	1	1	1	1	1	1	1	1	1	1	1.02	1.06	1	1
	BLAG01002220	1.1	1.06	1.02	1.05	1.32	1.17	1.1	1.24	1.17	1.22	1.15	1.13	1.22	1.16	0.93	1.07	1.46	1.02	1.29	0.93	1.16	1.09	1.02	1.26	0.97	1	1.1	1.11	1.05	1.12	1.14	1.05	0.93	1.07	0.97	1	1.04	0.93	1.22	0.93	1.05	1.26	1.07	0.98	1.02	0.98	1.02	1.09
	BLAG01002221	1.37	1.29	1.33	1.5	1.61	1.34	1.3	1.64	1.25	1.4	1.26	2.26	1.17	1.47	1.3	1.35	1.16	1.48	1.05	0.94	0.94	1.32	1.47	2.08	1.51	1.34	1.24	1.36	1.45	1.14	1.74	1.38	0.82	1.28	1.36	1.3	1.25	1.22	1.14	1.65	1.69	2.05	0.94	1.31	1.28	1.25	1.36	1.59
	BLAG01002222	0.93	1.02	1	0.95	0.91	1.01	1.12	0.91	1.22	1.11	0.91	1.06	1.07	1.12	0.99	1	0.91	1.15	0.95	1.31	1.02	1.09	1.03	1.09	0.95	0.93	0.96	0.91	1.36	1.45	1.1	1.02	0.91	1.12	1.14	1.16	1.19	0.91	1.13	1.14	1.12	1.5	1.47	1.34	1.11	1.23	0.94	1.1
	BLAG01002223	1.12	1.07	1.21	1.15	1.15	1.14	0.96	1.06	1.08	1.2	1.04	1.16	1.01	0.96	0.97	1.01	0.96	1.12	0.96	0.96	0.96	1.01	0.99	1.07	1.07	1.03	0.97	1.19	1.02	0.96	1.03	1.09	0.96	1.01	1.11	1.01	1.07	0.96	0.96	0.96	0.96	1.05	0.96	1.03	1.07	1.02	0.99	1.04
	BLAG01002228	1.05	0.98	1	1.1	0.96	1.11	0.96	1.06	1.21	1.14	0.96	1.25	1.02	0.99	1.03	1.03	0.96	1.05	0.96	1.18	1.05	1.18	1.02	0.96	1.03	1.07	1.08	1.37	0.96	1.11	1.06	0.96	0.96	1.12	0.99	1.03	1.06	0.96	0.96	1.2	0.96	1.05	0.96	1.01	1.05	1	1.11	1.13
	BLAG01002229	1.76	1.44	1.82	1.79	1.05	1.41	1.17	0.92	1.38	1.12	1.35	1.52	1.2	0.88	0.93	1.33	0.88	1.39	1.04	1.65	1.03	1.02	1.44	1.21	1.11	1.11	1.08	1.29	1.19	1.63	1.72	1.38	0.92	0.94	1.11	1.28	1.36	0.85	0.96	1.78	1.33	2	1.11	1.14	1.69	1.25	1.73	1.39
	BLAG01002232	1.24	1.37	1.6	1.52	1.17	1.33	0.93	0.83	1.05	1.19	1.13	1.34	0.93	0.92	0.95	1.1	0.83	1.26	1.19	1.86	0.87	0.93	1.2	1.1	1.34	1.01	1.04	0.91	1.08	1.34	0.97	1.05	0.94	1.12	1.04	1.22	0.94	0.83	0.96	0.83	1.05	1.16	1.34	1	1.07	1.1	1.1	1.02
	BLAG01002236	1.16	1.21	1.38	1.4	1.38	1.5	1.82	1.82	1.64	1.69	1.37	1.98	1.64	1.44	1.37	1.02	1.09	0.97	1.34	1.77	1.5	1.39	1.28	1.53	1.51	1.22	1.13	1.62	1.25	1.51	1.42	1.3	0.85	1.02	0.93	1.18	0.94	1.06	1.24	0.85	1.4	1.27	1.05	1.4	1.04	1.01	0.97	1.28
	BLAG01002237	1.02	0.99	0.98	0.99	0.98	0.98	1.09	1.19	0.98	0.98	1.07	1.03	0.98	1.04	1	1.01	0.98	1.03	0.98	0.98	1.03	0.98	1	1.1	0.98	1.02	0.98	1.16	0.98	1.13	0.98	1.02	0.98	1.04	0.98	1.02	0.98	0.98	0.98	1.1	0.98	1.08	0.98	0.98	1	1.01	0.98	1.03
	BLAG01002238	1.06	1.03	0.98	1.01	0.94	1.07	0.94	0.94	0.94	0.97	1.03	1.04	1.06	0.98	1.09	1.04	1.07	1.11	1.06	0.94	0.94	1	1.02	1.12	1.03	1.02	1.13	1.03	1.25	1.02	1.05	1.02	0.94	1.05	1.08	1.17	1.12	0.94	0.94	0.94	1.07	0.94	1.08	1.07	1.09	1.07	1	1.03
	BLAG01002239	1.3	1.11	1.13	1.15	0.96	1.27	1.22	1.1	1.11	1.07	1.43	1.29	1.62	1.08	1.1	1.26	1.65	1.48	1.16	1.58	1.09	1.19	1.27	1.31	1.3	1.18	1.09	1.53	1	1.46	1.38	1.35	0.8	1.26	0.99	1.3	1.34	1.39	1.58	1.3	1.22	1.23	1.82	1.25	1.4	1.41	1.58	1.46
	BLAG01002240	1.58	1.59	1.55	1.94	1.43	1.3	1.36	1.07	1	1.08	1.7	1.46	1.47	1.3	1.32	1.67	1.01	1.64	1.61	1.35	1.23	1.54	1.28	1.51	1.83	1.45	1.78	1.13	1.31	1.02	1.08	1.73	1.12	0.98	0.95	1.22	1.33	0.88	1.1	1.37	1	0.88	1.15	1.11	1.3	1.29	1.17	1.11
	BLAG01002241	1.04	0.98	0.99	0.95	0.91	1.01	1.08	1.21	1.27	1.06	0.91	1.1	1.05	1.01	1.03	1.07	0.91	1.13	1.04	0.91	0.95	0.96	0.94	0.91	1.02	0.96	0.96	1.08	1	0.91	0.91	0.99	0.91	1.49	1.12	0.93	1.02	0.91	1.05	1.14	1.03	1.32	1.05	1.05	1.04	1.01	0.97	1.03
	BLAG01002242	1.04	1.01	0.99	1	0.97	1.08	0.97	0.97	1.1	1.03	1.06	1.12	1.03	1.01	1.01	1.02	1.11	1.12	0.97	1.11	1.02	1.03	1.02	0.97	0.99	1.06	1	0.97	1.04	0.97	0.97	0.97	0.97	1.14	1.06	1.02	1.06	1.21	0.97	0.97	1.04	1.07	0.97	1.1	1.02	1.04	1.04	1
	BLAG01002243	1.04	1.02	1	1.03	1	1.05	1.35	1	1	1	1	1.06	1	1.07	1	1.03	1	1.1	1	1	1.14	1.06	1	1	1.02	1.05	1	1.19	1	1.08	1	1.04	1	1.06	1.03	1	1	1	1.15	1	1.06	1	1	1	1.02	1.03	1.06	1
	BLAG01002244	1	1	1	1	1	1	1	1.11	1	1.03	1	1.03	1.06	1	1	1	1	1	1.05	1	1.05	1	1.02	1	1	1	1	1	1	1.08	1	1	1	1	1	1	1	1	1.15	1	1	1.1	1	1	1.02	1	1	1.03
	BLAG01002247	1.09	1	0.97	0.97	0.97	0.97	0.97	1.08	1.1	1	0.97	0.97	1.03	0.97	0.99	1	1.19	1.07	1.11	1.11	0.97	1.06	1.02	1.05	1.05	1	1.01	0.97	0.97	0.97	1.04	1.04	0.97	0.97	0.97	1.01	0.97	0.97	0.97	0.97	1.04	1.16	1.12	1.02	1.04	0.97	0.97	1
	BLAG01002248	1	1	1	1	1.2	1	1	1	1	1	1	1.03	1	1	1	1.03	1.14	1	1	1.14	1	1	1	1.04	1	1.02	1	1.09	1.06	1.08	1.04	1.06	1	1	1.03	1.03	1.03	1	1.15	1	1	1.1	1	1	1	1	1	1.03
	BLAG01002250	1.02	1.01	1	1	1	1	1	1	1	1	1	1	1	1	1	1	1	1	1	1	1	1	1	1	1	1	1	1	1	1	1	1	1	1	1	1	1	1	1	1	1	1	1	1	1	1	1.03	1.03
	BLAG01002251	1	1	1	1.01	1	1	1	1	1	1	1	1	1.06	1	1	1.01	1	1	1	1	1	1	1	1	1	1.01	1.01	1	1	1	1	1	1	1	1	1	1	1	1	1	1	1	1	1	1	1	1	1
	BLAG01002255	1.02	1.08	0.99	0.98	0.94	1.2	0.94	1.04	1.06	1.03	0.94	1.02	1	1.01	1.07	1.08	1.07	1.03	1.12	0.94	0.98	1.08	1.15	1.01	1.08	1.08	1.02	0.94	1.06	1.08	1.19	0.98	0.94	0.99	1.1	1.04	0.99	1.17	1.6	1.54	1	0.94	0.94	1.03	1.02	1.16	1	1.1
	BLAG01002256	1	1	1.03	1	1	1	1	1	1	1	1	1	1	1	1	1.03	1	1.05	1	1	1	1	1	1.04	1	1	1	1	1.06	1.08	1	1	1	1	1	1	1	1	1	1	1	1	1.3	1	1	1	1	1
	BLAG01002257	1	1	1.02	1	1	1	1	1	1	1.03	1	1	1	1.03	1	1	1	1	1	1	1	1	1	1	1	1	1	1	1	1	1	1	1	1	1	1	1	1	1.15	1	1	1	1	1	1	1	1	1
	BLAG01002261	1.01	1.01	0.99	0.99	1.19	0.99	0.99	0.99	0.99	1.02	0.99	0.99	0.99	1.02	0.99	0.99	0.99	0.99	1.03	0.99	1.03	0.99	0.99	1.03	1.01	0.99	1	0.99	0.99	0.99	1.04	1.03	0.99	0.99	0.99	1.01	0.99	0.99	0.99	0.99	0.99	1.14	0.99	0.99	0.99	0.99	1.02	0.99
	BLAG01002262	1.02	1	1	1	1	1	1	1	1	1	1	1.03	1	1	1	1	1	1	1	1	1	1	1	1	1	1	1	1	1	1	1	1	1	1	1	1	1	1	1	1	1	1	1	1	1	1	1	1.03
	BLAG01002263	1	1	1	1	1	1	1	1	1	1	1	1	1	1	1.02	1.01	1	1	1	1	1	1.06	1	1	1	1.02	1	1.15	1.06	1	1	1	1	1	1	1	1.03	1	1	1	1	1.1	1.15	1	1.02	1	1	1
	BLAG01002264	1	1	1	1	1	1	1	1	1	1	1	1.03	1	1	1	1.01	1.14	1.08	1	1	1	1	1.02	1	1.02	1	1	1.09	1	1	1	1.04	1	1	1	1.03	1	1	1	1	1	1.1	1	1.05	1	1	1	1.06
	BLAG01002265	1	1	1	1	1	1	1	1	1	1.03	1	1.03	1	1	1	1	1	1.08	1	1	1	1	1	1	1	1.01	1	1.09	1.06	1	1	1	1	1	1	1	1	1	1	1	1	1	1	1	1	1	1	1.03
	BLAG01002266	1	1	1	1	1	1.05	1	1	1	1	1	1	1	1	1	1	1	1	1.09	1	1	1	1	1.04	1.02	1.01	1	1	1	1	1	1	1	1	1	1	1	1	1	1	1	1	1	1	1	1	1	1.03
	BLAG01002267	1	1.01	1	1.01	1	1	1	1	1	1.03	1	1.03	1.06	1	1	1	1	1	1	1	1	1	1	1	1	1.01	1	1	1	1	1	1	1	1	1	1	1	1	1	1	1	1	1	1.1	1	1	1	1
	BLAG01002268	0.86	0.85	0.89	0.88	1.02	0.89	0.95	0.85	0.85	0.93	0.85	0.9	0.93	0.88	0.89	0.87	0.85	0.89	0.93	0.85	0.89	0.9	0.91	0.88	0.9	0.91	0.87	0.93	0.9	0.98	0.93	0.88	0.85	0.99	0.89	0.89	0.87	0.85	1.18	0.95	0.85	0.85	1.1	0.85	0.86	0.85	0.89	0.87
	BLAG01002269	1	1	1	1.03	1	1	1	1	1	1.09	1	1.06	1.06	1	1	1.01	1.28	1.13	1	1	1	1	1.02	1.04	1	1	1.01	1	1.19	1.08	1.23	1	1	1.22	1.03	1.22	2.46	1	1	1.37	1.51	1.19	1	1.18	1.6	1.12	1.25	1.15
	BLAG01002270	1	1	1	1	1.2	1	1	1	1	1.03	1	1	1	1	1	1	1	1.05	1	1	1	1	1	1	1	1	1	1	1	1	1	1	1	1	1	1	1	1	1	1	1	1	1	1	1	1	1	1
	BLAG01002273	1.34	1.19	1.51	1.38	1.58	1.27	1.37	1.87	1.36	1.47	1.28	1.57	1.5	1.42	1.27	0.87	1.15	1.05	1.07	1.67	1.56	1.42	1.23	1.09	1.45	1.18	1.09	1.21	0.96	1.33	1.08	1.13	1.01	1.1	1.32	1.34	1.13	0.9	1.35	1.54	1.41	1.12	1.19	1.11	1.2	1.1	1.31	1.43
	BLAG01002274	1.05	1.06	1.07	1.09	1.11	1.02	1.03	1.18	1.6	1.23	1.22	1.08	1.26	1.12	1.12	1.04	1.25	1.05	0.92	1.32	1.14	1.36	1.14	1.07	1.04	1.08	1.03	1.01	1.13	1.25	1.04	1.39	0.92	0.92	1.15	0.96	1.03	1.37	0.92	1.15	1.04	1.1	1.14	1.04	1.13	1.15	1.04	1.07
	BLAG01002275	1.04	1.01	1	1.01	1	1	1	1.11	1.2	1.09	1	1.11	1	1	1	1	1.14	1	1.05	1.14	1	1.06	1.02	1	1	1	1	1	1.06	1	1	1	1	1	1	1	1	1	1	1.12	1.06	1	1.15	1.05	1	1	1	1
	BLAG01002277	1	1.09	1	1	1	1	1.12	1	1	1.03	1	1	1	1	1	1.01	1	1	1	1	1	1	1.02	1.04	1	1.01	1.01	1	1.26	1.08	1.04	1	1	1.06	1.07	1	1.09	1	1.15	1	1	1.15	1	1	1.04	1.02	1.03	1
	BLAG01002278	1	1	1	1	1	1	1	1	1	1	1	1	1.09	1	1	1	1	1	1	1	1	1	1	1	1	1.02	1.01	1	1	1	1	1	1	1	1	1	1	1	1.15	1	1	1	1	1.05	1	1	1.03	1
	BLAG01002279	1	1	1	1	1	1	1	1	1	1	1	1	1.06	1.03	1	1	1	1	1	1	1	1	1	1	1	1	1	1	1	1	1	1	1	1	1	1	1	1	1	1	1	1	1	1.05	1	1.02	1	1
	BLAG01002280	1.02	1	1.02	1	1	1	1	1	1.13	1	1	1	1	1	1	1	1	1	1	1	1	1	1	1.04	1.02	1	1	1	1	1	1	1	1	1	1	1	1	1	1	1	1	1	1	1	1.02	1.02	1	1
	BLAG01002282	1.02	1	1	1	1	1	1	1	1	1.03	1	1	1	1	1.02	1.01	1	1	1.07	1	1	1	1	1	1	1	1.01	1	1	1	1	1	1	1	1	1	1	1	1	1	1	1	1	1	1	1	1	1
	BLAG01002284	1	1	1	1	1	1.05	1	1	1	1	1	1.03	1	1	1	1	1	1	1	1	1	1	1.02	1	1	1	1	1	1	1	1	1	1	1	1	1	1	1	1	1.12	1	1	1.24	1	1.02	1	1	1
	BLAG01002286	1	1	1.02	1	1	1	1	1	1	1.03	1	1	1	1	1	1.01	1	1	1	1	1.05	1	1	1	1	1.01	1.01	1	1	1	1	1	1	1	1	1	1	1	1	1	1	1	1	1	1	1.02	1	1
	BLAG01002287	1	1	1	1	1	1.05	1	1	1	1.03	1	1	1	1	1	1	1.14	1	1.05	1	1	1	1	1	1	1	1	1	1	1.08	1	1	1	1	1	1	1.03	1	1	1	1	1	1	1	1	1	1	1
	BLAG01002288	0.63	0.59	0.61	0.57	0.56	0.62	0.75	0.8	0.56	0.66	0.6	0.6	0.62	0.59	0.58	0.61	0.87	0.61	0.69	0.56	0.58	0.56	0.57	0.58	0.61	0.6	0.59	0.79	0.72	0.64	0.6	0.64	0.63	0.68	0.61	0.72	0.62	0.97	0.69	0.56	0.76	0.7	0.64	0.56	0.69	0.66	0.66	0.59
	BLAG01002289	1	1	1	1	1	1	1	1.11	1	1.03	1	1	1.06	1	1	1	1	1.15	1	1	1	1	1	1	1	1	1	1	1.06	1	1	1	1	1	1.03	1.03	1	1	1	1	1.06	1	1.3	1	1	1.03	1.05	1
	BLAG01002290	1	1.02	1	1	1	1	1	1	1	1	1	1	1	1	1	1	1	1	1	1	1	1	1	1	1	1	1	1.09	1	1	1	1	1	1	1.07	1.03	1	1	1	1	1	1	1	1.05	1.02	1	1	1
	BLAG01002291	0.89	0.92	0.91	0.89	0.89	0.89	0.89	0.98	0.89	0.89	0.89	0.89	0.89	0.89	0.9	0.89	0.89	0.89	0.93	0.89	0.89	0.94	0.89	0.92	0.89	0.89	0.91	0.89	0.94	0.89	0.89	0.89	1	0.89	0.92	0.95	0.89	0.89	0.89	0.89	0.95	0.89	0.89	0.98	0.9	0.92	0.89	0.89
	BLAG01002292	0.48	0.5	0.54	0.49	0.45	0.51	0.76	0.59	0.45	0.49	0.53	0.53	0.53	0.56	0.5	0.48	0.7	0.54	0.53	0.75	0.51	0.52	0.59	0.65	0.55	0.5	0.49	0.64	0.53	0.61	0.49	0.52	0.51	1.21	0.57	0.78	0.83	0.56	0.52	0.67	0.6	0.62	0.52	0.81	0.59	0.46	0.6	0.54
	BLAG01002293	1	1	1	1	1	1	1	1	1	1	1	1	1	1	1	1	1	1.05	1	1	1	1	1	1	1	1	1	1	1	1.08	1	1.04	1	1	1	1	1	1	1	1	1	1	1	1	1	1.02	1	1
	BLAG01002294	1	1.06	1	1	1	1	1	1	1	1	1	1	1	1	1.02	1.01	1	1	1	1.14	1	1	1.03	1	1	1.01	1	1	1.06	1	1	1	1	1	1	1	1.03	1	1	1	1	1	1	1	1	1	1.03	1
	BLAG01002295	1	1	1	1.01	1	1	1.12	1	1	1	1	1	1.06	1	1.02	1	1	1	1	1	1	1	1.1	1	1	1.01	1	1	1.06	1	1	1	1	1	1.07	1	1.03	1	1	1	1	1	1	1	1.02	1.02	1.06	1
	BLAG01002296	0.9	0.88	0.88	0.9	0.88	0.93	0.88	0.88	0.88	0.88	0.88	0.93	0.93	0.91	0.9	0.89	1	0.92	0.92	0.88	0.88	0.93	0.9	0.88	0.88	0.89	0.88	1.04	0.99	0.95	0.88	0.97	0.88	0.88	0.97	0.88	0.96	0.88	0.88	0.99	0.88	0.88	1.14	0.88	0.91	0.9	0.88	0.91
	BLAG01002298	1.13	1.01	1.02	1	1	1.05	1	1	1	1	1.09	1	1	1.18	1.32	1.01	1	1.05	1.05	1.29	1.14	1.32	1.18	1.08	1.28	1.21	1.61	1	1	1.08	1	1	1	1	1	1	1	1	1	1	1.1	1	1	1	1.02	1.02	1	1
	BLAG01002299	1.02	1	1	1	1	1	1	1	1	1	1.09	1.03	1	1	1.1	1.01	1	1	1	1	1.05	1	1.03	1	1	1.01	1.02	1	1	1	1	1	1	1	1	1	1	1	1	1	1	1	1	1	1	1	1	1
	BLAG01002300	1	1	1	1	1	1	1	1	1	1.03	1	1	1	1	1	1	1	1	1.09	1	1.07	1	1.02	1	1.02	1	1	1	1	1	1	1	1	1.06	1.03	1	1	1	1	1	1	1	1	1	1	1	1	1.03
	BLAG01002302	1	1	1	1	1	1	1	1	1	1	1	1	1	1	1	1	1	1	1	1	1	1	1	1	1	1.01	1	1	1	1	1	1	1	1	1	1	1	1	1	1	1	1	1	1	1	1	1	1.03
	BLAG01002310	1	1.01	1	1	1	1	1	1	1	1.03	1	1	1	1	1	1	1	1	1	1	1	1.06	1	1	1	1	1	1	1	1	1	1	1	1	1.03	1	1.03	1	1	1	1	1	1	1	1	1	1	1
	BLAG01002323	1	1.01	1.04	1.01	1	1.05	1	1	1.13	1.06	1.09	1	1	1	1.02	1	1	1.05	1.09	1.14	1.05	1	1	1	1.02	1.01	1	1.09	1	1	1	1	1	1.09	1	1	1.03	1.24	1.15	1	1	1	1	1.05	1	1	1	1
	BLAG01002325	1	1	1	1	1	1	1	1	1	1	1	1	1	1.03	1	1	1	1	1	1	1	1	1	1	1	1	1	1	1	1.08	1	1	1	1	1.03	1	1.03	1	1	1	1	1	1	1	1	1	1	1
	BLAG01002326	1	1.01	1	1	1	1	1	1	1	1	1	1	1	1	1	1	1	1	1.05	1	1	1	1	1	1	1	1.02	1	1.13	1	1	1	1	1	1	1.03	1	1	1	1	1	1	1	1	1.02	1	1	1.03
	BLAG01002327	1	1.01	1.02	1.01	1	1	1	1	1	1.03	1	1	1.06	1	1	1.01	1	1	1	1	1	1.06	1	1	1	1.01	1.01	1.09	1	1	1	1	1	1	1.03	1	1	1	1	1	1	1.1	1	1	1	1	1	1
	BLAG01002332	1	1	1	1	1	1	1	1	1	1	1	1	1	1	1	1	1	1	1.05	1	1	1	1	1	1	1	1	1	1	1	1	1	1	1	1	1	1	1	1	1	1	1	1	1	1	1	1	1
	BLAG01002333	1	1.01	1	1	1	1	1	1	1	1.03	1	1	1	1	1	1	1	1	1	1	1	1	1	1	1	1	1	1	1	1	1	1	1	1	1	1.03	1	1	1	1	1	1	1	1	1	1	1	1
	BLAG01002335	1	1	1	1.01	1	1	1	1	1	1	1	1	1	1	1	1	1	1	1	1	1	1	1	1.06	1	1	1	1	1	1	1	1	1	1	1	1	1	1	1	1	1	1	1	1	1	1.02	1	1
	BLAG01002336	1	1	1	1.01	1	1	1	1	1	1	1	1	1	1	1	1	1	1	1	1	1	1	1	1	1	1	1	1	1	1	1	1	1	1.06	1	1	1	1	1	1	1	1	1	1.05	1	1	1	1
	BLAG01002337	1	1	1.02	1	1	1	1	1	1	1	1	1	1	1.03	1.02	1.01	1	1.05	1.14	1	1	1	1	1	1.02	1.01	1	1	1	1.12	1.04	1	1	1.06	1	1.03	1	1.24	1	1	1.06	1	1	1	1.02	1.02	1.03	1
	BLAG01002338	0.86	0.87	0.88	0.87	0.86	0.9	0.86	0.86	0.86	0.89	0.86	0.86	0.91	0.89	0.86	0.88	1.17	0.86	0.86	0.86	0.86	0.91	0.86	0.86	0.88	0.86	0.86	0.86	0.86	0.86	0.89	0.86	0.86	1	0.86	0.86	0.86	0.86	0.86	0.86	0.86	0.86	0.86	0.86	0.87	0.86	0.89	0.89
	BLAG01002340	1	1	1	1	1	1	1	1	1	1.03	1	1.05	1	1.07	1.11	1.15	1	1.13	1.05	1.14	1	1.06	1.03	1	1	1.05	1.12	1	1	1.08	1	1.04	1.13	1	1	1.03	1	1.39	1	1.19	1	1	1	1	1	1	1	1.03
	BLAG01002341	1	1.01	1.02	1.02	1.41	1	1	1.11	1	1	1	1	1	1	1.04	1.05	1	1.05	1	1	1.05	1.06	1.05	1	1	1.1	1.01	1	1.06	1	1.04	1	1	1	1	1.05	1	1	1	1	1.1	1.1	1	1	1	1.05	1.03	1.15
	BLAG01002342	1	1	1	1	1	1	1	1	1	1	1	1	1	1	1	1	1	1	1	1	1	1	1	1	1	1	1	1	1	1	1	1	1	1	1	1	1	1	1	1	1	1	1	1	1	1	1	1
	BLAG01002343	1	1.01	1	1	1	1	1	1	1	1	1	1	1	1	1	1.03	1	1	1	1	1.05	1	1	1	1	1.04	1	1	1	1	1	1	1	1	1	1	1	1	1	1	1	1	1	1.05	1	1	1	1
	BLAG01002345	1	1	1	1	1	1	1	1	1	1	1	1	1	1.03	1	1	1	1	1	1	1	1	1.02	1	1	1	1	1	1	1	1.04	1	1.13	1.06	1	1	1	1	1	1	1	1	1	1.1	1	1	1	1.03
	BLAG01002348	1	1	1.02	1	1	1.05	1	1	1	1	1	1	1	1	1	1	1	1	1	1	1.05	1	1	1	1	1	1.01	1.09	1.06	1.08	1	1	1	1	1	1	1	1	1.15	1	1	1	1	1.05	1	1	1	1.06
	BLAG01002349	1	1	1	1	1	1.05	1	1	1	1	1	1	1.06	1	1	1	1	1	1	1	1	1	1	1	1	1	1	1	1	1	1	1	1	1	1	1	1	1	1	1	1	1	1	1	1	1.02	1	1
	BLAG01002351	1	1.01	1	1	1	1	1	1	1.13	1.03	1.09	1	1	1	1	1.01	1.22	1	1.05	1	1	1	1.03	1	1	1	1	1	1	1	1	1	1	1	1.03	1	1	1	1	1.12	1	1.1	1	1	1	1	1	1.06
	BLAG01002352	1	1	1	1	1	1	1	1	1	1	1	1	1.06	1	1.02	1	1	1	1.05	1	1	1	1	1	1	1	1	1	1	1	1	1	1	1	1	1	1	1	1	1	1	1	1	1	1	1	1	1
	BLAG01002353	1	1	1	1	1	1	1	1	1	1	1	1	1	1	1	1.03	1	1	1	1	1	1	1	1	1	1.02	1	1	1	1	1	1	1	1	1	1.03	1	1	1	1	1	1	1	1.1	1	1.02	1	1.03
	BLAG01002356	1	1	1	1	1	1	1	1	1	1	1	1	1	1	1.02	1	1	1	1	1	1	1	1	1	1	1	1	1	1	1	1	1	1	1	1	1	1	1	1	1	1	1	1	1	1	1	1	1
	BLAG01002357	1.03	1	1	1	1	1.11	1	1.11	1	1	1.09	1	1	1	1	1	1.14	1	1	1	1	1.06	1	1	1	1.02	1	1.09	1	1	1	1	1	1.06	1.03	1	1	1	1	1	1	1	1	1.05	1	1	1	1.03
	BLAG01002360	1	1	1	1	1	1	1	1	1	1	1	1	1	1	1.02	1	1.28	1	1	1	1	1	1	1	1	1	1	1	1	1	1	1	1	1	1	1	1	1	1	1	1	1	1	1	1	1	1	1
	BLAG01002361	1.06	1.02	1.12	1.09	1	1.11	1.12	1.11	1	1	1.09	1.06	1.09	1.13	1.15	1.02	1	1	1	1	1.09	1.11	1.23	1.12	1.16	1.04	1.05	1	1.13	1	1.07	1.04	1	1.14	1	1.05	1.14	1	1.15	1.19	1	1	1	1.1	1.05	1.13	1.09	1.06
	BLAG01002362	0.96	0.95	1.1	1.1	0.86	0.95	0.86	0.86	1.08	0.94	0.93	0.94	0.91	0.92	1.1	1	0.86	0.9	1.02	1.11	0.9	0.96	1.03	1.12	1	1.02	1.12	0.94	0.97	1.1	1.1	1.21	0.86	1	1.05	1.03	0.95	0.86	0.86	0.96	0.97	1.19	1.12	0.99	1.11	1	1.08	1.02
	BLAG01002363	0.99	1.01	0.99	0.97	0.97	0.97	0.97	0.97	0.97	0.97	0.97	1	0.97	1.03	0.99	0.97	1.11	1.02	0.97	0.97	0.97	0.97	0.99	0.97	0.99	0.97	0.98	1.06	0.97	1.16	0.97	1.01	0.97	1.03	1.01	0.97	1	0.97	0.97	1.09	0.97	0.97	0.97	0.97	0.97	1	1.03	1
	BLAG01002364	0.93	0.96	0.91	0.96	1.1	0.96	1.02	1.01	1.03	1.05	1.04	1.04	1.13	0.95	0.97	0.95	1.17	0.91	0.91	1.05	1.03	1.02	1.06	1.02	1.03	0.99	1.01	1.08	0.91	1.12	1.01	0.91	0.91	1.02	0.98	0.91	0.94	1.14	0.91	0.91	0.97	1.09	0.91	0.96	0.96	1.02	1	0.94
	BLAG01002365	0.9	1.02	1.11	0.95	0.74	1.05	1.26	1.22	0.93	1.07	0.87	1.27	1.18	0.76	0.78	0.92	0.94	1.08	0.88	1.58	0.95	0.91	1.41	1.29	1.21	0.99	0.91	0.88	1.12	1.36	1.35	1.18	0.83	0.93	0.94	0.83	0.79	0.92	1.14	0.88	1.03	1.17	1.19	0.93	0.82	0.82	0.82	0.96
	BLAG01002366	1	1.05	1.06	1.03	1	1.05	1.11	1	1	1.04	1.08	1.05	1.05	1.06	1.12	1	1	1.04	1.04	1	1.09	1.05	1.05	1.14	1.09	1	1.07	1.09	1.12	1.15	1.03	1.08	1	1.22	1.08	1.02	1.08	1	1	1	1	1	1	1.05	1.01	1.03	1.06	1
	BLAG01002368	1	1.06	1	1	1	1	1	1.11	1	1	1.18	1	1	1	1	1.02	1	1.05	1	1	1	1.06	1.08	1	1.05	1.11	1.01	1.09	1	1	1.04	1.04	1	1	1.29	1	1.09	1	1	1.12	1	1	1	1	1	1	1.09	1
	BLAG01002369	1.02	1.07	1.03	1.03	0.96	0.96	0.96	0.96	0.96	1.32	1.1	1.16	1.02	1.15	1.01	0.99	1.1	1.01	1.12	0.96	1.01	1.02	1.02	1.04	1	1.04	1	1.05	1.12	1.04	1.16	1.02	0.96	1.07	1.06	1	1.02	0.96	1.25	0.96	1.02	1.05	1.11	1.09	0.98	0.98	1.02	1.02
	BLAG01002370	1	1	1	1	1	1	1.12	1	1	1	1	1	1	1	1.03	1	1	1.05	1	1.14	1	1.17	1.02	1	1.02	1	1	1.09	1.06	1.08	1	1	1	1	1	1	1	1	1.15	1	1.06	1.1	1	1	1	1	1	1.06
	BLAG01002371	1	1	1	1	1	1	1	1	1	1	1	1	1	1.03	1	1	1	1	1	1	1	1	1	1.04	1.02	1.02	1.01	1	1	1	1.07	1	1	1	1	1	1	1	1	1	1	1	1	1	1	1.03	1.03	1.03
	BLAG01002372	1.21	1.02	0.92	1.15	0.89	0.61	0.61	0.69	0.81	1	1.03	0.48	0.96	1.1	2.01	1.17	0.65	0.53	0.86	0.89	1.43	0.67	1.27	0.95	1.33	1.65	1.67	0.85	1.18	0.66	1.75	1.36	0.43	1	1.39	3.72	2.62	1.84	0.98	2.32	1.16	1.12	0.83	2.29	3.3	1.44	2.9	2.22
	BLAG01002373	1.02	1.01	1.07	1.01	1.2	1.16	1	1.11	1	1	1.09	1.03	1	1.18	1.18	1.22	1	1.72	1.14	1.29	1.19	1.76	1.27	1.12	2.08	1.14	1.61	1.33	1.06	1	1.04	1.23	1	1	1	1.05	1.07	1	1	1	1.06	1	1.15	1.05	1	1	1	1
	BLAG01002374	1	1.12	1.12	1.09	0.94	0.99	0.94	0.94	1.06	1.09	0.94	1.01	1	1.11	1.19	1.04	1.15	1.08	1.07	1.21	1.15	0.94	1.21	1.19	1.23	1.06	1.21	1.03	1.22	1.01	1.1	1.04	0.94	0.94	1.12	1.22	0.97	0.94	1.08	1.17	1	1.12	1.6	1.21	1.11	1.05	1.15	1.11
	BLAG01002375	1.02	1	1	1	1	1	1	1	1	1	1	1	1.06	1	1	1	1	1	1	1	1	1	1	1	1	1.01	1	1	1	1	1.04	1.04	1	1	1.03	1	1	1	1.15	1	1	1	1	1.05	1	1.03	1	1.03
	BLAG01002376	1	1.01	1	1	1	1	1.12	1.17	1	1	1	1	1	1.1	1	1.01	1.14	1	1.05	1.29	1	1.06	1.02	1	1.02	1	1	1	1.06	1	1	1	1.26	1.09	1.03	1	1	1	1	1	1	1	1	1	1	1	1	1
	BLAG01002379	1	1.02	1.02	1	1	1	1	1.11	1	1	1	1	1	1	1	1	1	1	1.05	1	1	1	1.03	1	1	1	1	1.09	1	1.08	1	1	1	1.11	1	1	1	1	1.15	1	1	1	1	1	1	1	1	1
	BLAG01002380	1	1	1.02	1	1	1	1	1.11	1	1	1	1.03	1	1	1.02	1	1	1	1	1	1	1	1	1	1	1	1	1	1	1	1.06	1	1	1	1	1	1	1	1	1	1	1	1	1	1	1.02	1	1
	BLAG01002382	1.26	1.37	1.4	1.59	1.15	1.22	0.95	1.16	1.2	1.49	1.31	1.35	1.43	1.16	0.97	1.2	1.22	1.09	1.28	1.17	1.18	1.17	1.05	1.11	1.2	1.2	1.21	0.95	1.14	1.03	0.99	1.11	1.08	1.01	0.99	1.16	1.01	0.95	1.1	1.07	1.21	1.42	0.95	1.2	1.02	1.11	1.01	1.03
	BLAG01002383	1	1	1	1	1	1	1	1	1	1	1	1	1	1	1	1	1	1	1	1	1	1	1	1.04	1	1	1	1	1	1	1	1	1	1	1	1	1	1	1	1	1	1	1	1	1	1	1	1
	BLAG01002384	1	1	1	1	1	1	1	1	1	1	1	1	1	1	1	1	1	1	1	1	1	1	1	1	1	1	1	1	1	1	1	1	1	1	1	1	1	1	1	1	1	1	1	1	1	1	1.03	1
	BLAG01002385	1	1	1	1.01	1.32	1	1	1	1	1	1	1	1	1	1	1	1	1	1	1	1	1	1	1	1	1	1	1	1	1	1	1	1	1	1	1	1	1	1	1	1	1.1	1	1	1	1	1	1
	BLAG01002386	1	1.04	1.03	1.01	1	1	1	1	1	1.03	1	1.03	1	1	1.05	1.03	1	1	1	1	1	1.06	1.03	1	1.06	1.08	1.01	1	1	1	1.12	1.08	1	1.06	1.14	1.03	1	1	1	1.12	1	1	1	1.05	1.03	1.05	1.03	1
	BLAG01002387	0.98	1.04	0.98	1	0.98	0.98	0.98	0.98	0.98	1.03	1.07	0.98	0.98	1.02	0.98	1.05	1.12	1.03	0.98	0.98	1.06	1.04	1.1	1.02	0.98	1.04	1	1.08	1.11	1.26	1.09	0.98	1.38	1.04	1.32	1.06	1.01	0.98	0.98	0.98	0.98	0.98	1.13	0.98	1.03	1.03	1.01	1.01
	BLAG01002388	0.87	0.91	0.87	0.88	1.05	0.87	1.08	0.87	0.87	0.87	0.87	0.87	0.92	0.93	0.87	0.88	0.87	0.87	0.87	1	0.87	0.87	0.87	0.94	0.92	0.88	0.88	0.95	0.87	0.87	0.87	0.94	0.87	1	0.93	0.87	0.87	0.87	1	0.87	0.93	1.04	0.87	0.87	0.89	0.87	0.87	0.87
	BLAG01002389	0.98	0.96	0.91	0.92	1.09	0.91	0.91	0.91	0.91	0.91	0.91	0.91	0.91	0.94	0.91	0.92	1.03	0.91	0.95	0.91	0.95	0.91	0.94	0.96	0.94	0.94	0.92	1.12	0.91	0.91	0.94	0.98	0.91	1.14	1	0.91	1.01	0.91	0.91	0.91	0.91	0.99	0.91	0.91	0.92	0.99	0.93	0.91
	BLAG01002390	1	1	1	1	1.2	1	1	1	1	1	1	1	1	1	1	1	1	1	1	1	1	1	1	1	1	1.01	1	1	1.06	1	1	1	1	1	1	1	1	1	1	1	1	1	1	1.05	1	1	1	1
	BLAG01002391	1	1	1	1	1	1.05	1	1	1	1	1	1	1	1	1	1	1	1	1	1	1	1	1	1	1	1	1	1.09	1	1	1	1	1	1	1	1	1	1	1	1	1	1	1	1	1	1	1	1.03
	BLAG01002394	0.91	0.9	0.9	0.9	0.9	0.94	1.06	0.9	0.9	0.9	0.9	0.9	1	0.9	0.9	0.92	0.9	0.9	0.98	0.9	0.94	0.9	0.91	0.9	0.9	0.9	0.91	0.9	0.9	0.9	0.9	0.93	1.01	1.1	0.9	0.9	1.03	0.9	0.9	0.9	0.9	0.98	0.9	0.9	0.97	0.91	0.95	0.92
	BLAG01002395	1	1	1	1	1	1	1	1	1	1	1.09	1	1.06	1.03	1	1	1	1	1	1	1	1.06	1	1	1	1	1.01	1	1	1	1	1	1	1	1	1	1	1	1	1	1	1	1	1	1	1.02	1	1
	BLAG01002396	1	1	1	1	1	1	1	1	1	1.03	1	1	1	1	1	1	1	1	1	1	1	1	1	1	1	1.02	1	1	1	1	1	1	1	1	1	1	1	1	1	1	1	1	1	1	1.02	1	1	1
	BLAG01002399	1	1	1	1	1	1	1	1	1	1.03	1	1	1	1	1	1	1	1	1	1	1	1	1	1	1	1	1	1	1	1	1	1	1	1	1.03	1	1	1	1	1	1	1	1	1	1	1	1	1
	BLAG01002402	1	1.02	1	1	1	1	1	1	1	1	1	1	1	1	1	1	1	1	1.05	1	1	1	1.03	1	1.05	1	1.01	1	1	1	1	1.04	1	1	1	1	1	1	1	1	1	1	1	1	1	1	1	1
	BLAG01002403	1	1	1	1	1	1	1	1	1	1.03	1	1	1	1	1	1	1	1	1	1	1	1	1	1	1	1	1	1	1	1	1	1	1	1	1	1	1	1	1	1	1	1	1.15	1.05	1	1	1	1.03
	BLAG01002404	1	1	1	1	1	1	1	1	1	1	1.09	1	1	1.03	1	1	1	1	1	1	1	1	1	1	1	1	1	1	1	1	1	1	1	1.06	1	1	1	1	1	1	1	1	1	1	1	1.02	1	1
	BLAG01002405	1.06	1.1	1.55	1.76	1.84	1.36	1.03	1.4	1.61	1.63	1.59	2.07	2.3	0.69	0.57	1.16	1.88	1.57	0.96	1.4	0.61	0.9	0.82	1.15	0.78	0.56	0.58	0.91	0.85	0.93	0.66	1.05	0.53	0.7	0.57	0.66	0.65	0.79	0.77	0.53	0.67	0.63	0.61	0.66	0.63	0.56	0.69	0.56
	BLAG01002406	1	1	1	1.07	1	1	1	1.11	1	1.06	1.09	1	1	1	1	1.04	1.14	1	1	1	1	1	1.03	1	1.04	1.01	1	1	1	1	1	1	1	1.06	1	1.03	1	1	1.3	1	1	1	1	1	1.02	1	1.03	1
	BLAG01002407	1.06	1.05	1.07	1.18	0.97	1.07	1.08	1.17	0.97	1.03	1.05	1.05	1.08	1	1.14	1.03	0.97	1.01	1.01	0.97	1.01	1.13	1.09	1.1	1.04	1.07	1.11	0.97	1.09	1.04	1.04	1.21	0.97	1.16	1.05	1.14	1.08	0.97	1.11	0.97	1.09	0.97	0.97	1.26	1.08	1.07	1.06	1.09
	BLAG01002408	1.09	1.22	1.06	1.23	1.56	1.45	1.1	1.36	1.29	1.56	1.4	1.37	1.32	1.18	1.14	1.09	1.57	1.06	1.09	2.56	1.05	1.22	1.13	1.14	1.18	1.01	1.07	1.08	1.59	1.24	1.14	1.28	0.96	1.27	1.24	1.04	0.98	1.26	1.24	1.37	1.45	1.09	0.97	1.5	1.15	1.06	1.38	0.87
	BLAG01002409	0.55	0.52	0.65	0.62	0.55	0.76	0.7	0.59	1.15	0.63	0.79	0.61	0.6	0.56	0.47	0.57	0.59	0.58	0.63	0.66	0.63	0.55	0.54	0.7	0.52	0.54	0.44	0.64	0.64	0.91	0.72	0.79	0.47	0.99	0.56	0.57	0.48	0.41	0.54	0.46	0.58	0.52	0.47	0.57	0.51	0.53	0.51	0.5
	BLAG01002410	1.05	1	1.04	1.03	1	1	1	1.36	1.26	1	1.09	1	1.06	1.09	1	1.04	1.22	1.05	1	1	1.07	1.14	1.03	1.04	1.02	1.05	1.01	1	1	1	1.09	1.04	1	1	1.03	1	1	1.24	1.15	1	1.06	1	1	1	1	1.02	1.06	1
	BLAG01002411	1.02	1.05	1.09	1.01	1	1	1.12	1.11	1.26	1	1	1.08	1	1.06	1.07	1.05	1.14	1.05	1.05	1	1	1.06	1.12	1.18	1.12	1.08	1.16	1.19	1.19	1.15	1.14	1.1	1	1.09	1	1.03	1	1	1.15	1.25	1	1	1	1.1	1.06	1.06	1.08	1.03
	BLAG01002412	1.06	1.09	1.06	1.05	1	1	1	1	1.26	1.06	1.09	1.08	1.12	1.07	1.08	1.06	1.14	1	1.12	1.14	1	1.06	1.37	1.69	1.22	1.11	1.14	1.19	1.71	1.43	2.01	1.48	1	1.11	1	1.08	1.09	1	1	1.12	1	1	1	1.05	1.05	1.08	1.09	1.05
	BLAG01002413	1	1	1	1.03	1	1.05	1	1	1	1	1	1	1	1.07	1.02	1	1.14	1	1	1	1	1	1.05	1	1.04	1.01	1.01	1	1	1.08	1.04	1	1.13	1	1.1	1.03	1.06	1	1	1	1.06	1.1	1	1.05	1	1.07	1.03	1.03
	BLAG01002414	0.94	1.14	1.01	1.01	1.08	1.15	1.76	1	1.32	1.14	1.06	1	1.01	1.06	1.01	0.96	1.52	1.02	0.94	1.03	1.23	1.14	1.02	1.04	1.09	0.99	1.09	1.07	1.02	1.44	1	1.2	1.02	1.13	1.27	1.23	1.23	1.12	0.9	1.19	1.23	1.08	1.04	1.18	1.05	1.17	1.05	1.03
	BLAG01002416	1.1	1.03	1.1	1.09	0.97	1.13	0.97	0.97	0.97	1.13	1.25	1.06	1.09	1.08	1.06	1.12	1.11	0.97	0.97	0.97	1.07	0.97	1.02	1.05	1.1	1.14	1.09	1.25	1.04	0.97	1.14	1.08	0.97	0.97	1.17	1.18	1.17	0.97	1.12	0.97	1.1	1.26	0.97	1.17	1.14	1.09	1.18	1.24
	BLAG01002417	1	1.02	1	1	1	1	1	1	1	1	1.09	1	1	1	1.02	1	1	1.05	1	1	1	1	1.02	1	1	1	1.01	1.09	1	1	1	1	1	1	1	1	1	1	1	1	1.13	1	1	1	1	1	1.03	1
	BLAG01002418	1.06	1.05	1.14	1.02	0.98	1.03	0.98	0.98	0.98	1.01	1.2	1.01	1.13	1.08	1.1	1.04	0.98	1.18	0.98	1.12	1.07	1.03	1.04	1.02	1.02	1.01	1.08	0.98	0.98	0.98	1.01	1.02	0.98	1.03	1.15	1.24	1.12	0.98	1.27	0.98	1.04	1.07	0.98	0.98	1.04	1.05	1.16	1.1
	BLAG01002422	1	1.02	1	1	1	1	1	1	1	1	1	1	1	1	1	1	1	1	1	1	1	1	1	1	1	1	1	1	1	1	1	1	1	1.06	1	1.03	1	1	1	1	1	1	1	1	1	1	1	1
	BLAG01002423	1.11	1	1.08	1.08	0.92	1.23	1.26	1.18	1.6	1.24	1.32	1.09	1.18	0.99	1.02	1.04	1.05	0.97	0.92	0.92	1.06	1.11	1.06	1.05	0.98	1.05	1.05	1.1	1.22	1.11	1.09	1.12	0.92	0.98	1.04	0.97	1.14	0.92	1.2	1.04	1.04	1.01	1.06	1.06	1.05	1.06	0.92	1.05
	BLAG01002425	0.92	0.97	0.94	1.07	1.01	1.17	1.19	1.02	1.17	1.04	1.06	1.03	1.35	1.14	1.01	0.92	1.26	1	1.02	0.96	1.02	1.13	0.99	1.1	1.07	1.04	1	0.96	1.05	1.03	1.16	0.91	1.01	1.15	0.9	1.09	1.09	0.84	1.09	0.84	1.32	0.97	1.09	1.31	1.04	1	1	1.09
	BLAG01002426	1	1.02	1	1	1	1	1	1	1	1	1	1	1.06	1	1	1	1	1	1	1	1	1	1	1.04	1	1	1	1	1.06	1	1	1	1	1	1	1	1	1	1	1	1	1	1	1	1	1	1	1
	BLAG01002427	0.94	0.96	1	0.98	0.94	0.94	1.05	0.94	0.94	0.94	0.94	0.97	0.99	1.25	1	1	1.07	1.08	1.03	1.15	0.98	1.13	1.05	1.03	1.05	1.01	1.03	1.03	1.12	0.94	1.04	1.01	1.06	1.04	0.97	0.96	0.98	0.94	1.08	0.94	0.94	1.03	1.08	1.03	1.02	1.04	0.94	1.02
	BLAG01002428	2.1	1.63	2.43	2.01	1.04	1.82	1.01	0.7	1.35	1.48	1.6	1.42	1.72	1.46	2.17	2.03	0.91	1.77	1.4	2.05	1.28	2.06	2.72	3.54	3.16	2.04	2.41	0.85	1.68	2.27	2.27	2.37	0.47	1.19	1.38	1.93	2.05	0.88	1.42	1.5	1.76	1.62	2.1	1.52	1.61	1.27	1.81	1.79
	BLAG01002429	1.21	1.12	1.13	1.09	1.47	1.17	1.24	1.21	1.28	1.02	1.15	1.55	1.29	0.98	1.08	1.27	1.79	1.25	1.16	0.84	1.29	1.16	1.09	1.12	1.22	1.23	1.34	1.21	1.01	0.97	1.16	1.22	0.84	1.11	1.05	1.04	1.09	1.17	1.1	1.11	0.9	1.43	0.97	1.01	1.05	1.12	1.09	1.06
	BLAG01002430	1	1.07	0.94	0.94	1.06	0.93	0.88	0.88	0.88	0.91	0.96	1	0.98	0.94	0.9	0.97	0.88	0.92	0.88	1.21	0.88	1.01	1.04	0.88	0.99	0.95	0.96	0.88	0.94	0.95	1.07	0.92	0.88	0.98	1.08	1.16	1.05	0.88	1.31	1.16	1.4	0.97	1.01	1.01	1.03	1.04	1.09	1.13
	BLAG01002431	0.96	1.23	0.98	1.15	1.14	1.03	0.9	0.98	0.91	1.09	0.88	0.93	1.01	0.87	1.1	1.29	0.92	1.05	1.02	1.17	1.07	0.9	1.11	1.08	1.16	1.24	1.2	1.08	1.04	1.12	1.45	0.98	0.92	1.13	1.22	1.21	1.3	0.81	0.81	1.79	1.24	1.13	1.18	0.97	1.1	1.2	1.25	1.34
	BLAG01002432	0.97	1.06	1	1	1.17	0.97	0.85	1.01	1.06	0.93	1.04	1.06	0.84	0.9	0.93	1.09	0.98	1.05	0.93	0.99	0.91	0.94	0.97	1.11	1.15	1.06	1.01	0.98	1.01	1.07	1.24	1.03	0.97	1.37	1.12	1.31	1.16	1.25	0.95	1.17	1.24	1.18	0.88	1.1	1.1	0.96	1.38	1.28
	BLAG01002433	1	1.04	1.02	1	1	1	1	1	1.13	1	1.09	1	1	1	1	1	1	1	1	1	1.05	1	1.02	1	1	1.02	1	1	1	1	1	1	1	1	1	1	1	1	1.15	1	1	1	1	1	1	1	1	1
	BLAG01002434	1	1	1	1	1	1	1	1	1	1	1	1	1	1	1	1.05	1	1.05	1	1	1.05	1.06	1	1	1	1.04	1	1	1	1	1	1.04	1	1	1	1.03	1	1	1.15	1	1	1	1	1.05	1	1	1	1
	BLAG01002435	1	1	1	1	1	1.05	1	1	1	1	1	1	1.06	1	1	1	1	1	1	1	1	1	1	1	1.03	1.01	1	1	1	1	1	1	1	1	1	1	1	1	1	1	1	1	1	1	1	1	1	1
	BLAG01002437	1	1	1	1	1	1	1	1	1	1	1	1	1	1	1	1.01	1	1.05	1	1	1	1	1	1	1	1	1	1	1.06	1	1	1	1	1	1	1	1	1	1	1	1	1	1	1	1	1	1	1
	BLAG01002438	1.02	1.01	1	1	1	1	1.12	1	1	1	1	1.03	1.06	1	1	1	1	1	1	1	1.05	1	1	1	1	1	1	1.09	1	1	1.04	1	1	1	1	1	1	1	1	1	1	1	1	1	1.02	1	1	1.03
	BLAG01002439	1	1	1.02	1	1	1.05	1	1.11	1	1.06	1.09	1.03	1.06	1.03	1	1	1.28	1	1	1	1	1.09	1.03	1	1	1	1.01	1	1	1	1	1	1	1	1	1	1	1	1	1	1	1	1	1.05	1	1	1	1
	BLAG01002440	1	1	1.02	1	1	1	1	1	1	1	1	1.06	1.06	1	1	1	1	1	1	1	1	1	1	1	1	1	1	1.09	1	1	1	1	1	1	1	1	1	1	1	1	1	1	1	1	1	1	1	1
	BLAG01002441	1	1	1	1	1	1.05	1	1	1	1.06	1	1	1	1	1	1	1.14	1	1	1	1	1	1.02	1	1	1	1	1.09	1	1	1	1.04	1	1	1.03	1	1	1	1	1	1	1	1	1	1	1	1	1.05
	BLAG01002442	1	1	1.02	1	1	1	1	1	1	1	1	1	1	1	1	1	1	1.05	1	1	1	1	1.02	1	1.02	1	1	1	1	1	1.04	1	1	1	1	1	1	1	1	1	1	1	1	1	1	1.02	1	1
	BLAG01002453	1	1	1	1	1	1	1	1	1	1	1	1	1	1	1	1	1	1	1	1	1	1	1	1	1	1	1	1	1	1	1	1	1	1.06	1	1	1	1	1	1	1	1.1	1	1	1.02	1	1	1
	BLAG01002454	1.02	1	1	1	1.2	1	1	1	1	1	1	1	1.06	1	1.03	1.01	1	1	1	1	1	1	1	1	1	1.02	1	1.15	1	1	1.04	1	1	1.06	1.03	1	1	1	1	1	1	1	1	1.05	1	1	1.03	1
	BLAG01002455	0.98	1	0.98	0.99	0.98	1.03	1.43	0.98	0.98	1.01	0.98	1.01	1.03	1.01	0.99	0.99	1.11	0.98	1.07	1.4	0.98	0.98	1.01	0.98	1	1.01	0.99	1.58	1.1	0.98	0.98	1.02	1.1	0.98	1.01	0.98	0.98	0.98	0.98	0.98	0.98	1.07	1.12	0.98	0.98	0.98	0.98	0.98
	BLAG01002457	1.09	1.01	1.04	1	1	1	1.12	1	1	1	1.09	1.08	1	1	1	1.01	1	1	1	1.14	1	1	1.04	1.12	1.04	1.01	1.02	1	1	1.15	1	1.04	1	1	1.03	1.03	1.03	1	1	1	1.06	1.1	1	1.05	1.07	1.03	1.03	1
	BLAG01002458	1.02	1.01	1	1	1	1	1	1	1	1	1	1	1	1	1.02	1.01	1	1	1	1	1	1	1.03	1.08	1	1.01	1	1	1	1	1.04	1	1	1	1.03	1	1	1	1	1	1	1	1	1	1	1	1.06	1
	BLAG01002459	1	1.01	1	1	1	1	1	1	1	1	1.09	1	1	1.03	1	1.02	1	1	1	1	1	1	1.03	1.04	1	1	1.01	1	1	1.08	1	1.04	1	1	1	1.03	1	1	1	1	1	1	1	1	1.02	1.03	1	1
	BLAG01002460	1	1	1	1	1	1	1	1	1	1.03	1	1	1	1	1	1	1	1	1	1	1	1	1	1	1	1	1	1	1	1	1	1	1	1	1	1	1	1	1	1	1	1	1	1	1.02	1	1	1
	BLAG01002461	1	1.01	1.02	1	1	1	1	1	1	1.03	1	1	1	1	1	1	1	1	1	1	1	1	1	1.08	1	1.01	1	1	1	1	1	1	1	1	1.03	1	1	1	1	1	1	1	1	1	1	1.02	1	1
	BLAG01002468	1	1	1	1	1	1	1	1	1	1	1	1	1.06	1	1	1.01	1	1.05	1	1	1	1.06	1.05	1	1	1	1.01	1	1	1	1.04	1.04	1	1.17	1	1	1	1.24	1	1	1.06	1	1	1.05	1	1	1	1
	BLAG01002470	1	1	1	1	1	1	1	1	1	1	1	1	1.06	1	1	1	1	1	1	1	1	1	1	1	1	1	1	1	1	1	1	1	1	1	1	1	1	1	1.15	1	1	1	1	1	1	1	1	1
	BLAG01002473	1	1	1	1.01	1	1.05	1	1	1	1	1	1	1	1	1	1	1	1	1	1	1	1	1	1	1	1	1	1	1	1	1	1	1	1	1	1	1	1	1	1	1	1	1	1	1	1	1	1
	BLAG01002474	1	1	1	1	1	1.05	1	1	1	1	1	1	1	1	1.02	1	1	1	1	1	1.09	1	1	1	1	1	1	1	1	1	1	1	1	1	1	1	1	1	1	1	1	1	1	1	1	1	1	1
	BLAG01002476	1.08	1.26	1.23	1.28	1.08	0.87	0.9	0.81	0.84	0.95	0.99	1.03	1.07	0.75	0.81	1.49	1.23	1.46	1.15	0.76	0.7	1.02	0.95	0.92	0.86	1.16	0.91	0.92	0.84	0.9	1.04	1.14	0.75	1.17	0.76	0.9	0.91	0.99	0.97	0.92	0.87	0.93	0.93	0.98	0.78	0.83	0.89	0.87
	BLAG01002477	1	1	1	1	1	1.08	1	1	1	1.03	1	1	1	1	1	1	1.14	1	1.05	1	1	1	1	1	1.02	1.02	1.01	1	1	1	1	1	1	1	1	1.1	1.03	1	1	1	1.13	1.1	1	1.05	1.03	1	1	1.03
	BLAG01002478	0.99	1.02	1.08	1.07	0.89	1.03	0.99	0.89	1	1.23	1.04	1.06	1.17	0.89	0.9	0.93	1.01	0.97	0.93	1.02	0.89	0.94	0.95	1.03	0.96	1.07	0.96	0.97	0.98	0.95	1.04	0.96	0.89	0.89	0.89	1.05	0.94	1.1	1.1	0.89	0.98	0.97	1.02	1	1.02	0.98	0.96	0.91
	BLAG01002479	1	1.01	1	1	1	1	1	1	1.13	1	1	1.09	1	1	1	1	1	1	1	1	1	1	1	1	1	1	1	1	1.06	1	1	1	1	1.06	1	1	1	1	1	1	1	1.1	1	1	1	1	1	1
	BLAG01002480	2.66	3.49	5.01	4.68	2.51	3.18	2.26	2.57	3.28	3.02	4.2	4.94	3.62	0.89	0.87	0.95	1.37	1.3	1.04	1.91	0.81	1.18	1.59	2.27	1.19	0.96	0.83	1.35	1.23	2.35	1.74	2.2	1.16	0.99	1.17	1.8	1.74	1.53	1.05	1.06	1.51	1.38	1.17	1.44	1.22	1.05	2.19	1.32
	BLAG01002481	1.05	1.02	1.09	1.01	1	1	1	1.11	1	1.11	1	1.12	1.06	1	1	1.08	1	1.1	1.05	1	1.05	1.06	1.1	1.14	1.02	1.04	1.01	1.09	1.06	1	1.17	1.15	1	1	1.03	1.05	1.03	1	1	1	1.06	1	1.24	1.05	1	1.04	1	1.09
	BLAG01002482	1.12	1.2	1.17	1.11	1.32	1.14	0.93	1.03	1.18	1.33	1.02	1.13	1.23	1	0.97	1.07	0.93	1.21	1.2	1.2	1.07	1.14	1.05	1.25	1.04	1.06	1.11	1.02	0.99	1.41	1.18	1.21	0.93	1.38	1.06	1.08	1.2	0.93	1.59	1.47	1.12	1.21	1.07	1.38	1.11	1.18	1.16	1.11
	BLAG01002483	1.05	1.06	1.02	1.03	1.2	1.11	1	1	1.13	1.13	1	1.09	1	1	1	1.02	1	1	1	1.29	1	1	1.08	1.06	1.03	1.06	1.06	1	1.06	1	1	1.04	1	1.09	1	1.03	1	1	1	1.19	1	1	1	1.05	1.02	1.02	1.08	1.03
	BLAG01002484	1.13	1.07	1.16	1.16	0.97	1.08	1.08	1.24	0.97	1.22	1.32	1.12	1.12	0.97	1.03	1.02	1.11	0.97	0.97	1.25	1.11	1.03	1.06	0.97	1.05	1.03	1.07	0.97	1.03	1.12	1.08	1.01	0.97	0.97	1.07	1.1	1.08	0.97	0.97	0.97	1.03	1.07	1.35	1.3	1.07	1.14	1.09	1
	BLAG01002485	1	1.01	1	1.01	1	1	1	1	1	1	1	1	1.06	1	1	1	1	1.08	1	1	1	1	1	1	1	1.01	1	1	1	1	1	1	1	1.06	1	1.03	1	1.24	1	1	1	1	1	1	1	1.03	1	1
	BLAG01002486	1.17	1.22	1.14	1.23	1.65	1.21	1.23	1.31	1.56	1.22	1.37	1.23	1.17	1.1	0.94	1.13	1.21	1.02	1.12	1.22	1.37	1.13	1.14	1.13	1.03	1.22	1.27	1.03	1.1	1.23	1.26	1.04	1.07	0.94	1.14	1.18	1.05	0.94	0.94	1.06	1	1.03	0.94	1.14	1.02	1.05	1.03	1
	BLAG01002487	1.04	1.01	1.06	1	0.93	0.98	0.93	1.09	1.05	1.02	0.93	0.96	0.99	1.02	1	1.06	0.93	0.93	0.93	1.07	1.05	1.23	1.32	1.32	1.23	1.09	1.01	1.11	0.93	1.07	1.1	0.99	0.93	1.09	1.22	1.38	1.42	0.93	1.7	0.93	1.03	1.2	0.93	1.13	1.29	1.29	1.17	1.26
	BLAG01002489	1	1.02	1	1.01	1	1	1	1	1	1	1.09	1	1	1	1	1.02	1	1	1	1	1	1	1.03	1.04	1	1.01	1	1	1	1	1.04	1	1	1	1	1	1	1	1	1	1	1	1	1	1.02	1.05	1	1
	BLAG01002490	1	1	1	1.02	1	1	1	1	1	1	1	1	1	1	1.04	1	1	1	1	1	1	1	1	1	1	1	1	1	1	1	1	1	1	1	1	1.03	1	1	1	1	1	1	1	1.08	1	1	1.03	1
	BLAG01002493	1	1	1	1	1	1	1	1	1	1	1	1	1	1	1	1	1	1.05	1	1	1	1	1	1	1	1	1.01	1	1	1	1	1	1	1	1	1	1	1	1	1	1	1	1	1	1	1.02	1	1
	BLAG01002494	1	1	1	1	1	1.05	1	1	1	1	1	1	1	1	1	1	1	1	1	1	1	1	1	1	1	1	1	1.09	1	1	1	1	1	1	1	1	1	1	1.15	1	1	1.1	1	1	1	1	1	1.05
	BLAG01002495	1	1	1.02	1	1	1	1	1	1	1	1	1	1.06	1	1	1	1	1	1	1	1.05	1	1	1	1	1	1	1	1.06	1	1	1	1	1	1	1	1	1	1	1	1	1	1	1	1	1	1	1
	BLAG01002498	1	1.01	1.02	1.04	1	1	1	1.21	1	1	1	1	1.18	1	1	1	1	1	1	1	1	1	1	1	1	1	1	1.09	1	1	1	1	1	1	1	1	1	1	1	1	1	1	1	1	1	1	1	1
	BLAG01002499	1	1	1.03	1.01	1	1	1	1	1	1	1	1	1.06	1	1	1	1	1	1.05	1	1	1	1	1	1.04	1	1	1	1	1	1	1	1	1	1	1	1	1	1	1	1	1	1	1	1	1	1	1
	BLAG01002500	1	1	1	1	1	1	1	1	1	1	1	1	1	1	1	1	1	1	1	1	1.05	1.06	1	1	1	1	1	1	1	1	1	1	1	1	1	1	1	1	1	1	1	1	1	1	1	1.02	1	1
	BLAG01002501	1	1	1	1.01	1	1	1	1	1	1	1	1	1	1	1	1	1	1	1	1	1	1	1	1	1	1	1	1	1	1	1	1	1	1	1	1	1	1	1	1	1	1	1	1	1	1	1	1
	BLAG01002502	1	1	1	1.01	1	1	1	1	1	1	1	1	1.06	1.03	1	1	1	1.08	1	1	1	1	1	1	1	1	1	1.15	1	1	1	1	1	1	1	1	1.03	1	1	1	1	1	1	1	1	1	1.03	1
	BLAG01002503	1	1.02	1	1	1	1	1	1	1	1	1	1	1.06	1	1	1.01	1	1	1	1	1	1	1.02	1	1	1.02	1	1	1.06	1	1	1	1	1	1	1	1	1	1	1	1	1	1	1	1	1	1	1
	BLAG01002505	1.25	1.31	1.5	1.49	1.41	1.3	1.12	1.84	1.34	1.61	1.7	1.46	1.47	1.1	1.11	1.03	1.14	1	1.09	1	1.27	1.17	1.08	1.14	1.09	1.11	1.17	1.09	1.19	1.15	1.18	1.12	1	1.06	1.03	1.17	1.13	1	1.39	1	1	1.19	1	1	1.05	1.08	1.03	1.09
	BLAG01002506	1.1	1.08	1.12	1.13	1	1.14	1.18	1	1	1.06	1.09	1.03	1.12	1.03	1.02	1.04	1	1.17	1.09	1.14	1.12	1.2	1.03	1.12	1.07	1.15	1.17	1	1.06	1.35	1.07	1.23	1	1.06	1.16	1.12	1.12	1	1.3	1	1.06	1.15	1	1.05	1.03	1.09	1.03	1.08
	BLAG01002507	1.05	1.03	1	1	1	1	1	1.11	1	1	1	1.03	1	1	1	1	1	1	1	1	1.05	1	1	1	1	1	1	1.09	1	1	1	1	1	1	1.09	1.03	1	1	1	1	1	1	1	1	1	1.05	1.03	1.03
	BLAG01002508	1	1.01	1	1	1	1.05	1	1	1	1	1.09	1	1	1.03	1.04	1	1.14	1	1	1.14	1	1	1	1.04	1.03	1.03	1	1.19	1.06	1	1	1	1	1.09	1	1	1	1	1.15	1	1	1	1	1	1	1.02	1	1
	BLAG01002509	1	1.01	1	1	1	1	1	1	1	1	1	1	1	1	1.05	1	1	1.05	1	1	1.05	1	1	1	1	1	1	1	1	1	1	1	1	1	1	1	1	1.24	1.15	1	1	1	1	1.05	1	1.02	1	1
	BLAG01002510	1	1.01	1	1	1	1	1	1	1	1	1	1	1.12	1	1	1.01	1	1	1	1	1.05	1	1	1	1	1.01	1	1	1	1	1	1.04	1	1	1	1	1	1	1	1	1	1.1	1	1	1	1	1	1
	BLAG01002511	1	1	1	1	1	1	1	1	1	1	1	1	1	1	1	1	1	1	1	1	1	1	1	1	1.02	1	1	1	1	1	1	1	1	1	1	1	1	1	1	1	1.06	1	1	1	1	1	1	1
	BLAG01002512	1	1.02	1	1	1	1.05	1	1	1	1	1	1	1	1.03	1	1.01	1	1	1	1	1	1	1	1	1	1.01	1	1	1	1	1.04	1	1	1.09	1.03	1	1	1	1	1	1	1	1	1	1	1.03	1.03	1
	BLAG01002513	1	1	1.02	1	1	1	1	1	1	1	1	1	1	1	1	1	1	1	1	1	1	1	1	1	1	1	1	1	1	1	1	1	1	1	1.03	1	1	1	1	1	1.06	1	1	1.05	1	1	1	1
	BLAG01002514	1	1.02	1.02	1	1	1	1	1	1	1	1	1	1	1	1	1.01	1	1.05	1	1.14	1	1	1	1	1	1	1.01	1	1	1	1	1	1	1	1	1	1.06	1	1	1.12	1	1	1	1	1	1	1	1
	BLAG01002519	1	1	1	1	1	1	1	1	1	1	1	1	1	1	1	1	1	1	1	1	1	1	1.02	1	1	1	1.01	1	1	1	1	1	1	1	1	1	1	1	1	1	1	1	1	1	1	1	1	1
	BLAG01002520	1.13	1.18	1.26	1.13	0.77	1.06	0.85	0.85	0.86	1.01	0.87	0.98	0.98	1	1.37	1.6	0.87	0.95	1.02	0.88	0.95	0.92	1.34	1.16	1.12	1.27	1.17	1.2	1.07	0.86	1.43	1.08	0.77	0.92	1.21	1.54	1.6	1.14	0.88	0.77	1.2	1	1.11	0.84	1.27	1.44	1.22	1.37
	BLAG01002521	1.23	1.19	1.46	1.26	1.4	1.32	0.91	1.27	1.78	1.28	1.55	1.4	1.49	1.5	1.74	1.29	0.91	1.12	1	1.04	1.17	1.31	1.29	1.08	1.29	1.44	1.38	1.08	1.62	1.31	1.26	1.56	0.91	1.01	1.16	1.18	1.54	0.91	0.91	1.14	1.28	1.09	0.91	1.14	1.26	1.26	1.14	1.24
	BLAG01002523	1	1.01	1	1	1	1	1.12	1	1	1	1	1	1	1	1	1	1.14	1	1	1	1	1	1	1.08	1.02	1.02	1	1	1	1	1	1.04	1	1	1	1	1	1	1	1	1	1.1	1	1	1	1	1	1.03
	BLAG01002524	1.12	1.06	1.07	1.08	1	1.16	1.35	1.11	1.52	1.18	1.28	1.27	1.24	1.3	1.15	1.11	1.36	1.1	1.23	1.14	1.29	1.11	1.16	1.22	1.17	1.12	1.07	1.19	1.16	1.23	1.13	1.04	1	1.06	1.09	1.08	1.13	1.24	1	1.12	1.06	1.1	1.15	1.1	1.19	1.03	1.14	1.03
	BLAG01002525	1.43	1.11	1.58	1.45	2.04	2.37	2.89	2.22	2.02	1.45	1.13	2.27	1.31	1.33	1.06	0.96	1.75	1.44	1.07	2.61	1.23	1.3	0.83	1.19	1.41	1.2	1.19	2.06	1.23	1.26	1.6	1.51	0.56	1.5	1.14	1.19	1.34	1.5	0.73	1.03	2.01	2.23	1.73	1.31	1.36	0.97	2.19	1.94
	BLAG01002526	1	1.03	1.02	1.03	1	1	1	1	1	1.11	1.14	1	1	1	1.02	1	1	1	1	1	1	1	1	1	1	1.01	1.01	1	1	1	1	1	1	1	1	1	1	1	1	1	1	1	1	1	1	1.04	1	1
	BLAG01002527	0.95	1.1	1.19	1	0.83	1.08	0.87	0.91	0.95	0.96	0.91	0.83	1.05	0.95	1.08	1.19	0.88	0.84	0.96	1.15	1.13	0.98	1.33	1.11	1.14	1.27	1.15	0.88	1.81	1.13	1.4	1.46	0.96	1.09	1.23	1.39	1.09	0.85	1	1.03	0.96	0.69	1.35	1.03	0.98	1.31	1.24	1.01
	BLAG01002528	1	1	1	1	1	1	1	1	1	1	1	1	1	1	1	1	1	1	1	1	1.05	1	1	1.04	1	1	1	1	1	1	1	1	1	1	1	1	1.03	1	1	1	1	1	1	1	1	1.02	1	1
	BLAG01002529	1	1.04	1	1	1	1	1.12	1	1.13	1.03	1	1.03	1	1	1.02	1	1	1	1	1	1.14	1	1.05	1	1	1	1	1	1	1	1	1	1	1.22	1.07	1	1	1	1	1	1	1	1	1	1.02	1	1.03	1.03
	BLAG01002530	1	1	1.02	1	1	1	1	1	1	1	1	1	1	1	1.03	1.01	1	1.05	1.05	1	1	1.06	1.02	1	1	1.01	1	1.09	1.06	1	1	1	1	1	1	1.03	1	1	1	1	1	1	1	1.05	1	1	1	1
	BLAG01002532	1.38	1.2	1.16	1.21	1.35	0.91	1.12	0.87	1.08	0.97	1.1	0.96	1.08	0.95	1.42	1.32	0.74	0.99	1.05	0.76	0.83	1.4	1.57	1.4	1.4	1.23	1	0.66	0.93	1.4	1.37	1.39	0.52	1.73	2.11	1.75	1.75	1.66	1.04	1.73	1.48	1.53	1.76	1.31	1.45	1.57	1.74	1.96
	BLAG01002533	1.06	1.3	1.04	1.15	0.95	1.1	1.61	0.88	1.44	1.41	1.39	1.46	1.08	1.83	1.47	1.08	1.23	0.97	1.01	1.68	1.12	1.37	1.22	1.17	1.31	1.3	1	1.09	1.6	1.03	1.27	1.11	0.79	1.37	1.38	1	1.16	0.79	1.78	1.09	1.19	1.38	1.4	1.04	1.02	1.44	1.11	1.2
	BLAG01002534	0.92	1.01	0.69	0.89	0.84	0.79	1.02	0.66	0.72	0.72	0.66	0.88	0.76	0.82	1.46	1.78	1.46	1.73	1.41	1.03	0.88	1.6	1.74	1.74	1.85	1.82	2.13	0.9	0.89	1.1	0.93	1.13	0.48	0.97	1.24	0.89	1.16	0.92	0.62	1.3	1.27	1.17	0.8	1.14	1.43	1.59	1.46	1.48
	BLAG01002535	1.02	1.02	1	1.08	1	1	1	1	1	1	1.18	1.06	1.12	1	1.03	1.03	1	1.05	1	1	1	1	1.09	1	1	1.02	1.01	1	1	1	1	1.04	1	1.34	1.1	1.2	1.23	1	1	1	1.13	1.1	1.15	1.05	1.1	1.02	1.06	1.08
	BLAG01002536	1.01	1.03	1.03	1.01	0.96	0.96	0.96	1.17	0.96	0.96	1.22	1.02	0.96	0.96	1.06	1	0.96	1.1	1.01	0.96	1.14	1.16	1.1	1.08	1.06	1.07	1.04	1.05	1.08	0.96	1	0.96	0.96	1.07	1.05	1.01	1.02	0.96	1.25	1.08	0.96	1.05	0.96	1.29	1.05	1.03	0.96	1.07
	BLAG01002537	1.09	1.04	1.21	1.03	1.19	1.15	0.99	0.99	0.99	1.02	0.99	1.12	1.08	1.08	1.09	1	0.99	0.99	0.99	0.99	1.16	1.07	1.05	1.06	1.16	1.08	1	0.99	1.09	1.14	0.99	0.99	0.99	1.04	1.11	1.1	1.04	1.23	0.99	1.11	1.05	0.99	0.99	1.04	1.05	1.04	1.1	1.15
	BLAG01002541	1.05	0.93	1.11	1.06	0.85	0.98	0.94	0.94	0.85	0.94	0.92	0.95	1.19	0.94	0.97	1.16	0.96	0.93	0.95	0.97	1.11	0.94	1.08	1.12	0.97	1.03	1.1	1	1.1	1.15	1.19	1.29	0.85	0.94	1.04	1.2	1.17	1.05	0.97	1.16	1.07	0.85	0.85	1.04	1.06	1.01	1.19	1.14
	BLAG01002543	1	1	1	1	1	1	1	1	1	1	1	1	1	1	1	1	1	1	1	1	1	1	1	1	1	1	1.01	1.28	1	1	1	1	1	1	1	1	1	1	1	1	1	1	1	1	1	1	1	1
	BLAG01002544	0.33	0.33	0.34	0.36	0.32	0.35	0.53	0.36	0.53	0.37	0.41	0.37	0.36	0.38	0.34	0.33	0.39	0.37	0.34	0.43	0.41	0.34	0.36	0.37	0.35	0.35	0.33	0.55	0.38	0.37	0.36	0.33	0.41	0.5	0.42	0.36	0.34	0.48	0.42	0.36	0.41	0.48	0.47	0.35	0.34	0.35	0.4	0.41
	BLAG01002545	1	1	1	1	1	1	1	1	1	1	1	1	1.06	1	1	1.01	1.14	1	1	1	1	1	1	1	1	1	1	1	1	1	1	1	1	1	1	1	1	1	1.15	1	1	1	1	1	1.02	1	1	1
	BLAG01002546	1	1	1	1	1	1	1	1	1	1	1	1	1	1	1	1	1	1	1	1.14	1	1	1	1	1	1	1	1	1	1	1	1	1	1.06	1	1.03	1	1	1	1	1	1	1	1	1	1.02	1	1
	BLAG01002547	1	1	1	1.01	1	1	1	1	1	1	1	1.03	1	1	1	1	1	1	1	1	1.05	1	1.02	1	1	1.02	1	1	1	1	1	1	1	1.06	1	1	1	1	1.15	1	1	1	1	1.05	1	1.02	1	1.03
	BLAG01002548	1	1.01	1	1	1	1	1.12	1	1.13	1	1	1	1	1	1	1	1	1.05	1	1	1	1	1	1	1	1	1	1	1	1	1	1	1	1.06	1	1.03	1	1	1	1	1	1	1.15	1	1	1	1	1.03
	BLAG01002549	0.96	0.98	0.98	0.96	0.96	1.06	1.07	0.96	0.96	0.96	0.96	0.96	0.96	1.02	0.97	0.96	0.96	0.96	1	0.96	0.96	1.01	0.97	0.96	1	0.98	0.96	1.22	0.96	0.96	0.96	0.99	0.96	1.06	0.96	0.98	0.98	0.96	0.96	0.96	0.96	0.96	0.96	0.96	0.99	0.96	0.96	0.96
	BLAG01002550	0.99	0.98	0.98	0.98	0.96	1.01	0.96	0.96	0.96	0.96	0.96	1.1	1.01	0.96	0.96	0.98	0.96	1	0.96	0.96	1.09	1.06	1	0.99	1.01	1.02	0.99	1.13	0.96	0.96	1.02	0.96	0.96	0.96	0.96	1	0.96	1.19	0.96	1.07	0.96	1.05	0.96	1	0.97	0.97	1.04	1.04
	BLAG01002551	1	1	1	1	1	1	1.12	1	1	1	1	1	1	1	1	1	1	1	1	1	1	1	1	1	1	1.03	1.01	1	1	1	1	1	1	1.37	1	1.08	1.26	1.24	1	1	1.06	1.15	1	1.32	1.06	1.02	1.06	1.08
	BLAG01002552	1	1.01	1	1	1	1	1	1	1	1	1	1.06	1	1	1.04	1	1.22	1.05	1	1	1	1.06	1.02	1	1	1.01	1.01	1	1.13	1	1	1	1	1	1	1	1	1	1	1	1	1	1	1.05	1	1	1	1
	BLAG01002554	0.78	0.98	0.86	0.85	0.76	0.8	0.76	0.84	0.91	1.08	0.82	0.89	0.97	0.78	0.89	0.89	0.97	0.79	0.83	0.76	0.89	0.8	0.88	0.85	0.8	0.9	0.84	1.08	0.9	0.87	0.92	0.95	0.76	1.25	0.93	1.04	0.98	0.76	0.94	0.85	0.86	1.2	1.05	1.03	0.98	1.03	0.94	1.19
	BLAG01002555	1	1	1.02	1.01	1	1.05	1	1	1	1.03	1	1.03	1.06	1	1	1	1	1	1	1	1	1	1	1	1	1	1	1	1	1	1	1	1	1	1	1	1	1	1	1	1	1	1	1	1	1	1	1.03
	BLAG01002556	1	1	1	1.01	1	1.05	1	1	1	1	1	1	1	1.03	1.02	1	1	1	1.05	1	1.05	1	1	1.04	1	1	1	1.09	1	1	1	1	1	1	1	1	1	1	1	1	1.06	1	1	1	1	1.02	1	1
	BLAG01002557	0.98	1.01	0.98	1	1.18	0.98	0.98	0.98	0.98	0.98	0.98	0.98	0.98	0.98	0.98	0.98	0.98	0.98	0.98	0.98	0.98	0.98	0.98	0.98	0.98	0.98	0.98	1.07	0.98	0.98	0.98	0.98	0.98	1.07	0.98	0.98	0.98	0.98	0.98	0.98	0.98	1.08	0.98	1.03	1	1	1.01	1.03
	BLAG01002559	1	1	1	1	1	1	1	1	1	1	1	1	1	1	1	1	1.14	1	1	1	1	1	1	1	1	1	1	1	1	1	1	1	1	1	1.03	1	1	1	1	1	1	1	1	1	1.02	1	1	1
	BLAG01002560	1.04	0.98	0.98	1	0.98	0.98	0.98	0.98	0.98	1.01	0.98	1.01	0.98	0.98	0.98	0.98	0.98	0.98	1.03	1.12	1.03	0.98	1	1.02	0.98	0.98	1.02	0.98	1.05	0.98	0.98	0.98	0.98	1.04	0.98	0.98	0.98	0.98	0.98	0.98	0.98	1.08	0.98	1.03	0.98	1	0.98	1.01
	BLAG01002561	1	1	1	1	1	1	1.12	1.11	1	1	1	1	1	1	1	1	1.28	1	1	1	1	1	1	1	1	1	1.01	1	1	1	1	1	1	1	1	1	1	1	1	1	1	1	1	1	1	1.05	1	1
	BLAG01002562	0.71	0.69	0.68	0.69	0.68	0.72	0.76	0.68	0.77	0.76	0.74	0.74	0.76	0.7	0.69	0.69	1.06	0.74	0.71	0.83	0.71	0.72	0.79	0.68	0.71	0.7	0.7	0.87	0.77	0.68	0.78	0.73	0.77	0.91	0.7	0.78	0.8	0.68	0.78	0.76	0.77	0.81	0.99	0.75	0.75	0.7	0.72	0.72
	BLAG01002563	0.89	0.9	0.91	0.9	0.89	0.89	0.89	0.89	0.89	0.89	0.89	0.91	0.89	0.92	0.9	0.89	1.13	0.89	0.97	0.89	0.89	0.89	0.89	0.92	0.92	0.9	0.89	0.89	0.94	0.89	0.92	0.89	0.89	0.89	1.06	0.97	0.94	0.89	0.89	0.89	0.94	0.89	0.89	1.02	0.9	0.96	1.02	0.91
	BLAG01002564	1	1.04	1	1.03	1	1.05	1	1	1	1	1	1	1	1	1.05	1	1	1	1	1.14	1.24	1.06	1.03	1	1.13	1.05	1.05	1.09	1	1	1	1	1	1	1	1	1	1	1	1	1	1	1	1	1	1.02	1.06	1
	BLAG01002565	1	1.01	1	1	1	1	1	1	1	1	1	1	1	1	1.02	1	1	1	1	1	1	1	1	1	1	1	1	1	1	1	1	1	1	1	1	1	1	1	1	1	1	1	1	1	1	1.03	1	1
	BLAG01002566	1	1	1	1.01	1	1	1	1	1	1	1	1.03	1	1	1.02	1	1	1	1	1	1	1	1	1.04	1	1.02	1.01	1.09	1	1	1	1	1	1.06	1	1	1	1	1	1	1	1.15	1.15	1	1.02	1.02	1	1.03
	BLAG01002567	0.96	0.94	0.94	0.94	0.92	1.02	0.92	1.25	0.92	0.95	1	0.95	1.08	1	0.99	0.93	0.92	1.03	0.96	1.05	1.03	0.92	1.09	1.05	0.95	0.99	0.95	1.18	1.19	1.27	1.06	1.08	0.92	1.14	0.95	0.96	0.99	1.5	0.92	1.45	1.1	1.01	1.06	1.09	0.93	0.98	0.98	0.95
	BLAG01002568	0.96	0.96	0.96	0.96	0.96	0.96	0.96	0.96	0.96	0.96	0.96	1.05	0.96	0.96	0.96	0.96	0.96	0.96	0.96	0.96	0.96	0.96	0.96	0.96	0.96	0.96	0.96	1.05	1.02	0.96	0.96	0.96	0.96	0.96	0.96	0.96	0.96	0.96	0.96	1.08	0.96	0.96	0.96	1.01	0.96	0.96	0.96	0.96
	BLAG01002569	1	1.01	1	1	1	1	1	1	1	1	1	1	1	1	1	1.01	1	1	1.05	1	1.05	1	1	1	1	1	1	1	1	1	1	1	1	1	1	1	1	1	1	1	1	1	1	1	1	1	1	1
	BLAG01002570	0.97	0.97	0.97	0.98	0.97	0.97	0.97	0.97	0.97	0.97	0.97	0.97	0.97	1.03	1	1.01	0.97	0.97	0.97	0.97	0.97	0.97	0.97	0.97	0.99	0.97	0.97	1.06	1.03	1.11	1.07	0.97	0.97	1.02	0.97	0.97	0.97	0.97	0.97	0.97	1.09	0.97	0.97	0.97	0.97	0.98	0.97	0.97
	BLAG01002571	1.21	1.07	1.19	1.05	0.85	1.44	1.37	1.54	0.84	1.01	1	1.05	0.89	0.93	0.89	1.18	1.52	1.02	1.17	1.33	1.15	0.84	1.37	1.3	1.11	1.2	1.06	2.1	0.94	0.94	1.53	1.29	0.84	1.03	1.41	1.56	1.29	0.9	1.62	1.23	1.48	1.76	1.39	0.95	1.15	1.37	1.57	1.76
	BLAG01002573	1	1	1	1	1	1	1	1	1	1.03	1	1.03	1	1	1	1	1	1.05	1	1	1	1	1	1	1	1	1	1	1	1	1	1	1	1	1	1	1	1	1	1	1	1	1	1.05	1	1	1	1
	BLAG01002574	1.02	1.02	1.02	1	1	1	1	1	1	1	1	1	1	1	1	1	1	1	1	1	1	1	1	1	1	1	1	1.09	1	1	1	1	1	1	1	1	1	1	1	1	1.06	1	1	1	1	1	1	1
	BLAG01002575	1.1	1.09	1	1.07	1.2	1.05	1.12	1	1.13	1.06	1.09	1.12	1.51	1.07	1.04	1	1	1.05	1	1	1.05	1	1.02	1.12	1.08	1.05	1.11	1	1	1	1.04	1.04	1	1	1.1	1.08	1.03	1	1	1	1.13	1.1	1.15	1.13	1.13	1.03	1	1.06
	BLAG01002576	1	1.01	1	1	1	1	1	1	1	1.03	1	1	1	1	1	1	1	1	1	1	1	1	1	1	1	1.01	1	1	1	1.08	1	1	1	1	1	1	1	1	1	1	1	1	1	1	1	1	1.03	1
	BLAG01002577	0.72	0.8	0.83	0.82	0.82	1.09	0.76	1.07	0.95	0.8	0.84	0.79	1	0.68	0.76	0.68	0.78	0.71	0.71	0.78	0.8	0.86	0.71	0.68	0.71	0.74	0.72	0.97	0.77	0.89	0.8	0.71	0.68	1.22	0.82	0.73	0.75	0.68	0.68	0.68	0.68	0.88	0.89	0.75	0.78	0.78	0.75	0.89
	BLAG01002578	0.76	0.77	0.76	0.75	0.73	0.77	0.81	0.93	0.92	0.8	0.73	0.75	0.73	0.75	0.73	0.78	0.93	0.73	0.83	0.94	0.73	0.79	0.74	0.73	0.76	0.77	0.75	0.86	0.85	0.78	0.85	0.76	0.82	0.85	0.94	0.77	0.75	0.91	0.84	0.91	0.78	0.8	0.84	0.88	0.79	0.8	0.82	0.79
	BLAG01002579	1.02	1	1	1	1	1	1	1	1	1	1	1	1	1	1	1	1	1	1	1	1	1	1	1	1	1.01	1	1.09	1	1	1	1	1	1	1	1	1	1	1	1	1	1.1	1	1	1	1	1	1
	BLAG01002580	1.01	1.08	1	1.07	0.96	1.48	1.29	1.12	1.21	1.17	1.3	1.16	1.25	1.46	1.2	1	0.96	1.13	1	1.52	1	1.26	1.09	1.11	1.18	1.05	1.06	1.14	1.34	1.1	0.99	0.96	0.96	1.17	1.13	1.11	1.04	1.19	1.4	1.08	1.15	1.33	0.96	1.1	0.99	1.05	1.17	1.05
	BLAG01002581	1.19	1.33	1.21	1.27	1.11	0.97	1.13	1.32	1.35	1.18	1.08	1.1	1.32	1.21	1.5	1.03	1.33	1.1	1.05	0.92	1.24	1.13	1.44	1.42	1.31	1.37	1.27	1.01	1.35	1.32	1.4	0.99	0.92	1.07	1.48	1.29	1.25	0.92	1.06	1.7	1.1	0.92	0.92	1.23	1.34	1.06	1.27	1.34
	BLAG01002582	1.02	1.01	1.02	1.03	1	1.05	1	1	1	1	1	1	1	1.03	1.07	1.05	1	1.1	1	1	1.05	1	1.02	1.06	1.04	1.07	1.16	1	1.06	1	1	1	1	1	1	1	1.06	1.24	1	1	1.06	1	1	1.28	1.08	1.12	1.03	1
	BLAG01002583	1.08	1.03	0.97	1.04	0.91	0.96	1.13	0.91	1.15	0.91	1.04	0.99	1.02	1.01	1.05	1.05	1.3	1.2	1.04	1.59	1.16	1.42	2.65	3.67	2.31	1.55	1.66	1	2.44	1.31	3.42	2.89	0.91	1.02	1.14	1.24	1.13	1.14	1.47	2.02	1.57	1.18	1.7	1.57	1.86	1.66	1.54	1.51
	BLAG01002584	0.94	0.9	0.9	0.93	0.9	0.9	0.9	0.9	0.9	0.9	0.9	0.9	0.96	0.93	0.9	0.91	1.15	0.9	0.9	0.9	0.95	0.9	0.93	0.97	0.9	0.93	0.9	0.9	0.9	1.04	0.93	0.9	1.02	1	0.96	0.9	0.9	0.9	0.9	0.9	0.96	0.99	1.04	0.9	0.93	0.95	0.9	0.9
	BLAG01002586	1	1	1	1	1	1	1	1	1	1	1	1.03	1	1.03	1	1	1	1	1	1	1	1	1	1	1	1	1	1.09	1	1	1	1	1	1	1	1	1	1	1	1	1	1.1	1	1	1	1	1	1
	BLAG01002587	1.02	1.01	0.99	1.04	1.16	1.07	0.97	0.97	0.97	1	1.05	0.97	1.06	1.06	0.97	1	1.1	1.01	0.97	0.97	1.06	0.97	1.1	1.04	1.05	1.06	1.02	1.11	1.09	0.97	1.04	1.09	0.97	1.05	1.03	1.04	1.05	0.97	0.97	1.09	0.97	0.97	1.26	1.02	1	1.11	1.03	1.14
	BLAG01002588	1.12	1.23	1.06	1.07	1.27	0.96	0.96	1.06	0.96	1.34	0.96	0.99	1.02	0.96	1.11	1.31	1.44	1.01	1.05	0.96	1.1	1.07	1.1	1.11	1.08	1.27	1.1	0.96	1.08	1.11	1.13	1.04	0.96	1.01	0.96	1.02	1.01	0.96	1.1	1.15	1.08	0.96	0.96	1.11	1.09	1.07	1.01	1.13
	BLAG01002589	0.9	0.95	1.01	0.9	0.78	0.82	0.78	0.78	0.88	0.85	0.78	0.78	0.83	0.81	0.96	0.91	0.78	0.86	1	0.78	0.88	0.85	1.07	0.94	1.06	1.16	0.96	0.93	0.88	0.84	0.98	0.96	0.78	1	1.06	0.96	0.95	0.78	0.9	0.78	0.83	0.9	1.01	0.86	0.95	1	1.01	0.93
	BLAG01002590	1.05	1.02	1	1	1	1	1.12	1.11	1	1.08	1	1	1	1.03	1.04	1.01	1	1	1.05	1	1.05	1	1.03	1.04	1	1.06	1	1	1.06	1	1	1	1	1	1	1	1	1	1	1	1	1.1	1	1	1.04	1.05	1.03	1
	BLAG01002591	1.04	1.05	1.06	1.03	1	1	1	1	1	1	1	1	1.06	1	1.03	1.01	1.14	1	1	1	1.09	1	1.02	1	1.04	1.04	1.04	1.19	1	1.12	1	1.08	1	1	1	1.03	1.03	1	1.15	1	1	1	1	1.05	1	1	1	1.03
	BLAG01002592	1	1	1	1	1	1	1	1	1	1.03	1	1	1	1	1	1	1	1	1	1	1	1	1	1	1	1.01	1	1	1	1	1	1	1	1	1	1.04	1	1	1.15	1	1.06	1	1	1	1	1	1	1
	BLAG01002593	1	1	1	1	1	1	1	1	1	1.03	1	1	1	1	1	1.01	1.14	1	1.05	1	1	1	1	1	1	1	1	1	1	1	1.04	1	1	1.11	1	1.03	1	1	1	1	1	1	1	1.05	1	1	1	1
	BLAG01002598	1	1.01	1	1	1	1	1	1	1	1	1	1	1	1	1	1.01	1	1	1	1	1	1	1.02	1	1	1.01	1.01	1	1	1.08	1.04	1	1	1	1	1	1	1	1	1.12	1	1	1	1	1	1	1	1
	BLAG01002601	1.02	1.05	1.02	1.05	1	1.05	1	1	1	1	1	1	1.12	1.07	1.04	1	1.14	1.05	1.05	1	1	1	1.03	1.04	1.04	1.02	1.07	1	1.06	1.08	1	1.04	1	1	1.03	1	1	1	1	1	1	1	1	1	1.02	1.02	1	1.03
	BLAG01002602	1	1.01	1	1	1	1	1	1	1	1	1	1	1	1	1.02	1	1	1	1	1	1	1	1	1	1	1	1	1	1	1	1	1	1	1.06	1	1.03	1.03	1.24	1	1	1	1	1	1	1	1.02	1	1
	BLAG01002604	1.02	1.01	1	1	1	1	1	1	1.13	1.03	1.09	1	1	1.03	1	1	1	1	1	1	1	1	1	1	1	1	1	1	1	1	1	1	1	1	1	1	1	1	1	1	1	1	1	1	1	1	1	1
	BLAG01002605	0.96	0.96	0.98	1	0.96	0.96	0.96	1.06	0.96	0.99	0.96	0.96	0.96	0.96	0.96	0.97	0.96	0.96	0.96	0.96	0.96	1.07	0.96	0.96	0.96	0.99	0.96	0.96	1.02	0.96	0.96	1	0.96	1.02	0.96	1.01	0.96	0.96	0.96	0.96	0.96	1.05	0.96	0.96	0.96	0.96	0.96	0.96
[truncated: 19,453 more rows]
[truncated: 128 more columns]

## Sheet: Figure 1d
	Single-cell transcriptomes
	endoderm	epidermal_neural1	epidermal_neural2	epidermis_anterior	epidermis_posterior	mesodermal_other	mesodermal_somites	neural	neural_like1	neural_like2
	1065	108	99	3189	6546	1520	182	1737	30	110
	Experimental cell counts
	epidermis	endoderm	somites	neural
	5148	1509	985	1340

## Sheet: Figure 2a, b
	B. lanceolatum – Ciona intestinalis
		Bralan_DiMes	Bralan_anterior_archencephalon	Bralan_endoderm	Bralan_endostyle_csg	Bralan_epidermal_neural1	Bralan_epidermal_neural2	Bralan_epidermis_anterior	Bralan_epidermis_posterior	Bralan_mesodermal_notochord	Bralan_muscular_somites	Bralan_neural	Bralan_neural_like1	Bralan_neural_like2	Bralan_putative_neuro_endo	Bralan_somite	Bralan_tailbud	Bralan_tailbud_neural	Cint_ETB_endoderm	Cint_ETB_epidermis	Cint_ETB_germ	Cint_ETB_mesenchyme	Cint_ETB_muscle_heart	Cint_ETB_nervous_system	Cint_ETB_notochord	Cint_ITB_endoderm	Cint_ITB_epidermis	Cint_ITB_germ	Cint_ITB_mesenchyme	Cint_ITB_muscle_heart	Cint_ITB_nervous_system	Cint_ITB_notochord	Cint_LTB1_endoderm	Cint_LTB1_epidermis	Cint_LTB1_germ	Cint_LTB1_mesenchyme	Cint_LTB1_muscle_heart	Cint_LTB1_nervous_system	Cint_LTB1_notochord	Cint_MTB_endoderm	Cint_MTB_epidermis	Cint_MTB_germ	Cint_MTB_mesenchyme	Cint_MTB_muscle_heart	Cint_MTB_nervous_system	Cint_MTB_notochord
	Bralan_DiMes	0	0	0	0	0	0	0	0	0	0	0	0	0	0	0	0	0	0.00551394	0.00171158	0	0.000230555	0	0.0122532	0	0	0	0	0	0	0	0	0.00195505	0	0	0	0	0.00424272	0	0.00408714	0	0	0.00227938	0	0.0136169	0
	Bralan_anterior_archencephalon	0	0	0	0	0	0	0	0	0	0	0	0	0	0	0	0	0	0.0166612	0.010599	0	0.0307936	0	0.0738876	3.89015e-05	0.00940841	0.000309565	0	0.00485924	0	0.0410374	0.000439181	0.00168704	0	0	0.00192582	0	0.01465	0	0.00735919	0	0	0.0360989	0	0.0288287	0.000333116
	Bralan_endoderm	0	0	0	0	0	0	0	0	0	0	0	0	0	0	0	0	0	0.598422	0.00310084	0.023811	0.103045	0	0.00250586	0.000765264	0.128031	0.000244913	0.004918	0.00505851	7.45228e-05	0.00105734	0.00416246	0.664097	0.0024145	0.0138115	0.132218	0.00579775	0.00303135	0.0262311	0.580584	0	0.0305967	0.0409895	0	0.000956646	0.000126719
	Bralan_endostyle_csg	0	0	0	0	0	0	0	0	0	0	0	0	0	0	0	0	0	0.0582585	0.000385335	0	0.058064	0	8.84755e-05	0	0.00240214	0	0	0.00848649	0	0.000329768	0	0.437444	0.00121761	0	0.108772	0.00287696	0.00162573	0	0.0165352	0	0	0.0621759	0	0	0
	Bralan_epidermal_neural1	0	0	0	0	0	0	0	0	0	0	0	0	0	0	0	0	0	0.00177591	0.00524052	0	0.0159862	0.0080998	0.0468939	0.0179829	0.000445771	0.0252798	0	0.00286766	0.00458369	0.110937	0.00321603	0.0740221	0.00101344	0	0.00145755	0.00676629	0.00309841	0	0.00238889	0.000212188	0	0.0131893	0.00545055	0.020841	0.0132952
	Bralan_epidermal_neural2	0	0	0	0	0	0	0	0	0	0	0	0	0	0	0	0	0	0.000144958	0.00170281	0	0.00559478	0	0.0419986	0	0.00282759	0.0451307	0	0.0174558	0.000136805	0.251066	0.000202857	0	0	0.00316002	0	0	0.00339455	0	0	0.00102687	0.000525119	0.0033883	0	0.0137886	0
	Bralan_epidermis_anterior	0	0	0	0	0	0	0	0	0	0	0	0	0	0	0	0	0	0.000273321	0.117594	0.0163331	0.0154705	0.013084	0.0947417	0.000126465	0.0197076	0.261683	0.00772945	0.0314889	0.056056	0.196779	0.004565	0.000816626	0.153692	0.0176692	0.0265514	0.0123	0.0821223	0.000992131	2.91599e-05	0.21938	0.0222626	0.0272547	0.0134123	0.163501	0.00204517
	Bralan_epidermis_posterior	0	0	0	0	0	0	0	0	0	0	0	0	0	0	0	0	0	0.00357608	0.379157	0.0537689	0.0748144	0.0402267	0.235671	0.000732621	0.0844816	0.484026	0.0903601	0.251126	0.148221	0.302611	0.16135	0.00396489	0.555283	0.0246424	0.264633	0.048941	0.363542	0.0103123	0.000197107	0.361265	0.0312832	0.122949	0.0644025	0.241302	0.0012257
	Bralan_mesodermal_notochord	0	0	0	0	0	0	0	0	0	0	0	0	0	0	0	0	0	0.0626019	0.000196213	0.0010289	0.0132949	0.000202047	0.00146027	0.834259	0.00596438	0.000230582	0	0.000411415	0	0.00104741	0.25275	0.0149651	0	0	0.00506549	0.00965167	0.00264245	0.312398	0.0359534	0	0	0.00360467	0.000615534	0.00109569	0.829784
	Bralan_muscular_somites	0	0	0	0	0	0	0	0	0	0	0	0	0	0	0	0	0	0.00648443	0.00210308	0	0.00847604	0.598344	0.000573726	0	0	0.000483555	0	0.00403646	0.38622	0	0.000953954	0.00234493	0.00010189	0	0	0.402385	0.00026791	0	0.000939799	0.000263889	0	0.00141422	0.57127	0	0
	Bralan_neural	0	0	0	0	0	0	0	0	0	0	0	0	0	0	0	0	0	0.0539271	0.0100588	0.0653315	0.19719	0.00169979	0.136223	0.000356057	0.110128	0.00120957	0.019135	0.0434532	0.0109535	0.0461493	0.00420211	0.0263941	1.41421e-05	0.0222376	0.0290066	0.0117585	0.0777538	0	0.0288412	0	0.0684129	0.193529	0.00051798	0.114172	0.000140531
	Bralan_neural_like1	0	0	0	0	0	0	0	0	0	0	0	0	0	0	0	0	0	0.00114826	0.000971391	0	0.0189666	0	0.0077623	0	0.00824065	0.0149985	0	0.0312419	0	0.0278215	0.000713306	0	0	0	0	0	0.00322569	0	0.00197795	0.000401506	0	0.00710676	0	0.00952691	0
	Bralan_neural_like2	0	0	0	0	0	0	0	0	0	0	0	0	0	0	0	0	0	0.000958123	0.00162888	0.0268045	0.017049	0	0.0754794	0	0.00641513	0.0117022	0.00465079	0.0238943	0	0.0713892	0.000223292	0.00134027	0.0028963	0.0092666	0.00608591	0	0.0142004	0	0.000118583	0.00183308	0.024153	0.00617265	0	0.0176642	0
	Bralan_putative_neuro_endo	0	0	0	0	0	0	0	0	0	0	0	0	0	0	0	0	0	0.0175609	0.00219815	0.0013306	0.0211589	0.00481424	0.0153264	0.00158695	0.0436596	0.00335209	0.00268354	0.0262164	0.00783786	0.0172957	0.00577903	0.0195154	0.00123559	0	0.00472762	0.005287	0.00137782	0	0.0143158	0.000124397	0	0.0141636	0.00570218	0.0133148	0.00241562
	Bralan_somite	0	0	0	0	0	0	0	0	0	0	0	0	0	0	0	0	0	0.117956	0.0114263	0.00168175	0.0486701	0.00713349	0.00247244	0.00354204	0.0113552	0.00344557	0	0.00129416	0.00232067	0.00118731	0.0171094	0.111916	0.000239785	0	0.0220179	0.00718494	0.000461763	0.000149766	0.143392	0	0	0.0129771	0.00581123	0.00113484	0.00195613
	Bralan_tailbud	0	0	0	0	0	0	0	0	0	0	0	0	0	0	0	0	0	0.0488908	0.00130339	0.0175991	0.0762151	0	0.0721545	0.00503605	0.0202805	0.000601623	0.00636096	0.00327867	0	0.0353	0.0158499	0.00654402	7.86261e-05	0.00138965	0.0141435	0.00126647	0.00274666	0	0.0150541	0	0.0206939	0.033322	0.000870797	0.0246242	0
	Bralan_tailbud_neural	0	0	0	0	0	0	0	0	0	0	0	0	0	0	0	0	0	0.0336957	0.0193006	0	0.00561007	0	0.0494515	0.000188171	0.0312202	0.00271756	0	0.00169615	0	0.0226758	0.00470379	0.00285225	0.000210035	0	0	0	0.010454	0	0.0122019	0	0	0.00803907	0	0.0335797	0
	Cint_ETB_endoderm	0.00551394	0.0166612	0.598422	0.0582585	0.00177591	0.000144958	0.000273321	0.00357608	0.0626019	0.00648443	0.0539271	0.00114826	0.000958123	0.0175609	0.117956	0.0488908	0.0336957	0	0	0	0	0	0	0	0	0	0	0	0	0	0	0	0	0	0	0	0	0	0	0	0	0	0	0	0
	Cint_ETB_epidermis	0.00171158	0.010599	0.00310084	0.000385335	0.00524052	0.00170281	0.117594	0.379157	0.000196213	0.00210308	0.0100588	0.000971391	0.00162888	0.00219815	0.0114263	0.00130339	0.0193006	0	0	0	0	0	0	0	0	0	0	0	0	0	0	0	0	0	0	0	0	0	0	0	0	0	0	0	0
	Cint_ETB_germ	0	0	0.023811	0	0	0	0.0163331	0.0537689	0.0010289	0	0.0653315	0	0.0268045	0.0013306	0.00168175	0.0175991	0	0	0	0	0	0	0	0	0	0	0	0	0	0	0	0	0	0	0	0	0	0	0	0	0	0	0	0	0
	Cint_ETB_mesenchyme	0.000230555	0.0307936	0.103045	0.058064	0.0159862	0.00559478	0.0154705	0.0748144	0.0132949	0.00847604	0.19719	0.0189666	0.017049	0.0211589	0.0486701	0.0762151	0.00561007	0	0	0	0	0	0	0	0	0	0	0	0	0	0	0	0	0	0	0	0	0	0	0	0	0	0	0	0
	Cint_ETB_muscle_heart	0	0	0	0	0.0080998	0	0.013084	0.0402267	0.000202047	0.598344	0.00169979	0	0	0.00481424	0.00713349	0	0	0	0	0	0	0	0	0	0	0	0	0	0	0	0	0	0	0	0	0	0	0	0	0	0	0	0	0	0
	Cint_ETB_nervous_system	0.0122532	0.0738876	0.00250586	8.84755e-05	0.0468939	0.0419986	0.0947417	0.235671	0.00146027	0.000573726	0.136223	0.0077623	0.0754794	0.0153264	0.00247244	0.0721545	0.0494515	0	0	0	0	0	0	0	0	0	0	0	0	0	0	0	0	0	0	0	0	0	0	0	0	0	0	0	0
	Cint_ETB_notochord	0	3.89015e-05	0.000765264	0	0.0179829	0	0.000126465	0.000732621	0.834259	0	0.000356057	0	0	0.00158695	0.00354204	0.00503605	0.000188171	0	0	0	0	0	0	0	0	0	0	0	0	0	0	0	0	0	0	0	0	0	0	0	0	0	0	0	0
	Cint_ITB_endoderm	0	0.00940841	0.128031	0.00240214	0.000445771	0.00282759	0.0197076	0.0844816	0.00596438	0	0.110128	0.00824065	0.00641513	0.0436596	0.0113552	0.0202805	0.0312202	0	0	0	0	0	0	0	0	0	0	0	0	0	0	0	0	0	0	0	0	0	0	0	0	0	0	0	0
	Cint_ITB_epidermis	0	0.000309565	0.000244913	0	0.0252798	0.0451307	0.261683	0.484026	0.000230582	0.000483555	0.00120957	0.0149985	0.0117022	0.00335209	0.00344557	0.000601623	0.00271756	0	0	0	0	0	0	0	0	0	0	0	0	0	0	0	0	0	0	0	0	0	0	0	0	0	0	0	0
	Cint_ITB_germ	0	0	0.004918	0	0	0	0.00772945	0.0903601	0	0	0.019135	0	0.00465079	0.00268354	0	0.00636096	0	0	0	0	0	0	0	0	0	0	0	0	0	0	0	0	0	0	0	0	0	0	0	0	0	0	0	0	0
	Cint_ITB_mesenchyme	0	0.00485924	0.00505851	0.00848649	0.00286766	0.0174558	0.0314889	0.251126	0.000411415	0.00403646	0.0434532	0.0312419	0.0238943	0.0262164	0.00129416	0.00327867	0.00169615	0	0	0	0	0	0	0	0	0	0	0	0	0	0	0	0	0	0	0	0	0	0	0	0	0	0	0	0
	Cint_ITB_muscle_heart	0	0	7.45228e-05	0	0.00458369	0.000136805	0.056056	0.148221	0	0.38622	0.0109535	0	0	0.00783786	0.00232067	0	0	0	0	0	0	0	0	0	0	0	0	0	0	0	0	0	0	0	0	0	0	0	0	0	0	0	0	0	0
	Cint_ITB_nervous_system	0	0.0410374	0.00105734	0.000329768	0.110937	0.251066	0.196779	0.302611	0.00104741	0	0.0461493	0.0278215	0.0713892	0.0172957	0.00118731	0.0353	0.0226758	0	0	0	0	0	0	0	0	0	0	0	0	0	0	0	0	0	0	0	0	0	0	0	0	0	0	0	0
	Cint_ITB_notochord	0	0.000439181	0.00416246	0	0.00321603	0.000202857	0.004565	0.16135	0.25275	0.000953954	0.00420211	0.000713306	0.000223292	0.00577903	0.0171094	0.0158499	0.00470379	0	0	0	0	0	0	0	0	0	0	0	0	0	0	0	0	0	0	0	0	0	0	0	0	0	0	0	0
	Cint_LTB1_endoderm	0.00195505	0.00168704	0.664097	0.437444	0.0740221	0	0.000816626	0.00396489	0.0149651	0.00234493	0.0263941	0	0.00134027	0.0195154	0.111916	0.00654402	0.00285225	0	0	0	0	0	0	0	0	0	0	0	0	0	0	0	0	0	0	0	0	0	0	0	0	0	0	0	0
	Cint_LTB1_epidermis	0	0	0.0024145	0.00121761	0.00101344	0	0.153692	0.555283	0	0.00010189	1.41421e-05	0	0.0028963	0.00123559	0.000239785	7.86261e-05	0.000210035	0	0	0	0	0	0	0	0	0	0	0	0	0	0	0	0	0	0	0	0	0	0	0	0	0	0	0	0
	Cint_LTB1_germ	0	0	0.0138115	0	0	0.00316002	0.0176692	0.0246424	0	0	0.0222376	0	0.0092666	0	0	0.00138965	0	0	0	0	0	0	0	0	0	0	0	0	0	0	0	0	0	0	0	0	0	0	0	0	0	0	0	0	0
	Cint_LTB1_mesenchyme	0	0.00192582	0.132218	0.108772	0.00145755	0	0.0265514	0.264633	0.00506549	0	0.0290066	0	0.00608591	0.00472762	0.0220179	0.0141435	0	0	0	0	0	0	0	0	0	0	0	0	0	0	0	0	0	0	0	0	0	0	0	0	0	0	0	0	0
	Cint_LTB1_muscle_heart	0	0	0.00579775	0.00287696	0.00676629	0	0.0123	0.048941	0.00965167	0.402385	0.0117585	0	0	0.005287	0.00718494	0.00126647	0	0	0	0	0	0	0	0	0	0	0	0	0	0	0	0	0	0	0	0	0	0	0	0	0	0	0	0	0
	Cint_LTB1_nervous_system	0.00424272	0.01465	0.00303135	0.00162573	0.00309841	0.00339455	0.0821223	0.363542	0.00264245	0.00026791	0.0777538	0.00322569	0.0142004	0.00137782	0.000461763	0.00274666	0.010454	0	0	0	0	0	0	0	0	0	0	0	0	0	0	0	0	0	0	0	0	0	0	0	0	0	0	0	0
	Cint_LTB1_notochord	0	0	0.0262311	0	0	0	0.000992131	0.0103123	0.312398	0	0	0	0	0	0.000149766	0	0	0	0	0	0	0	0	0	0	0	0	0	0	0	0	0	0	0	0	0	0	0	0	0	0	0	0	0	0
	Cint_MTB_endoderm	0.00408714	0.00735919	0.580584	0.0165352	0.00238889	0	2.91599e-05	0.000197107	0.0359534	0.000939799	0.0288412	0.00197795	0.000118583	0.0143158	0.143392	0.0150541	0.0122019	0	0	0	0	0	0	0	0	0	0	0	0	0	0	0	0	0	0	0	0	0	0	0	0	0	0	0	0
	Cint_MTB_epidermis	0	0	0	0	0.000212188	0.00102687	0.21938	0.361265	0	0.000263889	0	0.000401506	0.00183308	0.000124397	0	0	0	0	0	0	0	0	0	0	0	0	0	0	0	0	0	0	0	0	0	0	0	0	0	0	0	0	0	0	0
	Cint_MTB_germ	0	0	0.0305967	0	0	0.000525119	0.0222626	0.0312832	0	0	0.0684129	0	0.024153	0	0	0.0206939	0	0	0	0	0	0	0	0	0	0	0	0	0	0	0	0	0	0	0	0	0	0	0	0	0	0	0	0	0
	Cint_MTB_mesenchyme	0.00227938	0.0360989	0.0409895	0.0621759	0.0131893	0.0033883	0.0272547	0.122949	0.00360467	0.00141422	0.193529	0.00710676	0.00617265	0.0141636	0.0129771	0.033322	0.00803907	0	0	0	0	0	0	0	0	0	0	0	0	0	0	0	0	0	0	0	0	0	0	0	0	0	0	0	0
	Cint_MTB_muscle_heart	0	0	0	0	0.00545055	0	0.0134123	0.0644025	0.000615534	0.57127	0.00051798	0	0	0.00570218	0.00581123	0.000870797	0	0	0	0	0	0	0	0	0	0	0	0	0	0	0	0	0	0	0	0	0	0	0	0	0	0	0	0	0
	Cint_MTB_nervous_system	0.0136169	0.0288287	0.000956646	0	0.020841	0.0137886	0.163501	0.241302	0.00109569	0	0.114172	0.00952691	0.0176642	0.0133148	0.00113484	0.0246242	0.0335797	0	0	0	0	0	0	0	0	0	0	0	0	0	0	0	0	0	0	0	0	0	0	0	0	0	0	0	0
	Cint_MTB_notochord	0	0.000333116	0.000126719	0	0.0132952	0	0.00204517	0.0012257	0.829784	0	0.000140531	0	0	0.00241562	0.00195613	0	0	0	0	0	0	0	0	0	0	0	0	0	0	0	0	0	0	0	0	0	0	0	0	0	0	0	0	0	0
	B. lanceolatum – Danio rerio
		Bralan_DiMes	Bralan_anterior_archencephalon	Bralan_endoderm	Bralan_endostyle_csg	Bralan_epidermal_neural1	Bralan_epidermal_neural2	Bralan_epidermis_anterior	Bralan_epidermis_posterior	Bralan_mesodermal_notochord	Bralan_muscular_somites	Bralan_neural	Bralan_neural_like1	Bralan_neural_like2	Bralan_putative_neuro_endo	Bralan_somite	Bralan_tailbud	Bralan_tailbud_neural	Drer_14_Blood	Drer_14_Endoderm	Drer_14_Endothelial	Drer_14_Epidermal progenitor	Drer_14_Eye primordium	Drer_14_Forebrain/midbrain	Drer_14_Germline	Drer_14_Hatching gland	Drer_14_Heart	Drer_14_Hindbrain	Drer_14_Intermediate mesoderm	Drer_14_Ionocyte	Drer_14_Neural crest	Drer_14_Neuron	Drer_14_Notochord	Drer_14_Notoplate	Drer_14_Otic placode	Drer_14_Placodal area	Drer_14_Presomitic mesoderm	Drer_14_Pronephric duct	Drer_14_Rohon-beard neuron	Drer_14_Tailbud	Drer_14_nan	Drer_18_Blood	Drer_18_Endoderm	Drer_18_Endothelial	Drer_18_Epidermal progenitor	Drer_18_Epiphysis	Drer_18_Forebrain/midbrain	Drer_18_Germline	Drer_18_Hatching gland
	Bralan_DiMes	0	0	0	0	0	0	0	0	0	0	0	0	0	0	0	0	0	0	0	0	0	0	0.00776943	0	0	0	0.00748393	0	0	0	0	0	0	0	0	0	0	0	0.00447979	0	0	0	0	0	0	0.0143517	0	0
	Bralan_anterior_archencephalon	0	0	0	0	0	0	0	0	0	0	0	0	0	0	0	0	0	0	0	0	0	0.00272352	0.0547455	0	0	0	0.0161141	0	0	0.00434566	0.00101883	0	0	0	0.00335288	0.000181814	0	0	0.0146033	0	0	0.000189255	0	0	0	0.0588231	0	0
	Bralan_endoderm	0	0	0	0	0	0	0	0	0	0	0	0	0	0	0	0	0	0.00026658	0	0	9.12949e-05	0.39631	0.225337	0.0433173	0	0.00122796	0.110066	0.00630436	0	0.032658	0.000679049	0	0.00951186	0.00216925	0.00122257	0.000341553	0	0	0.104379	0	0	0.00041839	0.000188814	0.000508992	0	0.121092	0.0185528	0
	Bralan_endostyle_csg	0	0	0	0	0	0	0	0	0	0	0	0	0	0	0	0	0	0	0	0	0	0.0690335	0.0881781	0	0	0	0.00661193	0.000152303	0	0.00454194	0	0	0.00375254	0	0	0	0	0	0.0290087	0	0	0	0	0	0	0.0941176	0	0
	Bralan_epidermal_neural1	0	0	0	0	0	0	0	0	0	0	0	0	0	0	0	0	0	0	0	0	8.64481e-05	0.00309282	0.0191297	0.000255605	0	0.000362584	0.00988404	0.000832295	0	0.000301745	0.00434403	0	0	0	0.0009932	0.0134242	0	0.0221919	0.0318334	0	0	0	0	0.00101722	0	0.0443292	0.000142744	0
	Bralan_epidermal_neural2	0	0	0	0	0	0	0	0	0	0	0	0	0	0	0	0	0	7.42504e-05	0	0.000820965	0.000209961	0.00136161	0.019163	0	0	0	0.00215544	0	0	0.000405331	0.00141486	0	0	0	0.00167115	0	0	0.0288045	0.00210019	7.29507e-05	0	0	0	0	0	0.0230309	0	0
	Bralan_epidermis_anterior	0	0	0	0	0	0	0	0	0	0	0	0	0	0	0	0	0	0.0847418	0.18455	0.121961	0.288544	0.0137758	0.009024	0.0145536	0.0466123	0.0243161	0.00976615	0.0159222	0.0717063	0.0412106	1.44587e-05	0.00418302	0.149653	0.0199658	0.259251	0.0134082	0.0568569	0.00444443	0.00372759	0.0762357	0.11589	0.272981	0.228201	0.0829176	0.00409793	0.0462165	0.0227981	0.0250545
	Bralan_epidermis_posterior	0	0	0	0	0	0	0	0	0	0	0	0	0	0	0	0	0	0.341666	0.132429	0.268163	0.539605	0.0203591	0.0155638	0.296109	0.544075	0.095421	0.0220327	0.0875286	0.506322	0.145359	0.000998321	0.121728	0.151713	0.300601	0.371782	0.0658913	0.33457	0.132512	0.0354878	0.462162	0.479309	0.258972	0.316422	0.553924	0.0186696	0.252246	0.509643	0.638784
	Bralan_mesodermal_notochord	0	0	0	0	0	0	0	0	0	0	0	0	0	0	0	0	0	0.000216353	0.00090726	0	0.000827923	0.000955414	0.00722752	0.00749023	0	0.00182487	0.00317629	0.153961	0	0.0166142	0	0.339252	0.000705414	0.00101977	0.00122172	0.0226632	0	0	0.0207538	0	0	0.00121735	0.00110088	0.0267638	0	0.0145428	0.00540997	0
	Bralan_muscular_somites	0	0	0	0	0	0	0	0	0	0	0	0	0	0	0	0	0	0	0	0	0	0	9.63958e-05	5.08168e-05	0	0.0101818	0.000245454	0	0	0	0	0	0	0	0	0.117207	0	0	0.00262431	0	0	0	0	0	0	0.00140781	0.000175118	0
	Bralan_neural	0	0	0	0	0	0	0	0	0	0	0	0	0	0	0	0	0	0.00397234	0	7.80494e-06	0	0.00573651	0.214146	2.63954e-05	0	0.00302059	0.306558	0.00112169	0	0.0401859	0.570066	0	0.00417966	0.00466862	0.0243557	0.00443817	0	0	0.180619	0	0	0.00148861	0	0	0	0.138899	0.00227566	0
	Bralan_neural_like1	0	0	0	0	0	0	0	0	0	0	0	0	0	0	0	0	0	0.000588033	0	0	0.00723111	0	0.0150671	0	0	0	0.0062127	0.000527092	0	0.00328381	0	0	0	0	0.00193563	0	0	0	0.00359448	0	0	0	0	0	0	0.0178311	0	0
	Bralan_neural_like2	0	0	0	0	0	0	0	0	0	0	0	0	0	0	0	0	0	0	0.000184975	0	0	0.000150063	0.0162827	0	0	0	0.00553113	4.18648e-05	0	0.00785238	0.00605911	0	0	0	0.000863468	0.00150539	0	0.189348	0.0103239	0	0	0.000517639	0	0	0	0.0335251	0	0
	Bralan_putative_neuro_endo	0	0	0	0	0	0	0	0	0	0	0	0	0	0	0	0	0	0	0	0	0	0.000263106	0.00881308	0.0182454	0	0.000376772	0.0050698	0.00027955	0	0.000537343	0.000317499	0	0	0.000326932	0.000982714	0.0148374	0	0	0.0154645	0	0	0	0	0.000184017	0	0.0296979	0.0253845	0
	Bralan_somite	0	0	0	0	0	0	0	0	0	0	0	0	0	0	0	0	0	0.0190128	0	0	0.00026095	0.0221885	0.0431718	0.0177933	0	0.00457044	0.0495163	0.0444983	0	0.0329292	0	0.00041512	0.00154253	0	0.000757758	0.424642	0	0	0.214332	0	0	0.000519186	0	0.000475901	0	0.0284497	0.0085592	0
	Bralan_tailbud	0	0	0	0	0	0	0	0	0	0	0	0	0	0	0	0	0	0.00631487	0	0.000365203	0	0.000906578	0.0218488	0	0	0.000909653	0.0711425	0.00417954	0	0.00372227	6.37972e-05	0.00487393	0	0.000648123	0.000687075	0.0573526	0	0	0.251201	0	0	0.000455133	0	0	0	0.0326972	0.00433156	0
	Bralan_tailbud_neural	0	0	0	0	0	0	0	0	0	0	0	0	0	0	0	0	0	0.00221281	0	0	0	0.000177205	0.0513643	0	0	0	0.0559223	0.0012497	0	0.00214571	0.000626049	0	0	0	0.000202586	0.00235059	0.0029967	0	0.118108	0	0	0	0	0	0	0.0242391	0	0
	Drer_14_Blood	0	0	0.00026658	0	0	7.42504e-05	0.0847418	0.341666	0.000216353	0	0.00397234	0.000588033	0	0	0.0190128	0.00631487	0.00221281	0	0	0	0	0	0	0	0	0	0	0	0	0	0	0	0	0	0	0	0	0	0	0	0	0	0	0	0	0	0	0
	Drer_14_Endoderm	0	0	0	0	0	0	0.18455	0.132429	0.00090726	0	0	0	0.000184975	0	0	0	0	0	0	0	0	0	0	0	0	0	0	0	0	0	0	0	0	0	0	0	0	0	0	0	0	0	0	0	0	0	0	0
	Drer_14_Endothelial	0	0	0	0	0	0.000820965	0.121961	0.268163	0	0	7.80494e-06	0	0	0	0	0.000365203	0	0	0	0	0	0	0	0	0	0	0	0	0	0	0	0	0	0	0	0	0	0	0	0	0	0	0	0	0	0	0	0
	Drer_14_Epidermal progenitor	0	0	9.12949e-05	0	8.64481e-05	0.000209961	0.288544	0.539605	0.000827923	0	0	0.00723111	0	0	0.00026095	0	0	0	0	0	0	0	0	0	0	0	0	0	0	0	0	0	0	0	0	0	0	0	0	0	0	0	0	0	0	0	0	0
	Drer_14_Eye primordium	0	0.00272352	0.39631	0.0690335	0.00309282	0.00136161	0.0137758	0.0203591	0.000955414	0	0.00573651	0	0.000150063	0.000263106	0.0221885	0.000906578	0.000177205	0	0	0	0	0	0	0	0	0	0	0	0	0	0	0	0	0	0	0	0	0	0	0	0	0	0	0	0	0	0	0
	Drer_14_Forebrain/midbrain	0.00776943	0.0547455	0.225337	0.0881781	0.0191297	0.019163	0.009024	0.0155638	0.00722752	9.63958e-05	0.214146	0.0150671	0.0162827	0.00881308	0.0431718	0.0218488	0.0513643	0	0	0	0	0	0	0	0	0	0	0	0	0	0	0	0	0	0	0	0	0	0	0	0	0	0	0	0	0	0	0
	Drer_14_Germline	0	0	0.0433173	0	0.000255605	0	0.0145536	0.296109	0.00749023	5.08168e-05	2.63954e-05	0	0	0.0182454	0.0177933	0	0	0	0	0	0	0	0	0	0	0	0	0	0	0	0	0	0	0	0	0	0	0	0	0	0	0	0	0	0	0	0	0
	Drer_14_Hatching gland	0	0	0	0	0	0	0.0466123	0.544075	0	0	0	0	0	0	0	0	0	0	0	0	0	0	0	0	0	0	0	0	0	0	0	0	0	0	0	0	0	0	0	0	0	0	0	0	0	0	0	0
	Drer_14_Heart	0	0	0.00122796	0	0.000362584	0	0.0243161	0.095421	0.00182487	0.0101818	0.00302059	0	0	0.000376772	0.00457044	0.000909653	0	0	0	0	0	0	0	0	0	0	0	0	0	0	0	0	0	0	0	0	0	0	0	0	0	0	0	0	0	0	0	0
	Drer_14_Hindbrain	0.00748393	0.0161141	0.110066	0.00661193	0.00988404	0.00215544	0.00976615	0.0220327	0.00317629	0.000245454	0.306558	0.0062127	0.00553113	0.0050698	0.0495163	0.0711425	0.0559223	0	0	0	0	0	0	0	0	0	0	0	0	0	0	0	0	0	0	0	0	0	0	0	0	0	0	0	0	0	0	0
	Drer_14_Intermediate mesoderm	0	0	0.00630436	0.000152303	0.000832295	0	0.0159222	0.0875286	0.153961	0	0.00112169	0.000527092	4.18648e-05	0.00027955	0.0444983	0.00417954	0.0012497	0	0	0	0	0	0	0	0	0	0	0	0	0	0	0	0	0	0	0	0	0	0	0	0	0	0	0	0	0	0	0
	Drer_14_Ionocyte	0	0	0	0	0	0	0.0717063	0.506322	0	0	0	0	0	0	0	0	0	0	0	0	0	0	0	0	0	0	0	0	0	0	0	0	0	0	0	0	0	0	0	0	0	0	0	0	0	0	0	0
	Drer_14_Neural crest	0	0.00434566	0.032658	0.00454194	0.000301745	0.000405331	0.0412106	0.145359	0.0166142	0	0.0401859	0.00328381	0.00785238	0.000537343	0.0329292	0.00372227	0.00214571	0	0	0	0	0	0	0	0	0	0	0	0	0	0	0	0	0	0	0	0	0	0	0	0	0	0	0	0	0	0	0
	Drer_14_Neuron	0	0.00101883	0.000679049	0	0.00434403	0.00141486	1.44587e-05	0.000998321	0	0	0.570066	0	0.00605911	0.000317499	0	6.37972e-05	0.000626049	0	0	0	0	0	0	0	0	0	0	0	0	0	0	0	0	0	0	0	0	0	0	0	0	0	0	0	0	0	0	0
	Drer_14_Notochord	0	0	0	0	0	0	0.00418302	0.121728	0.339252	0	0	0	0	0	0.00041512	0.00487393	0	0	0	0	0	0	0	0	0	0	0	0	0	0	0	0	0	0	0	0	0	0	0	0	0	0	0	0	0	0	0	0
[truncated: 552 more rows]
[truncated: 165 more columns]

## Sheet: Figure 3a, b
	DiMes
[truncated: 5,533 more rows]

## Sheet: Figure 4b, Figure 5b
	Endoderm reclustering fold change (footprints) per metacell
[truncated: 33,504 more rows]
[truncated: 8 more columns]
